# Supplementary material for: Multi-site fungicides suppress banana Panama disease, caused by Fusarium oxysporum f. sp. cubense Tropical Race 4
Source: PLoS Pathog. 2022 Oct 20;18(10):e1010860. doi: 10.1371/journal.ppat.1010860 (PMC9584521; doi:10.1371/journal.ppat.1010860)
Supplement: S4 Table — (XLSX) [file ppat.1010860.s012.xlsx]

## Sheet: Epoxiconazole up-regulated
		S4_Table
		Genes that are upregulated in the presence of 3 µg ml-1 epoxiconazole (2 days, liquid culture)
		Bold: >5-fold up-regulated over methanol control
		Identifier	Fold change			Normalised expression				Identifier	Annotation
			and significance value
		UniProt ID	Azoles (C60)
			Fold Change	padj		C60	Azoles		Gene ID	ProteinID	Description	iprDescription	Pathway	BlastDescriptions
		X0JWG9	661.006	3.77671e-65		41.7798	88317.2		FOIG_04112	EXM05558	Cytochrome P450;P450 superfamily signature;E-class P450 group IV signature;Cytochrome P450 cysteine heme-iron ligand signature.	Cytochrome P450 superfamily;Cytochrome P450;Cytochrome P450, E-class, group IV;Cytochrome P450, conserved site	-	[cytochrome family 51 (sterol 14-demethylase)] [Cyp51A] [predicted protein] [14-alpha demethylase] [hypothetical protein] [cytochrome P450 51A, partial] [unnamed protein product]
		X0JEW4	462.517	2.41014e-48		23.6503	59436.4		FOIG_12358	EXL94916	Methyltransferase domain;Sterol methyltransferase C-terminal;SAM-dependent methyltransferase Erg6/SMT-type domain profile.;AdoMet_MTases	Methyltransferase type 11;Sterol methyltransferase C-terminal;SAM-dependent methyltransferase SMT-type;S-adenosyl-L-methionine-dependent methyltransferase	-	[predicted protein] [hypothetical protein] [unnamed protein product]
		X0JJ38	271.138	8.54315e-59		1.56002	1039.75		FOIG_11361	EXL96406	Fungal Zn(2)-Cys(6) binuclear cluster domain;Zn(2)-C6 fungal-type DNA-binding domain profile.;GAL4;consensus disorder prediction	Zn(2)-C6 fungal-type DNA-binding domain superfamily;Zn(2)-C6 fungal-type DNA-binding domain	-	[uncharacterized protein] [hypothetical protein] [Zn2Cys6] [putative transcriptional regulatory protein] [Zn(2)-Cys(6) zinc finger domain protein] [fungal-specific transcription factor domain-containing protein] [unnamed protein product]
		X0JJA9	232.461	2.87289e-91		29.9921	11446.9		FOIG_11360	EXL96405	ABC transporter;ABC-2 type transporter;CDR ABC transporter;ABC-transporter N-terminal;ABC transporters family signature.;ATP-binding cassette, ABC transporter-type domain profile.;ABCG_PDR_domain2;ABCG_PDR_domain1;consensus disorder prediction	ABC transporter-like;ABC-2 type transporter;CDR ABC transporter;ABC-transporter N-terminal domain;ABC transporter, conserved site;AAA+ ATPase domain;P-loop containing nucleoside triphosphate hydrolase;ATP-binding cassette transporter, PDR-like subfamily G, domain 2;ATP-binding cassette transporter, PDR-like subfamily G, domain 1	Reactome: R-HSA-1369062	[ATPase] [pleiotropic drug resistance transporter ABC1] [hypothetical protein] [ABC transporter CDR4] [Uncharacterized protein] [unnamed protein product]
		X0IWA4	153.611	2.8202e-46		1.92861	595.613		FOIG_13847	EXL93202	Major facilitator superfamily (MFS) profile.;MFS	Major facilitator superfamily domain;MFS transporter superfamily	-	[Riboflavin transporter MCH5] [MFS general substrate transporter] [MFS permease] [putative oxalate formate antiporter] [hypothetical protein]
		X0JI52	142.789	3.77317e-40		26.8616	11579.5		FOIG_11623	EXL96081				[uncharacterized protein] [unnamed protein product] [hypothetical protein] [expressed protein]
		X0JVY8	131.244	1.00905e-116		70.3654	11727.1		FOIG_07609	EXM00637	Emopamil binding protein;EXPERA domain profile.	Emopamil-binding protein;EXPERA domain	-	[emopamil-binding protein] [hypothetical protein] [3-beta-hydroxysteroid-Delta(8),Delta(7)-isomerase 2] [unnamed protein product]
		X0ITB1	118.877	4.70815e-33		5.00875	1922.66		FOIG_14801	EXL92143	Cytochrome P450	Cytochrome P450 superfamily;Cytochrome P450	-	[conidial pigment biosynthesis oxidase arb2 brown2] [Uncharacterized protein] [hypothetical protein] [unnamed protein product]
		X0J7G5	102.315	7.80482e-29		2.02191	773.551		FOIG_10763	EXL97077	Cytochrome P450;E-class P450 group IV signature;Cytochrome P450 cysteine heme-iron ligand signature.	Cytochrome P450 superfamily;Cytochrome P450;Cytochrome P450, E-class, group IV;Cytochrome P450, conserved site	-	[cytochrome P450] [putative cytochrome p450] [hypothetical protein] [Ent-kaurene oxidase] [unnamed protein product]
		X0J1A3	92.1348	1.83252e-32		43.5487	12343.1		FOIG_12357	EXL94912	Putative cyclase	Kynurenine formamidase superfamily;Kynurenine formamidase/cyclase-like	KEGG: 00380+3.5.1.9|KEGG: 00630+3.5.1.9|MetaCyc: PWY-5651|MetaCyc: PWY-6309|MetaCyc: PWY-7717|MetaCyc: PWY-7733|MetaCyc: PWY-7734|MetaCyc: PWY-7765	[predicted protein] [cyclase protein] [uncharacterized protein] [hypothetical protein] [Deoxyribonuclease Tat-D] [unnamed protein product]
		X0LFU0	76.8107	2.5146e-28		6.33248	1002.81		FOIG_02560	EXM07560				[uncharacterized protein] [unnamed protein product]
		X0IVE6	64.4057	3.30442e-17		0.439664	178.397		FOIG_14041	EXL92867	Pregnancy-associated plasma protein-A;ZnMc_pappalysin_like	Metallopeptidase, catalytic domain superfamily;Peptidase M43, pregnancy-associated plasma-A	Reactome: R-HSA-381426	[metalloprotease mep1] [hypothetical protein] [unnamed protein product]
		X0ISX2	51.9291	1.64911e-23		1.76552	215.055		FOIG_14885	EXL92003	GMC oxidoreductase;GMC oxidoreductases signature 2.;consensus disorder prediction	FAD/NAD(P)-binding domain superfamily;Glucose-methanol-choline oxidoreductase, N-terminal;Glucose-methanol-choline oxidoreductase, C-terminal;Glucose-methanol-choline oxidoreductase	Reactome: R-HSA-6798163	[GMC oxidoreductase] [related to glucose dehydrogenase/choline dehydrogenase/mandelonitrile lyase (GMC oxidoreductase family)] [choline dehydrogenase] [hypothetical protein]
		X0JY56	50.467	1.81634e-40		94.6636	7677.99		FOIG_04539	EXM06163	Nucleotide-diphospho-sugar transferase;consensus disorder prediction	Nucleotide-diphospho-sugar transferase	-	[uncharacterized protein] [hypothetical protein] [unnamed protein product]
		X0K5A7	47.4507	7.74677e-15		0	34.4006		FOIG_01744	EXM08668	consensus disorder prediction	-	-	[hypothetical protein]
		X0J4L2	46.4608	6.76947e-15		0.168634	90.9767		FOIG_11625	EXL96082	consensus disorder prediction	-	-	[related to beta transducin-like protein] [hypothetical protein]
		X0JNC0	42.345	8.26633e-18		2.32671	313.616		FOIG_10204	EXL97901	Copper amine oxidase, enzyme domain;Copper amine oxidase, N2 domain;Copper amine oxidase, N3 domain;Copper amine oxidase topaquinone signature.;Copper amine oxidase copper-binding site signature.	Copper amine oxidase, catalytic domain superfamily;Copper amine oxidase, catalytic domain;Copper amine oxidase, N2-terminal;Copper amine oxidase, N3-terminal;Copper amine oxidase;Copper amine oxidase, N-terminal	Reactome: R-HSA-211945;KEGG: 00260+1.4.3.21|KEGG: 00350+1.4.3.21|KEGG: 00360+1.4.3.21|KEGG: 00410+1.4.3.21|KEGG: 00950+1.4.3.21|KEGG: 00960+1.4.3.21|MetaCyc: PWY-5751|Reactome: R-HSA-211945	[peroxisomal copper amine oxidase, partial] [hypothetical protein] [Amine oxidase]
		X0KA92	31.7484	8.20084e-16		5.95237	655.142		FOIG_04116	EXM05561	consensus disorder prediction	-	-	[uncharacterized protein] [hypothetical protein] [unnamed protein product]
		X0J105	30.1287	1.92416e-10		0	31.9625		FOIG_16787	EXL89930	-	-	-	[uncharacterized protein] [unnamed protein product]
		X0INU7	28.6509	6.20563e-12		0.440975	34.0946		FOIG_16216	EXL90532	Amino acid permease	Amino acid/polyamine transporter I	-	[Putative amino-acid permease PB24D3.02c, partial] [hypothetical protein]
		X0JH17	25.7805	1.81728e-14		2.89583	150.911		FOIG_12100	EXL95615				[uncharacterized protein] [hypothetical protein]
		X0IUJ9	25.5806	3.90345e-16		7.2203	385.147		FOIG_14348	EXL92608	Phosphotransferase enzyme family	Aminoglycoside phosphotransferase;Protein kinase-like domain superfamily	-	[phosphotransferase enzyme family protein] [hypothetical protein] [kinase-like domain-containing protein]
		X0J971	24.1719	1.33654e-10		2.13822	169.136		FOIG_14071	EXL92896	BTB/POZ domain;BTB domain profile.;consensus disorder prediction	BTB/POZ domain;SKP1/BTB/POZ domain superfamily	-	[uncharacterized protein] [amino acid transport protein gap1] [hypothetical protein]
		X0J1X5	23.9097	5.01471e-11		0.716076	40.6482		FOIG_16469	EXL90260	Tannase and feruloyl esterase	Tannase/feruloyl esterase;Alpha/Beta hydrolase fold	MetaCyc: PWY-6784	[Tannase] [Uncharacterized protein] [feruloyl esteras-like protein B precursor] [hypothetical protein]
		X0KKM5	23.8882	2.3782e-10		27.7044	3201.15		FOIG_10428	EXL97389	Multicopper oxidase;Multicopper oxidases signature 1.;Multicopper oxidases signature 2.;CuRO_1_MaLCC_like;CuRO_3_MaLCC_like	Cupredoxin;Multicopper oxidase, type 1;Multicopper oxidase, type 2;Multicopper oxidase, type 3;Multicopper oxidases, conserved site;Multicopper oxidase, copper-binding site	-	[related to laccase 2] [Lcc2] [hypothetical protein] [laccase 2 isoenzyme] [Uncharacterized protein] [multicopper oxidase-domain-containing protein]
		X0K5F5	23.7822	1.90805e-11		1.39746	91.1191		FOIG_01781	EXM08713				[uncharacterized protein] [F-box-like domain-containing protein] [unnamed protein product]
		X0LR56	23.7379	6.25936e-20		639.791	27420.8		FOIG_00890	EXM11050	Cytochrome P450;P450 superfamily signature;E-class P450 group IV signature;Cytochrome P450 cysteine heme-iron ligand signature.	Cytochrome P450 superfamily;Cytochrome P450;Cytochrome P450, E-class, group IV;Cytochrome P450, conserved site	-	[predicted protein] [Eburicol 14-alpha-demethylase] [cytochrome P450 51B] [hypothetical protein] [unnamed protein product]
		X0K0S9	22.0823	6.25692e-21		15.6248	513.64		FOIG_03717	EXM07154	Type IIB DNA topoisomerase;DNA topoisomerase VI subunit A family signature;TOPRIM_TopoIIB_SPO;consensus disorder prediction	Spo11/DNA topoisomerase VI, subunit A, N-terminal;Spo11/DNA topoisomerase VI subunit A;Spo11/DNA topoisomerase VI subunit A superfamily;Topoisomerase 6 subunit A/Spo11, TOPRIM domain	Reactome: R-HSA-912446	[DNA topoisomerase IV, alpha subunit] [hypothetical protein] [unnamed protein product]
		X0KFD0	21.8332	5.7513e-11		1.75982	122.325		FOIG_03902	EXM07371	Alpha/beta hydrolase family	Alpha/Beta hydrolase fold;Alpha/beta hydrolase fold-1	-	[uncharacterized protein] [related to signal peptide protein] [hypothetical protein] [unnamed protein product]
		X0L6F9	21.3705	1.22801e-11		3.94642	241.917		FOIG_04666	EXM04450	-	Histone-fold	-	[hypothetical protein partial] [predicted protein] [histone-fold protein] [uncharacterized protein]
		X0JCY4	21.2864	2.52091e-13		50.5465	2311.32		FOIG_13104	EXL94231	Cofilin/tropomyosin-type actin-binding protein;ADF-H domain profile.;ADF_cofilin_like	ADF-H/Gelsolin-like domain superfamily;Actin-depolymerising factor homology domain;ADF/Cofilin	-	[hypothetical protein] [unnamed protein product]
		X0JRV5	21.1731	1.46846e-15		4.40924	163.769		FOIG_05588	EXM04014				[Chloride intracellular channel protein 6] [uncharacterized protein] [polymer-forming cytoskeletal domain-containing protein] [hypothetical protein partial] [unnamed protein product]
		X0LFB8	20.7947	6.83531e-39		397.891	10620.8		FOIG_03901	EXM07370	Glutathione S-transferase, C-terminal domain;Glutathione S-transferase, N-terminal domain;Soluble glutathione S-transferase N-terminal domain profile.;Soluble glutathione S-transferase C-terminal domain profile.;Main.1: Beta-like;Glutathione Transferase (cytosolic);GST_N_GTT1_like	Glutathione S-transferase, C-terminal;Glutathione S-transferase, N-terminal;Glutathione S-transferase, C-terminal-like;Glutathione Transferase family;Glutathione S-transferase, C-terminal domain superfamily;Thioredoxin-like superfamily	-	[Glutathione S-transferase 3] [hypothetical protein] [unnamed protein product]
		X0KTR4	20.0977	2.30079e-14		32.344	1220.89		FOIG_01546	EXM12187	ATPase family associated with various cellular activities (AAA);AAA;consensus disorder prediction	ATPase, AAA-type, core;AAA+ ATPase domain;P-loop containing nucleoside triphosphate hydrolase	-	[AAA+-type ATPase] [related to TOB3 (member of AAA-ATPase family)] [P-loop containing nucleoside triphosphate hydrolase protein] [hypothetical protein] [atpase family aaa domain-containing protein 3b] [unnamed protein product]
		X0IQF2	20.0343	1.86507e-08		14.1623	1824.13		FOIG_15753	EXL91072	FAD binding domain;Aromatic-ring hydroxylase (flavoprotein monooxygenase) signature	FAD/NAD(P)-binding domain superfamily;FAD-binding domain	-	[hypothetical protein] [FAD-dependent monooxygenase andE] [Zeaxanthin epoxidase, chloroplastic] [unnamed protein product]
		X0J4K1	19.8856	2.81489e-10		1.70052	66.3823		FOIG_15553	EXL91276	Transferase family	Chloramphenicol acetyltransferase-like domain superfamily;Transferase	Reactome: R-HSA-389661	[uncharacterized protein] [Trichothecene 3-O-acetyltransferase] [Omega-hydroxypalmitate O-feruloyl transferase] [putative transferase family protein] [conserved hypothetical protein]
		X0JAJ4	19.6628	1.5657e-15		133.848	4194.48		FOIG_13743	EXL93330	alpha/beta hydrolase fold	Alpha/Beta hydrolase fold;Alpha/beta hydrolase fold-3	-	[Alpha/beta hydrolase fold-3] [uncharacterized protein] [unnamed protein product] [Putative isoprenylcysteine alpha-carbonyl methylesterase ICMEL1]
		X0K7L9	19.4042	1.80943e-19		24.4205	592.59		FOIG_04912	EXM04732	CVNH domain	Cyanovirin-N superfamily;Cyanovirin-N	-	[Pc21g15630] [cyanovirin-n family protein] [conserved hypothetical protein] [unnamed protein product]
		X0KCX3	19.3236	1.20855e-10		0.996428	38.7885		FOIG_03326	EXM06577	consensus disorder prediction	-	-	[hypothetical protein] [unnamed protein product]
		X0LEJ3	17.6214	2.68028e-36		86.771	1838		FOIG_03784	EXM07240				[uncharacterized protein] [hypothetical protein partial] [unnamed protein product]
		X0LEB7	16.595	9.2982e-13		72.5634	2503.07		FOIG_03727	EXM07165	ATPase family associated with various cellular activities (AAA);AAA;consensus disorder prediction	ATPase, AAA-type, core;AAA+ ATPase domain;P-loop containing nucleoside triphosphate hydrolase	-	[26S protease regulatory subunit 4, partial] [related to TOB3 (member of AAA-ATPase family)] [hypothetical protein] [AAA family protein] [Fidgetin-like protein 1] [unnamed protein product]
		X0LF95	16.4852	3.30963e-08		1.41888	80.9344		FOIG_03876	EXM07345	Domain of unknown function (DUF4419)	Protein of unknown function DUF4419	-	[uncharacterized protein] [hypothetical protein] [unnamed protein product]
		X0JSB1	16.416	2.11464e-07		0.339388	18.0313		FOIG_09088	EXL99220	-	-	-	[hypothetical protein partial] [kaurenoxidase] [cytochrome P450] [P450 monooxygenase] [gibberellin cluster-kaurenoxidase (diterpencyclase)] [unnamed protein product]
		X0KC06	16.1864	1.44894e-08		42.2866	1614.6		FOIG_12699	EXL94504	ATPase family associated with various cellular activities (AAA);AAA;consensus disorder prediction	ATPase, AAA-type, core;AAA+ ATPase domain;P-loop containing nucleoside triphosphate hydrolase	-	[predicted protein] [26S protease regulatory subunit 8 like protein] [uncharacterized protein] [P-loop containing nucleoside triphosphate hydrolase protein] [ATPase, AAA domain containing protein] [AAA family ATPase] [hypothetical protein]
		X0J8L2	15.7174	1.29814e-06		0.711196	60.1705		FOIG_14391	EXL92655	Alpha/beta hydrolase of unknown function (DUF1100)	Alpha/Beta hydrolase fold;UPF0255 family	-	[alpha beta] [related to hydrolases or acyltransferases (alpha/beta hydrolase superfamily)] [20-hydroxy-prefusarin hydrolase FUS2] [hypothetical protein] [unnamed protein product]
		X0K0W3	15.6339	2.81489e-10		86.4178	2839.01		FOIG_03749	EXM07189	ATPase family associated with various cellular activities (AAA);BCS1 N terminal;AAA-protein family signature.;AAA;consensus disorder prediction	ATPase, AAA-type, core;BCS1, N-terminal;ATPase, AAA-type, conserved site;AAA+ ATPase domain;P-loop containing nucleoside triphosphate hydrolase	Reactome: R-HSA-1268020	[BCS1 protein] [predicted protein] [unnamed protein product] [hypothetical protein] [Putative mitochondrial chaperone BCS1-B]
		X0JX05	15.5281	6.59461e-12		1.6531	39.2931		FOIG_04252	EXM05763	Luciferase-like monooxygenase;Alkanesulfonate_monoxygenase;consensus disorder prediction	Luciferase-like domain superfamily;Luciferase-like domain	-	[alkanesulfonate monooxygenase] [hypothetical protein] [bacterial luciferase-like protein]
		X0JGX5	15.5222	3.69698e-07		0.391541	25.9326		FOIG_07425	EXM00443	consensus disorder prediction	-	-	[uncharacterized protein] [hypothetical protein]
		X0IT16	14.7884	1.86018e-11		13.9037	348.775		FOIG_14929	EXL92053	consensus disorder prediction	-	-	[uncharacterized protein] [hypothetical protein] [unnamed protein product]
		X0J777	14.3209	1.45273e-08		2.58205	77.9271		FOIG_10746	EXL97058	consensus disorder prediction	-	-	[uncharacterized protein] [hypothetical protein] [unnamed protein product]
		X0JTP5	13.9885	4.6673e-09		24.0674	737.967		FOIG_04853	EXM04669	ADP-ribosylation factor family;small GTPase Arf family profile.;consensus disorder prediction	Small GTPase superfamily, ARF/SAR type;P-loop containing nucleoside triphosphate hydrolase	-	[Ubiquitin carboxyl-terminal hydrolase isozyme L3] [hypothetical protein] [Uncharacterized protein] [adp-ribosylation factor 6] [probable ubiquitin thiolesterase L3] [ARF-like GTPase ARLP2, atypical] [unnamed protein product]
		X0KDN3	13.9774	6.03353e-09		125.352	4057.86		FOIG_03480	EXM06792	Kinesin motor domain;Kinesin heavy chain signature;Kinesin motor domain profile.;consensus disorder prediction	Kinesin motor domain superfamily;Kinesin motor domain;Kinesin-like protein;P-loop containing nucleoside triphosphate hydrolase	Reactome: R-HSA-6811434|Reactome: R-HSA-983189	[related to kinesin-related protein KLPA] [Diatom spindle kinesin-1] [hypothetical protein] [diatom spindle kinesin 1 (kinesin motor domain containing protein)] [Kinesin-like protein] [unnamed protein product]
		X0KIF0	13.9131	6.22018e-11		7.70739	209.14		FOIG_11040	EXL96669				[uncharacterized protein] [predicted protein] [unnamed protein product]
		X0JHH3	13.873	2.3111e-11		15.2561	388.396		FOIG_11873	EXL95816	consensus disorder prediction	-	-	[uncharacterized protein] [hypothetical protein] [unnamed protein product]
		X0JNI0	13.7973	2.92273e-07		3.79262	132.228		FOIG_10180	EXL97870	AMP-binding enzyme;Transferase family;Putative AMP-binding domain signature.	Chloramphenicol acetyltransferase-like domain superfamily;AMP-dependent synthetase/ligase;Transferase;AMP-binding, conserved site	Reactome: R-HSA-389661	[nonribosomal peptide synthetase MxcG (component of the myxochelin iron transport regulon)] [transferase family protein-like protein] [Non-canonical non-ribosomal peptide synthetase FUB8] [hypothetical protein] [Chloramphenicol acetyltransferase-like domain protein] [unnamed protein product]
		X0J3L6	13.7306	3.09474e-26		6505.68	99109.2		FOIG_11829	EXL95747	Fatty acid hydroxylase superfamily	Fatty acid hydroxylase	-	[predicted protein] [C-4 methylsterol oxidase] [hypothetical protein] [ERG25 methylsterol desaturase, SUR2-type hydroxylase/desaturase, catalytic region] [sterol desaturase-like protein] [unnamed protein product]
		X0JQY1	13.689	9.60166e-07		0.570178	34.1581		FOIG_09548	EXL98826	Acetoacetate decarboxylase (ADC)	Acetoacetate decarboxylase domain superfamily;Acetoacetate decarboxylase	KEGG: 00072+4.1.1.4|KEGG: 00640+4.1.1.4|MetaCyc: PWY-5451|MetaCyc: PWY-6588|MetaCyc: PWY-6876|MetaCyc: PWY-7466	[unnamed protein product] [hypothetical protein] [related to decarboxylase DEC1]
		X0K799	13.503	9.84425e-07		233.425	9783.84		FOIG_04730	EXM04516	Indoleamine 2,3-dioxygenase	Indoleamine 2,3-dioxygenase;Tryptophan/Indoleamine 2,3-dioxygenase-like	Reactome: R-HSA-71240;KEGG: 00380+1.13.11.11|Reactome: R-HSA-71240	[predicted protein] [unnamed protein product] [related to tryptophan 2,3 dioxygenase] [hypothetical protein] [indoleamine 2,3-dioxygenase family protein]
		X0J4U0	13.2722	3.80154e-05		9.35888	1935.55		FOIG_11724	EXL96177				[uncharacterized protein] [hypothetical protein] [unnamed protein product]
		X0L184	12.8544	9.41366e-06		0.338328	18.8798		FOIG_06851	EXM02710	consensus disorder prediction	-	-	[uncharacterized protein] [hypothetical protein] [unnamed protein product]
		X0IRY3	12.8445	2.10027e-14		104.614	1801.71		FOIG_15161	EXL91622	Alpha-kinase family;von Willebrand factor type A domain;VWFA domain profile.;Alpha-type protein kinase domain profile.;vWFA;consensus disorder prediction	von Willebrand factor A-like domain superfamily;MHCK/EF2 kinase;von Willebrand factor, type A;Protein kinase-like domain superfamily	-	[hypothetical protein] [Alpha-protein kinase vwkA]
		X0JD73	12.7579	9.87597e-11		35.0384	682.648		FOIG_09025	EXL99157	consensus disorder prediction	-	-	[uncharacterized protein] [hypothetical protein] [predicted protein]
		X0K3N0	12.7365	3.22456e-23		2351.77	36030.2		FOIG_06149	EXM03297	Hydroxymethylglutaryl-coenzyme A synthase N terminal;Hydroxymethylglutaryl-coenzyme A synthase C terminal;Hydroxymethylglutaryl-coenzyme A synthase active site.;HMG-CoA-S_euk: hydroxymethylglutaryl-CoA synthase;init_cond_enzymes	Thiolase-like;Hydroxymethylglutaryl-coenzyme A synthase, N-terminal;Hydroxymethylglutaryl-coenzyme A synthase C-terminal domain;Hydroxymethylglutaryl-coenzyme A synthase, active site;Hydroxymethylglutaryl-CoA synthase, eukaryotic	Reactome: R-HSA-1989781;KEGG: 00072+2.3.3.10|KEGG: 00280+2.3.3.10|KEGG: 00650+2.3.3.10|KEGG: 00900+2.3.3.10|MetaCyc: PWY-6174|MetaCyc: PWY-7391|MetaCyc: PWY-7524|MetaCyc: PWY-7571|MetaCyc: PWY-922|Reactome: R-HSA-1989781	[probable hydroxymethylglutaryl-CoA synthase] [hypothetical protein] [predicted protein] [unnamed protein product]
		X0J3G9	12.7335	1.01753e-06		2.33604	77.0383		FOIG_16013	EXL90805				[hypothetical protein] [unnamed protein product]
		X0JNI3	12.7208	1.67784e-05		2.35907	119.696		FOIG_10185	EXL97875	Pyoverdine/dityrosine biosynthesis protein;consensus disorder prediction	Pyoverdine biosynthesis	-	[ABC1 transport protein] [Spore wall maturation protein DIT1] [transferase family protein, partial] [hypothetical protein] [Pyoverdine/dityrosine biosynthesis protein-domain-containing protein] [unnamed protein product]
		X0JBI6	12.5979	3.7526e-10		73.3798	1765.64		FOIG_09299	EXL98532	-	-	-	[predicted protein] [hypothetical protein]
		X0K4X4	12.5109	4.3875e-09		475.35	11061.7		FOIG_05371	EXM03680	Thiamine pyrophosphate enzyme, central domain;Thiamine pyrophosphate enzyme, C-terminal TPP binding domain;Thiamine pyrophosphate enzyme, N-terminal TPP binding domain;TPP_BFDC;TPP_PYR_POX_like;consensus disorder prediction	Thiamine pyrophosphate enzyme, central domain;Thiamine pyrophosphate enzyme, C-terminal TPP-binding;Thiamine pyrophosphate enzyme, N-terminal TPP-binding domain;DHS-like NAD/FAD-binding domain superfamily;Thiamin diphosphate-binding fold	-	[thiamine pyrophosphate enzyme] [predicted protein] [related to BENZOYLFORMATE DECARBOXYLASE] [hypothetical protein] [benzoylformate decarboxylase] [unnamed protein product]
		X0JE40	12.3927	4.90286e-09		595.572	10188.8		FOIG_12502	EXL94656	Fumarylacetoacetate (FAA) hydrolase family;Fumarylacetoacetase N-terminal;fum_ac_acetase: fumarylacetoacetase	Fumarylacetoacetase, N-terminal domain superfamily;Fumarylacetoacetase-like, C-terminal domain superfamily;Fumarylacetoacetase-like, C-terminal;Fumarylacetoacetase, N-terminal;Fumarylacetoacetase	KEGG: 00350+3.7.1.2|KEGG: 00643+3.7.1.2|Reactome: R-HSA-71182	[hypothetical protein] [unnamed protein product]
		X0K5V1	12.2121	4.64016e-07		5.50017	101.778		FOIG_14594	EXL92394	Flavin-binding monooxygenase-like	FAD/NAD(P)-binding domain superfamily;Flavin monooxygenase-like	-	[Baeyer-Villiger monooxygenase] [FAD/NAD(P)-binding domain-containing protein] [hypothetical protein] [unnamed protein product]
		X0JQE8	11.6172	1.12114e-12		11.2351	163.808		FOIG_06295	EXM03499	Zinc finger RING-type signature.	Zinc finger, RING-type, conserved site	-	[hypothetical protein] [unnamed protein product]
		X0KGU5	11.5623	2.50293e-10		9.17185	177.403		FOIG_02798	EXM07886	Prolyl oligopeptidase family;Dipeptidyl peptidase IV (DPP IV) N-terminal region;VHL beta domain;pVHL;consensus disorder prediction	Dipeptidylpeptidase IV, N-terminal domain superfamily;von Hippel-Lindau disease tumour suppressor, beta domain superfamily;Alpha/Beta hydrolase fold;Peptidase S9, prolyl oligopeptidase, catalytic domain;Dipeptidylpeptidase IV, N-terminal domain;von Hippel-Lindau disease tumour suppressor, beta domain;VHL superfamily;von Hippel-Lindau disease tumour suppressor, beta/alpha domain	-	[uncharacterized protein] [hypothetical protein] [unnamed protein product]
		X0J2K3	11.5566	7.10707e-05		0	7.90099		FOIG_16143	EXL90596	consensus disorder prediction	-	-	[hypothetical protein] [unnamed protein product]
		X0J833	11.5394	6.86781e-07		2.06737	42.7988		FOIG_10409	EXL97368	LysM domain;LysM domain profile.;LysM	LysM domain superfamily;LysM domain	-	[uncharacterized protein] [unnamed protein product] [hypothetical protein partial] [LysM domain-containing protein]
		X0J8Y0	11.4957	9.17199e-07		13.5519	616.789		FOIG_14253	EXL92775	Glycosyl hydrolase family 76;consensus disorder prediction	Glycoside hydrolase, family 76;Mannan endo-1,6-alpha-mannosidase;Six-hairpin glycosidase superfamily	-	[Mannan endo-1,6-alpha-mannosidase DCW1-like protein 4] [hypothetical protein] [family 76 glycoside hydrolase] [DFG5 protein] [GH76 alpha-1,6-mannanase] [related to DFG5 protein] [unnamed protein product]
		X0L3N6	11.3039	3.39241e-07		1.43225	25.0411		FOIG_06296	EXM03500	consensus disorder prediction	-	-	[hypothetical protein]
		X0JTS7	11.0679	4.44634e-07		4.05849	95.5315		FOIG_07990	EXL99846	consensus disorder prediction	-	-	[putative 1-aminocyclopropane-1-carboxylate deaminase] [uncharacterized protein] [hypothetical protein] [unnamed protein product]
		X0J557	10.905	5.65792e-11		10.0832	136.723		FOIG_11280	EXL96318	Prokaryotic membrane lipoprotein lipid attachment site profile.	-	-	[uncharacterized protein] [Putative protein of unknown function] [unnamed protein product]
		X0JPJ7	10.827	1.86018e-11		14.7956	208.677		FOIG_09866	EXL98316	N-Acetylglucosaminyltransferase-IV (GnT-IV) conserved region	Transmembrane protein 246	-	[Pyridoxine/pyridoxamine 5'-phosphate oxidase] [hypothetical protein] [uncharacterized protein] [alpha- -mannosyl-glycoprotein 4-beta-n-acetylglucosaminyltransferase c] [glycosyltransferase] [GT glycosyltransferases not yet assigned to a family, 3 TMs] [unnamed protein product]
		X0K561	10.7606	0.000427497		8.117	1341.43		FOIG_01694	EXM08618				[uncharacterized protein] [hypothetical protein] [unnamed protein product]
		X0J9I2	10.7208	1.9939e-05		2.97203	141.627		FOIG_10183	EXL97873	Terpene Cyclase Like 2;Isoprenoid Synthase Type I	Isoprenoid synthase domain superfamily;Terpene cyclase like 2	-	[unnamed protein product] [Presilphiperfolan-8-beta-ol synthase] [Bcbot2] [hypothetical protein] [putative terpene synthase metal binding domain protein]
		X0J442	10.6929	6.29441e-05		0.673076	33.9497		FOIG_11447	EXL95902	Carboxylesterase family;Carboxylesterases type-B serine active site.;Carboxylesterases type-B signature 2.	Alpha/Beta hydrolase fold;Carboxylesterase, type B;Carboxylesterase type B, active site;Carboxylesterase type B, conserved site	-	[alpha/beta-hydrolase] [hypothetical protein] [Carboxylesterase type B] [Acetylcholinesterase, insect] [ribosomal protein subunit s4] [carboxylesterase family protein-like protein]
		X0K8L5	10.6581	1.9597e-07		9.97692	273.821		FOIG_00106	EXM09783	Fungal Zn(2)-Cys(6) binuclear cluster domain;Zn(2)-C6 fungal-type DNA-binding domain signature.;Zn(2)-C6 fungal-type DNA-binding domain profile.;GAL4;consensus disorder prediction	Zn(2)-C6 fungal-type DNA-binding domain superfamily;Zn(2)-C6 fungal-type DNA-binding domain	-	[predicted protein] [Zn2Cys6 transcriptional regulator] [uncharacterized protein] [hypothetical protein partial] [Zn(2)-C6 fungal-type DNA-binding domain protein] [unnamed protein product]
		X0LU62	10.6497	4.22582e-11		8.8	136.069		FOIG_01484	EXM12075	consensus disorder prediction	-	-	[uncharacterized protein] [hypothetical protein]
		X0J281	10.4824	5.30666e-06		3.51076	103.222		FOIG_16364	EXL90365	Heterokaryon incompatibility protein (HET);Ankyrin repeats (3 copies);Ankyrin repeat profile.;Ankyrin repeat region circular profile.;ANK;consensus disorder prediction	Ankyrin repeat-containing domain superfamily;Heterokaryon incompatibility;Ankyrin repeat-containing domain;Ankyrin repeat	-	[related to heterokaryon incompatibility protein (het-6OR allele)] [uncharacterized protein] [unnamed protein product] [hypothetical protein] [Ankyrin repeat and KH domain-containing protein 1]
		X0K5B6	10.4773	2.88816e-07		125.862	2271.01		FOIG_01754	EXM08677	Cys/Met metabolism PLP-dependent enzyme;Cys/Met metabolism enzymes pyridoxal-phosphate attachment site.	Pyridoxal phosphate-dependent transferase, major domain;Pyridoxal phosphate-dependent transferase domain 1;Cys/Met metabolism, pyridoxal phosphate-dependent enzyme;Pyridoxal phosphate-dependent transferase	Reactome: R-HSA-1614558|Reactome: R-HSA-1614603|Reactome: R-HSA-2408508	[hypothetical protein]
		X0J014	10.3137	4.24042e-08		8.08581	146.678		FOIG_12686	EXL94492	Heterokaryon incompatibility protein (HET)	Heterokaryon incompatibility	-	[HET-domain-containing protein] [uncharacterized protein] [hypothetical protein partial] [unnamed protein product] [heterokaryon incompatibility protein-domain-containing protein] [tol protein]
		X0JWS5	10.2976	1.34339e-07		88.5625	1481.67		FOIG_04253	EXM05764	Putative FMN-binding domain;consensus disorder prediction	FMN-binding split barrel;Transcriptional regulator PAI 2-type	-	[predicted protein] [transcriptional regulator] [conserved hypothetical protein] [unnamed protein product]
		X0INY1	10.1881	3.8614e-05		1.1209	36.4472		FOIG_16101	EXL90633	-	Acyl-CoA dehydrogenase-like, C-terminal;Acyl-CoA dehydrogenase/oxidase, N-terminal and middle domain superfamily	-	[uncharacterized protein] [hypothetical protein]
		X0J6D7	10.0893	2.70147e-09		14.1398	222.734		FOIG_14945	EXL91835	Phosphotransferase enzyme family	Aminoglycoside phosphotransferase;Protein kinase-like domain superfamily	-	[uncharacterized protein] [hypothetical protein] [Protein kinase-like domain protein]
		X0KGA8	10.0857	3.14455e-08		12.6017	206.159		FOIG_11467	EXL95924				[uncharacterized protein] [hypothetical protein] [unnamed protein product]
		X0K5G6	9.95546	3.39241e-07		117.375	2454.94		FOIG_05504	EXM03861	RTA1 like protein	RTA-like protein	-	[sphingoid long-chain base transporter rsb1] [hypothetical protein] [related to YER185w, Rta1p] [RTA1 like protein family] [unnamed protein product]
		X0JTY7	9.91859	5.71607e-17		45.4687	486.003		FOIG_04937	EXM04759	Acetyltransferase (GNAT) domain;Gcn5-related N-acetyltransferase (GNAT) domain profile.;NAT_SF	GNAT domain;Acyl-CoA N-acyltransferase	-	[uncharacterized protein] [hypothetical protein] [unnamed protein product]
		X0J2N0	9.84208	1.62856e-05		1.651	36.0603		FOIG_16214	EXL90530	Acetyltransferase (GNAT) family;Gcn5-related N-acetyltransferase (GNAT) domain profile.;NAT_SF	GNAT domain;Acyl-CoA N-acyltransferase	-	[uncharacterized protein] [4-aminobutyrate aminotransferase]
		X0IN17	9.79362	2.47039e-05		1893.09	26823.9		FOIG_16456	EXL90283	Zinc-binding dehydrogenase;N-terminal domain of oxidoreductase;PGDH	Alcohol dehydrogenase, C-terminal;Polyketide synthase, enoylreductase domain;GroES-like superfamily;NAD(P)-binding domain superfamily	-	[NAD(P)-binding protein] [hypothetical protein] [putative nadp-dependent leukotriene b4 12-hydroxydehydrogenase protein] [Zinc-type alcohol dehydrogenase-like protein PB24D3.08c] [NADP-dependent alkenal double bond reductase P2] [Alcohol dehydrogenase superfamily, zinc-type]
		X0JZM6	9.68709	2.39515e-05		88.6101	1549.43		FOIG_16457	EXL90284	-	-	-	[13.6 kDa insecticidal crystal protein] [hypothetical protein partial] [uncharacterized protein] [Aegerolysin] [Crystal protein ET79] [unnamed protein product]
		X0K576	9.63654	3.91693e-07		47.7965	515.429		FOIG_01769	EXM08699	ATPase family associated with various cellular activities (AAA);BCS1 N terminal;AAA-protein family signature.;AAA;consensus disorder prediction	ATPase, AAA-type, core;BCS1, N-terminal;ATPase, AAA-type, conserved site;AAA+ ATPase domain;P-loop containing nucleoside triphosphate hydrolase	Reactome: R-HSA-1268020	[Putative mitochondrial chaperone BCS1-B] [hypothetical protein]
		X0KS10	9.58138	3.94779e-06		77.4941	1204.87		FOIG_08607	EXL99569	Epoxide hydrolase N terminus;Epoxide hydrolase signature	Alpha/Beta hydrolase fold;Epoxide hydrolase, N-terminal;Epoxide hydrolase;Epoxide hydrolase-like	Reactome: R-HSA-211945	[MhpC, hydrolases or acyltransferase (alphabeta hydrolase superfamily)] [Distinct helicase family] [uncharacterized protein] [hypothetical protein] [Epoxide hydrolase]
		X0K3E6	9.52408	6.56936e-07		3.94043	59.5462		FOIG_15330	EXL91579	F-box domain;F-box domain profile.;consensus disorder prediction	F-box domain;F-box-like domain superfamily	-	[uncharacterized protein] [hypothetical protein] [unnamed protein product]
		X0K103	9.38751	0.000282828		2.33013	62.9531		FOIG_15972	EXL90764	Flavin containing amine oxidoreductase	FAD/NAD(P)-binding domain superfamily;Amine oxidase	-	[related to L-amino-acid oxidase] [hypothetical protein] [unnamed protein product]
		X0JNK5	9.23715	0.000917982		1.56201	254.217		FOIG_10203	EXL97900	Glyoxalase/Bleomycin resistance protein/Dioxygenase superfamily;Glyoxalase I signature 2.;Vicinal oxygen chelate (VOC) domain profile.;GlxI_Zn	Glyoxalase/Bleomycin resistance protein/Dihydroxybiphenyl dioxygenase;Glyoxalase/fosfomycin resistance/dioxygenase domain;Glyoxalase I, conserved site;Vicinal oxygen chelate (VOC) domain	KEGG: 00620+4.4.1.5|MetaCyc: PWY-5386|Reactome: R-HSA-70268	[hypothetical protein] [Lactoylglutathione lyase] [probable GLO1-glyoxalase I]
		X0K6F4	9.23327	9.65211e-07		331.371	5414.3		FOIG_14354	EXL92614	Amidase;Amidases signature.	Amidase signature (AS) superfamily;Amidase signature domain;Amidase, conserved site;Amidase	KEGG: 00970+6.3.5.7|MetaCyc: PWY-5921;KEGG: 00970+6.3.5.7|MetaCyc: PWY-5921|Reactome: R-HSA-2142753	[DNA replication licensing factor mcm6] [acetamidase] [general amidase] [hypothetical protein] [unnamed protein product]
		X0JIY0	9.21125	7.51404e-14		7.4896	79.749		FOIG_11283	EXL96321				[putative septin AspA] [putative secreted protein] [hypothetical protein] [unnamed protein product]
		X0K219	9.15616	1.30813e-05		2.36364	46.7571		FOIG_15684	EXL91109	consensus disorder prediction	-	-	[hypothetical protein] [unnamed protein product]
		X0KP32	9.15549	0.000259806		0.644067	20.7303		FOIG_09341	EXL98584				[uncharacterized protein]
		X0JQ11	9.13201	9.48579e-09		152.414	2314.76		FOIG_06191	EXM03349	Acetyltransferase (GNAT) family;Gcn5-related N-acetyltransferase (GNAT) domain profile.;NAT_SF	GNAT domain;Acyl-CoA N-acyltransferase	-	[GCN5-related N-acetyltransferase, putative] [hypothetical protein partial] [Uncharacterized protein] [unnamed protein product]
		X0J707	9.04729	1.53448e-09		68.8225	956.845		FOIG_14799	EXL92141	-	F-box-like domain superfamily	-	[uncharacterized protein] [f-box protein] [hypothetical protein] [unnamed protein product]
		X0J0G9	8.95547	2.63748e-05		130.768	1745.06		FOIG_12503	EXL94657	Glutathione S-transferase, N-terminal domain;Glutathione S-transferase, C-terminal domain;Soluble glutathione S-transferase N-terminal domain profile.;Soluble glutathione S-transferase C-terminal domain profile.;Main (cytGST);Glutathione Transferase (cytosolic);maiA: maleylacetoacetate isomerase;GST_N_Zeta;GST_C_Zeta	Glutathione S-transferase, N-terminal;Glutathione S-transferase, C-terminal;Glutathione S-transferase, C-terminal-like;Glutathione Transferase family;Glutathione S-transferase, C-terminal domain superfamily;Thioredoxin-like superfamily;Glutathione S-transferases, class Zeta;Glutathione S-transferases, class Zeta , N-terminal;Glutathione S-transferases, class Zeta , C-terminal	Reactome: R-HSA-156590|Reactome: R-HSA-204174|Reactome: R-HSA-71182	[probable maleylacetoacetate isomerase] [unnamed protein product] [hypothetical protein] [Putative glutathione S-transferase]
		X0JED9	8.9549	6.75734e-06		3.13331	46.7982		FOIG_08605	EXL99567	-	Alpha/Beta hydrolase fold	-	[alpha/beta-hydrolase] [uncharacterized protein] [hypothetical protein partial] [putative carboxylesterase type b protein] [Lipase 1, partial]
		X0JNA0	8.85367	0.0016752		0.674925	295.418		FOIG_10181	EXL97871	Cytochrome P450;P450 superfamily signature;E-class P450 group I signature	Cytochrome P450 superfamily;Cytochrome P450;Cytochrome P450, E-class, group I	-	[related to cytochrome P450 3A7] [MFS multidrug transporter] [hypothetical protein] [unnamed protein product]
		X0J948	8.79895	1.04152e-06		21.8202	231.722		FOIG_14047	EXL92871	short chain dehydrogenase;Short-chain dehydrogenase/reductase (SDR) superfamily signature;Glucose/ribitol dehydrogenase family signature;17beta-HSD-like_SDR_c	Short-chain dehydrogenase/reductase SDR;NAD(P)-binding domain superfamily	-	[related to ketoreductases] [short-chain oxidoreductase/hydroxylutyrate dehydrogenase] [hypothetical protein] [unnamed protein product]
		X0JIH2	8.74747	0.000132963		1.0682	22.1192		FOIG_11737	EXL96191	consensus disorder prediction	-	-	[uncharacterized protein] [hypothetical protein]
		X0K0K3	8.58408	6.37179e-05		4.67119	74.9763		FOIG_06502	EXM02227	FAD binding domain;PCMH-type FAD-binding domain profile.	FAD linked oxidase, N-terminal;FAD-binding domain, PCMH-type;FAD-binding, type PCMH-like superfamily	-	[hypothetical protein] [Bifunctional solanapyrone synthase] [related to 6-HYDROXY-D-NICOTINE OXIDASE] [6-hydroxy-D-nicotine oxidase] [FAD-binding domain-containing protein] [Putative protein of unknown function] [unnamed protein product]
		X0K9E0	8.57233	3.07867e-11		266.092	2098.21		FOIG_03926	EXM05322	Beta-eliminating lyase	Pyridoxal phosphate-dependent transferase, major domain;Pyridoxal phosphate-dependent transferase domain 1;Aromatic amino acid beta-eliminating lyase/threonine aldolase;Pyridoxal phosphate-dependent transferase	Reactome: R-HSA-6783984	[PLP-dependent transferase] [unnamed protein product] [hypothetical protein] [beta-eliminating lyase] [threonine aldolase]
		X0KDC5	8.48669	1.48223e-08		3.03461	36.4493		FOIG_12376	EXL94934	Heterokaryon incompatibility protein (HET);consensus disorder prediction	Heterokaryon incompatibility	-	[Heterokaryon incompatibility protein 6, OR allele] [hypothetical protein] [3-alpha-(S)-strictosidine beta-glucosidase] [related to tol protein] [Tol protein-like protein] [tol protein]
		X0JD24	8.44462	3.28284e-13		295.751	2682.31		FOIG_12840	EXL94266	Cytochrome b5-like Heme/Steroid binding domain;FMN-dependent dehydrogenase;Cytochrome B5 signature;Cytochrome b5 family, heme-binding domain signature.;FMN-dependent alpha-hydroxy acid dehydrogenases active site.;Cytochrome b5 family, heme-binding domain profile.;FMN-dependent alpha-hydroxy acid dehydrogenase domain profile.;FCB2_FMN;consensus disorder prediction	Cytochrome b5-like heme/steroid binding domain superfamily;Aldolase-type TIM barrel;Cytochrome b5-like heme/steroid binding domain;FMN-dependent dehydrogenase;Cytochrome b5, heme-binding site;FMN-dependent alpha-hydroxy acid dehydrogenase, active site;FMN hydroxy acid dehydrogenase domain;L-mandelate/L-lactate dehydrogenase, FMN-binding domain	Reactome: R-HSA-9033241	[predicted protein] [hypothetical protein] [Cytochrome b2-like protein] [Uncharacterized protein] [Cytochrome b2, mitochondrial] [L-lactate dehydrogenase (cytochrome)] [unnamed protein product]
		X0IQD9	8.43774	0.000888571		0.303619	12.8024		FOIG_15641	EXL91143	GATA zinc finger;GATA-type zinc finger domain.;GATA-type zinc finger domain profile.;ZnF_GATA;consensus disorder prediction	Zinc finger, NHR/GATA-type;Zinc finger, GATA-type;Transcription factor GATA	Reactome: R-HSA-383280	[uncharacterized protein] [NsdD protein] [hypothetical protein] [related to NsdD protein] [unnamed protein product]
		X0KWQ6	8.42777	6.9186e-15		353.658	3909.87		FOIG_07943	EXM01170	Phosphotransferase enzyme family	Aminoglycoside phosphotransferase;Protein kinase-like domain superfamily	-	[cytoplasmic trna 2-thiolation protein 2] [uncharacterized protein] [unnamed protein product]
		X0IMI5	8.39976	4.98863e-05		6.9891	142.372		FOIG_16660	EXL90072				[predicted protein] [hypothetical protein]
		X0J1V6	8.3725	9.3344e-05		2139.54	23676.5		FOIG_16459	EXL90301	AMP-binding enzyme;Phosphopantetheine attachment site;Male sterility protein;Putative AMP-binding domain signature.;Carrier protein (CP) domain profile.	ACP-like superfamily;AMP-dependent synthetase/ligase;Phosphopantetheine binding ACP domain;Male sterility, NAD-binding;AMP-binding, conserved site;NAD(P)-binding domain superfamily	Reactome: R-HSA-8848584	[acetyl-CoA synthetase-like protein] [Linear gramicidin synthase subunit D] [putative ochratoxin a non-ribosomal peptide synthetase protein] [hypothetical protein] [alpha-12-mannosidase family protein] [Male sterility, NAD-binding protein] [L-aminoadipate-semialdehyde dehydrogenase]
		X0KAL1	8.36167	8.10904e-09		369.533	3932.08		FOIG_12959	EXL94019	Aldehyde dehydrogenase family;Aldehyde dehydrogenases cysteine active site.;Aldehyde dehydrogenases glutamic acid active site.	Aldehyde dehydrogenase, C-terminal;Aldehyde dehydrogenase, N-terminal;Aldehyde dehydrogenase domain;Aldehyde dehydrogenase, cysteine active site;Aldehyde dehydrogenase, glutamic acid active site;Aldehyde/histidinol dehydrogenase	-	[predicted protein] [oxidoreductase (Msc7)] [related to succinate-semialdehyde dehydrogenase (NAD(P)+)] [hypothetical protein] [Aldehyde/histidinol dehydrogenase, partial] [unnamed protein product]
		X0K8N1	8.34707	1.86244e-20		408.06	4200.75		FOIG_05098	EXM05001	Protein of unknown function (DUF1749)	Alpha/Beta hydrolase fold;Fusarinine C esterase sidJ	-	[uncharacterized protein] [UPF0613 protein PB24D3.06c] [unnamed protein product] [hypothetical protein] [Esterase/lipase superfamily protein]
		X0K473	8.32824	1.79491e-05		44.225	676.719		FOIG_14953	EXL91844				[uncharacterized protein] [hypothetical protein]
		X0J0W5	8.28196	0.00151712		0	7.09146		FOIG_16832	EXL89885				[hypothetical protein]
		X0J0L4	8.24256	6.84186e-06		91.7823	1671.5		FOIG_12584	EXL94738	Vault protein inter-alpha-trypsin domain;von Willebrand factor type A domain;VWFA domain profile.;VIT domain profile.;consensus disorder prediction	von Willebrand factor A-like domain superfamily;VIT domain;von Willebrand factor, type A	-	[unnamed protein product] [hypothetical protein] [von Willebrand factor A domain-containing protein 5A] [vault poly]
		X0IP17	8.20919	0.00088474		0.261028	14.7134		FOIG_16133	EXL90673	consensus disorder prediction	-	-	[uncharacterized protein] [hypothetical protein]
		X0K5M2	8.17352	2.6163e-05		16.6777	374.009		FOIG_01902	EXM08855	von Willebrand factor type A domain;Hint-domain;VWA / Hh protein intein-like;VWFA domain profile.;Hint;consensus disorder prediction	von Willebrand factor A-like domain superfamily;von Willebrand factor, type A;Vint domain;VWA-Hint protein, Vwaint domain;Hint domain superfamily	Reactome: R-HSA-373080|Reactome: R-HSA-5358346|Reactome: R-HSA-5362798|Reactome: R-HSA-5632681|Reactome: R-HSA-5632684|Reactome: R-HSA-5635838|Reactome: R-HSA-5658034	[Inter-alpha-trypsin inhibitor heavy chain H3] [uncharacterized protein] [hypothetical protein]
		X0K0J0	8.14148	7.93797e-09		1049.07	12147		FOIG_03655	EXM07064	Glyoxalase/Bleomycin resistance protein/Dioxygenase superfamily;Vicinal oxygen chelate (VOC) domain profile.;4HPPD: 4-hydroxyphenylpyruvate dioxygenase;HPPD_C_like;HPPD_N_like	Glyoxalase/Bleomycin resistance protein/Dihydroxybiphenyl dioxygenase;Glyoxalase/fosfomycin resistance/dioxygenase domain;4-hydroxyphenylpyruvate dioxygenase;Vicinal oxygen chelate (VOC) domain	-	[predicted protein] [probable 4-hydroxyphenylpyruvate dioxygenase] [hypothetical protein] [unnamed protein product]
		X0JM22	8.12498	2.46956e-05		1.68658	22.1842		FOIG_10396	EXL97355				[K62 killer preprotoxin] [hypothetical protein] [unnamed protein product]
		X0LR03	8.0688	1.48482e-11		202.83	1889.39		FOIG_00859	EXM11000	Cytochrome b5-like Heme/Steroid binding domain;FMN-dependent dehydrogenase;Cytochrome B5 signature;Cytochrome b5 family, heme-binding domain signature.;Cytochrome b5 family, heme-binding domain profile.;FMN-dependent alpha-hydroxy acid dehydrogenase domain profile.;FCB2_FMN;consensus disorder prediction	Cytochrome b5-like heme/steroid binding domain superfamily;Aldolase-type TIM barrel;Cytochrome b5-like heme/steroid binding domain;FMN-dependent dehydrogenase;Cytochrome b5, heme-binding site;FMN hydroxy acid dehydrogenase domain;L-mandelate/L-lactate dehydrogenase, FMN-binding domain	Reactome: R-HSA-9033241	[mitochondrial cytochrome b2] [predicted protein] [mitochondrial cytochrome] [hypothetical protein] [related to L-lactate dehydrogenase] [Aldolase-type TIM barrel, partial] [Cytochrome b2, mitochondrial 3] [unnamed protein product]
		X0J214	8.0607	9.83718e-05		7827.32	78182.9		FOIG_16458	EXL90294	Cys/Met metabolism PLP-dependent enzyme;Cys/Met metabolism enzymes pyridoxal-phosphate attachment site.;OAH_OAS_sulfhy: O-acetylhomoserine aminocarboxypropyltransferase/cysteine synthase;CGS_like	Pyridoxal phosphate-dependent transferase, major domain;Pyridoxal phosphate-dependent transferase domain 1;Cys/Met metabolism, pyridoxal phosphate-dependent enzyme;Pyridoxal phosphate-dependent transferase;O-acetylhomoserine/O-acetylserine sulfhydrylase	Reactome: R-HSA-1614558|Reactome: R-HSA-1614603|Reactome: R-HSA-2408508	[homocysteine synthase CysD] [probable O-acetylhomoserine (thiol)-lyase] [hypothetical protein]
		X0J8W5	8.04544	4.17535e-05		10.3037	201.393		FOIG_14244	EXL92760				[uncharacterized protein] [atp-dependent dna helicase] [unnamed protein product]
		X0JEM6	8.03661	3.94779e-06		2.32275	32.1476		FOIG_08691	EXL99667				[hypothetical protein] [unnamed protein product]
		X0KM48	7.98162	0.000241092		2.36125	49.857		FOIG_10202	EXL97899	short chain dehydrogenase;Glucose/ribitol dehydrogenase family signature	Short-chain dehydrogenase/reductase SDR;NAD(P)-binding domain superfamily	-	[Uncharacterized protein] [hypothetical protein]
		X0K9Z1	7.93142	2.2193e-05		88.8374	1058.52		FOIG_13356	EXL93789	Porphyromonas-type peptidyl-arginine deiminase	Peptidyl-arginine deiminase, Porphyromonas-type	KEGG: 00330+3.5.3.12|MetaCyc: PWY-43	[Peptidyl-arginine deiminase, Porphyromonas-type] [hypothetical protein VHEMI08053] [Putative agmatine deiminase]
		X0KSD4	7.90941	8.80276e-05		1.73696	26.905		FOIG_01254	EXM11687	consensus disorder prediction	-	-	[uncharacterized protein] [hypothetical protein]
		X0KXS3	7.89535	9.78342e-10		4.06695	37.484		FOIG_07119	EXM01530	T5orf172 domain;consensus disorder prediction	Bacteriophage T5, Orf172 DNA-binding	-	[25d9-10-like protein] [uncharacterized protein] [hypothetical protein] [DNA-binding protein] [chitin synthase] [unnamed protein product]
		X0J6R9	7.77246	9.2936e-06		1.56188	25.9916		FOIG_14887	EXL92005	Uncharacterized alpha/beta hydrolase domain (DUF2235)	Domain of unknown function DUF2235	-	[NACHT and WD40 domain protein] [protein of unknown function DUF2235] [hypothetical protein] [unnamed protein product]
		X0JSU8	7.72462	5.00922e-20		61.0244	535.677		FOIG_08586	EXL99546				[uncharacterized protein] [unnamed protein product]
		X0KJF5	7.69644	5.83807e-07		52.2729	718.037		FOIG_01900	EXM08852	Transcriptional activator of glycolytic enzymes;consensus disorder prediction	Transcription activator GCR1-like domain	-	[uncharacterized protein] [hypothetical protein] [unnamed protein product]
		X0JA56	7.68498	4.85482e-07		22.6876	235.673		FOIG_13855	EXL93210	-	Mss4-like superfamily	-	[mss4] [predicted protein] [hypothetical protein] [unnamed protein product]
		X0JEB7	7.6681	9.86557e-09		5.47843	51.7723		FOIG_08606	EXL99568	Carboxylesterase family	Alpha/Beta hydrolase fold;Carboxylesterase, type B	-	[alpha/beta-hydrolase] [uncharacterized protein] [para-nitrobenzyl esterase] [Lipase 1] [hypothetical protein partial]
		X0JKT4	7.64576	2.86909e-05		2.32121	29.5031		FOIG_07333	EXM01884	NmrA-like family	NmrA-like domain;NAD(P)-binding domain superfamily	Reactome: R-HSA-70635	[NAD(P)-binding protein] [Uncharacterized protein] [hypothetical protein] [short chain dehydrogenase family protein] [isoflavone reductase family protein, partial] [unnamed protein product]
		X0K4M6	7.59345	0.00225231		0.130514	9.69777		FOIG_14886	EXL92004	Animal haem peroxidase;Animal heme peroxidase superfamily profile.	Haem peroxidase domain superfamily, animal type;Haem peroxidase, animal type;Psi-factor producing oxygenase;Haem peroxidase superfamily	KEGG: 00591+1.13.11.60	[linoleate diol synthase] [uncharacterized protein] [hypothetical protein] [heme peroxidase]
		X0JHQ8	7.50639	0.00154139		2.22075	110.873		FOIG_11474	EXL95931	Cytochrome P450;E-class P450 group IV signature	Cytochrome P450 superfamily;Cytochrome P450;Cytochrome P450, E-class, group IV	-	[Cytochrome P450 monooxygenase paxP] [Ent-kaurene oxidase] [hypothetical protein] [related to cycloheximide-inducible protein CIP70 (cytochrome P450 family)] [unnamed protein product]
		X0JQX4	7.47098	2.27532e-06		97.1653	1199.78		FOIG_05375	EXM03689	consensus disorder prediction	-	-	[uncharacterized protein] [unnamed protein product]
		X0J8L5	7.47052	1.12476e-05		3.64149	44.1348		FOIG_14184	EXL92696	consensus disorder prediction	-	-	[hypothetical protein] [unnamed protein product]
		X0JZK5	7.45473	0.000302125		938.95	9851.23		FOIG_16452	EXL90279	Amino acid kinase family;ACT domain;Aspartokinase signature.;ACT domain profile.;asp_kinases: aspartate kinase	Acetylglutamate kinase-like superfamily;Aspartate/glutamate/uridylate kinase;CASTOR, ACT domain;Aspartate kinase, monofunctional class;Aspartate kinase, conserved site;ACT domain;Aspartate kinase	Reactome: R-HSA-70614;KEGG: 00260+2.7.2.4|KEGG: 00261+2.7.2.4|KEGG: 00270+2.7.2.4|KEGG: 00300+2.7.2.4|MetaCyc: PWY-2941|MetaCyc: PWY-2942|MetaCyc: PWY-5097|MetaCyc: PWY-6160|MetaCyc: PWY-6559|MetaCyc: PWY-6562|MetaCyc: PWY-7153|MetaCyc: PWY-7977	[uncharacterized protein] [hypothetical protein]
		X0JRJ4	7.38648	2.09207e-05		17.4436	273.267		FOIG_05452	EXM03798	Zinc-binding dehydrogenase;Alcohol dehydrogenase GroES-like domain;Zinc-containing alcohol dehydrogenases signature.;CAD1	Alcohol dehydrogenase, C-terminal;Alcohol dehydrogenase, N-terminal;Alcohol dehydrogenase, zinc-type, conserved site;Polyketide synthase, enoylreductase domain;GroES-like superfamily;NAD(P)-binding domain superfamily	Reactome: R-HSA-71384	[predicted protein] [hypothetical protein] [Uncharacterized protein] [oxidoreductase, zinc-binding protein] [GroES-like protein] [Putative NADP-dependent alcohol dehydrogenase 6] [unnamed protein product]
		X0JVK5	7.37483	5.10568e-06		71.9382	648.059		FOIG_05262	EXM05299	Cytochrome P450;P450 superfamily signature;E-class P450 group I signature;Cytochrome P450 cysteine heme-iron ligand signature.	Cytochrome P450 superfamily;Cytochrome P450;Cytochrome P450, E-class, group I;Cytochrome P450, conserved site	-	[predicted protein] [hypothetical protein] [unnamed protein product]
		X0JS28	7.31326	4.02872e-21		339.583	2745.8		FOIG_09105	EXL99241	Ergosterol biosynthesis ERG4/ERG24 family;Sterol reductase family signature 1.;Sterol reductase family signature 2.	Ergosterol biosynthesis ERG4/ERG24;Sterol reductase, conserved site	-	[Delta(14)-sterol reductase] [predicted protein] [hypothetical protein] [STR2] [unnamed protein product]
		X0KCN0	7.26685	6.63078e-06		19.7593	266.654		FOIG_03246	EXM06462	consensus disorder prediction	-	-	[uncharacterized protein] [hypothetical protein] [unnamed protein product]
		X0IXW4	7.22769	0.000239605		1.77766	24.6519		FOIG_13365	EXL93798	Meiotically up-regulated gene family;consensus disorder prediction	Meiotically up-regulated gene 117 protein	-	[uncharacterized protein] [hypothetical protein] [unnamed protein product]
		X0J5B1	7.20207	0.00197024		0.710945	19.3629		FOIG_11279	EXL96317				[uncharacterized protein] [unnamed protein product]
		X0KR23	7.14192	3.04453e-06		6.42858	61.1001		FOIG_09087	EXL99219	Cytochrome P450;P450 superfamily signature;E-class P450 group IV signature	Cytochrome P450 superfamily;Cytochrome P450;Cytochrome P450, E-class, group IV	-	[probable gibberellin cluster-GA14-synthase] [P450 monooxygenase] [gibberellin cluster-GA14-synthase] [hypothetical protein] [cytochrome P450] [Uncharacterized protein] [putative trichothecene C-8 hydroxylase] [Ent-kaurene oxidase]
		X0J4T5	7.12851	1.74643e-09		492.214	4556.21		FOIG_11718	EXL96172	NACHT domain;Ankyrin repeats (3 copies);Ankyrin repeat signature;Ankyrin repeat profile.;Ankyrin repeat region circular profile.;ANK;ABC_ATPase	Ankyrin repeat-containing domain superfamily;NACHT nucleoside triphosphatase;Ankyrin repeat-containing domain;Ankyrin repeat;P-loop containing nucleoside triphosphate hydrolase	-	[uncharacterized protein] [hypothetical protein] [unnamed protein product]
		X0IWM8	7.12281	0.00330767		0.130514	11.139		FOIG_13773	EXL93368	Common central domain of tyrosinase;Tyosinase C-terminal domain;Tyrosinase CuA-binding region signature.;Tyrosinase and hemocyanins CuB-binding region signature.;consensus disorder prediction	Uncharacterised domain, di-copper centre;Tyrosinase copper-binding domain	Reactome: R-HSA-5662702	[related to tyrosinase precursor] [hypothetical protein] [unnamed protein product]
		X0J957	7.11108	1.25989e-09		42.9738	461.577		FOIG_10001	EXL97677	-	Chloramphenicol acetyltransferase-like domain superfamily	Reactome: R-HSA-389661	[uncharacterized protein]
		X0K185	7.03421	1.00377e-12		59.4398	472.061		FOIG_03782	EXM07238	Glyoxalase/Bleomycin resistance protein/Dioxygenase superfamily;Vicinal oxygen chelate (VOC) domain profile.;consensus disorder prediction	Glyoxalase/Bleomycin resistance protein/Dihydroxybiphenyl dioxygenase;Glyoxalase/fosfomycin resistance/dioxygenase domain;Vicinal oxygen chelate (VOC) domain	-	[glyoxalase family protein] [uncharacterized protein] [hypothetical protein partial] [aminotransferase GliI-like protein] [Glyoxalase/bleomycin resistance protein/dioxygenase] [unnamed protein product]
		X0KDS7	6.9791	0.00104559		1.37824	28.166		FOIG_01294	EXM11759	consensus disorder prediction	-	-	[uncharacterized protein] [unnamed protein product] [hypothetical protein] [C6 transcription factor] [Sterol uptake control protein 2]
		X0K6A5	6.93031	0.00119246		1.35509	20.5546		FOIG_14506	EXL92559	Predicted membrane protein (DUF2306)	Protein of unknown function DUF2306, membrane	-	[uncharacterized protein] [unnamed protein product]
		X0J7A0	6.88893	8.20381e-08		50.1931	416.856		FOIG_14840	EXL92180				[uncharacterized protein] [hypothetical protein] [unnamed protein product]
		X0L951	6.85005	3.94752e-07		4.78539	42.0727		FOIG_03963	EXM05360	Macro domain;Macro_Poa1p_like	Macro domain	-	[uncharacterized protein] [hypothetical protein] [Appr-1-p processing] [adp-ribose 1 -phosphate phosphatase] [phosphatase, putative] [unnamed protein product]
		X0KP76	6.82921	2.66946e-07		319.509	2658.48		FOIG_00566	EXM10491	Aminotransferase class I and II;AAT_like;consensus disorder prediction	Pyridoxal phosphate-dependent transferase, major domain;Aminotransferase, class I/classII;Pyridoxal phosphate-dependent transferase	-	[predicted protein] [ARO Transcriptional regulators (MocR family)] [PLP-dependent transferase] [Aromatic amino acid aminotransferase C56E4.03] [hypothetical protein] [Uncharacterized protein] [unnamed protein product]
		X0IMY9	6.79006	0.000706023		2724.94	22905.2		FOIG_16451	EXL90278	YCII-related domain	YCII-related;Dimeric alpha-beta barrel	-	[YCII-related domain protein] [uncharacterized protein] [hypothetical protein] [fusaric acid biosynthesis protein] [aspartate kinase]
		X0J4X1	6.77329	2.97469e-05		66.5068	833.012		FOIG_11221	EXL96258	alpha/beta hydrolase fold	Alpha/Beta hydrolase fold;Alpha/beta hydrolase fold-3	-	[lipase/esterase, putative] [predicted protein] [hypothetical protein ASPCAL10628] [alpha/beta-hydrolase] [cell wall alpha-1,3-glucan synthase ags1]
		X0KQU5	6.76175	0.00129185		0.434133	6.98981		FOIG_00945	EXM11137	consensus disorder prediction	-	-	[uncharacterized protein] [hypothetical protein]
		X0IRU8	6.75691	0.00581904		0	4.44311		FOIG_15234	EXL91582	CorA-like Mg2+ transporter protein	Mg2+ transporter protein, CorA-like/Zinc transport protein ZntB	-	[Magnesium transport protein CorA] [hypothetical protein partial] [uncharacterized protein] [Mg2+ transporter protein, CorA-like/Zinc transport protein ZntB] [metal ion transmembrane transporter]
		X0KXV7	6.75136	1.46076e-06		29.8918	329.248		FOIG_07132	EXM01560	Enoyl-(Acyl carrier protein) reductase;Short-chain dehydrogenase/reductase (SDR) superfamily signature;Glucose/ribitol dehydrogenase family signature;Short-chain dehydrogenases/reductases family signature.	Short-chain dehydrogenase/reductase SDR;Short-chain dehydrogenase/reductase, conserved site;NAD(P)-binding domain superfamily	-	[Putative Reductase with broad range of substrate specificity] [predicted protein] [oxidoreductase] [NAD(P)-binding domain protein] [hypothetical protein] [Short-chain dehydrogenase/reductase SDR] [related to sorbitol utilization protein sou1] [unnamed protein product]
		X0JBD0	6.74892	6.1978e-08		60.852	602.254		FOIG_13497	EXL93655	Cytochrome P450;E-class P450 group IV signature	Cytochrome P450 superfamily;Cytochrome P450;Cytochrome P450, E-class, group IV	-	[probable cytochrome P450 (involved in C-22 denaturation of the ergosterol side-chain)] [Cytochrome P450 61] [hypothetical protein] [unnamed protein product]
		X0KU08	6.71101	0.000116466		194.078	1456.44		FOIG_08236	EXM00245	NAD binding domain of 6-phosphogluconate dehydrogenase;NAD-binding of NADP-dependent 3-hydroxyisobutyrate dehydrogenase;3-hydroxyisobutyrate dehydrogenase signature.;HIBADH: 3-hydroxyisobutyrate dehydrogenase	6-phosphogluconate dehydrogenase, domain 2;6-phosphogluconate dehydrogenase, NADP-binding;3-hydroxyisobutyrate dehydrogenase, NAD-binding domain;3-hydroxyisobutyrate dehydrogenase-related;3-hydroxyisobutyrate dehydrogenase-related, conserved site;6-phosphogluconate dehydrogenase-like, C-terminal domain superfamily;NAD(P)-binding domain superfamily;3-hydroxyisobutyrate dehydrogenase	Reactome: R-HSA-70895;KEGG: 00280+1.1.1.31|Reactome: R-HSA-70895	[predicted protein] [3-hydroxyacid dehydrogenase/reductase, partial] [hypothetical protein] [unnamed protein product]
		X0IXF2	6.70961	2.73351e-09		36.5774	309.795		FOIG_13450	EXL93602	SMI1 / KNR4 family (SUKH-1);consensus disorder prediction	Knr4/Smi1-like domain superfamily;Knr4/Smi1-like domain	-	[uncharacterized protein] [hypothetical protein] [unnamed protein product]
		X0JEB9	6.68701	1.63583e-28		194.873	1357.78		FOIG_08587	EXL99547	consensus disorder prediction	-	-	[uncharacterized protein] [hypothetical protein] [unnamed protein product]
		X0IN35	6.67432	0.000302834		7237.05	56727		FOIG_16450	EXL90277	Zinc-binding dehydrogenase;Beta-ketoacyl synthase, N-terminal domain;Phosphopantetheine attachment site;Acyl transferase domain;Beta-ketoacyl synthase, C-terminal domain;Alcohol dehydrogenase GroES-like domain;KR domain;Polyketide synthase dehydratase;Ketoacyl-synthetase C-terminal extension;Phosphopantetheine attachment site.;Beta-ketoacyl synthases active site.;Carrier protein (CP) domain profi…	ACP-like superfamily;Acyl transferase domain superfamily;Thiolase-like;Alcohol dehydrogenase, C-terminal;Beta-ketoacyl synthase, N-terminal;Phosphopantetheine binding ACP domain;Acyl transferase;Beta-ketoacyl synthase, C-terminal;Alcohol dehydrogenase, N-terminal;Polyketide synthase, ketoreductase domain;Polyketide synthase, dehydratase domain;Ketoacyl-synthetase, C-terminal extension;Phosphopant…	Reactome: R-HSA-163765|Reactome: R-HSA-199220|Reactome: R-HSA-2426168|Reactome: R-HSA-75105	[hypothetical protein]
		X0J5Q7	6.4954	0.000626001		1.31754	15.817		FOIG_11423	EXL96472	RTA1 like protein;consensus disorder prediction	RTA-like protein	-	[conserved hypothetical protein] [sphingoid long-chain base transporter rsb1, partial] [related to phospholipid-translocating ATPase] [Uncharacterized protein C17G6.02c 2] [unnamed protein product]
		X0K0E8	6.46883	4.70419e-06		4.64921	40.2685		FOIG_03573	EXM06933	consensus disorder prediction	-	-	[uncharacterized protein] [hypothetical protein] [unnamed protein product]
		X0IMA1	6.46243	3.73292e-05		23.7475	278.366		FOIG_16753	EXL89972	Cytochrome P450;E-class P450 group IV signature;Cytochrome P450 cysteine heme-iron ligand signature.	Cytochrome P450 superfamily;Cytochrome P450;Cytochrome P450, E-class, group IV;Cytochrome P450, conserved site	-	[7-alpha-hydroxycholest-4-en-3-one 12-alpha-hydroxylase] [hypothetical protein] [4-coumarate-CoA ligase-like protein 7]
		X0LEI8	6.3988	4.41306e-33		735.54	4929.99		FOIG_03781	EXM07236	GHMP kinases N terminal domain;GHMP kinases C terminal;Mevalonate kinase family signature;GHMP kinases putative ATP-binding domain.;mevalon_kin: mevalonate kinase;consensus disorder prediction	Ribosomal protein S5 domain 2-type fold, subgroup;GHMP kinase, C-terminal domain superfamily;GHMP kinase N-terminal domain;GHMP kinase, C-terminal domain;GHMP kinase, ATP-binding, conserved site;Ribosomal protein S5 domain 2-type fold;Mevalonate kinase	KEGG: 00900+2.7.1.36|MetaCyc: PWY-6174|MetaCyc: PWY-7391|MetaCyc: PWY-922|Reactome: R-HSA-191273|Reactome: R-HSA-2426168	[related to MEVALONATE KINASE] [predicted protein] [hypothetical protein] [unnamed protein product]
		X0J4V6	6.29588	0.000122581		5.21125	40.7173		FOIG_11738	EXL96192	consensus disorder prediction	-	-	[uncharacterized protein] [hypothetical protein] [unnamed protein product]
		X0K437	6.29467	2.66994e-07		22.3999	172.75		FOIG_06301	EXM03507	Cytochrome P450;E-class P450 group IV signature;Cytochrome P450 cysteine heme-iron ligand signature.	Cytochrome P450 superfamily;Cytochrome P450;Cytochrome P450, E-class, group IV;Cytochrome P450, conserved site	-	[Cytochrome P450 monooxygenase paxP] [related to cycloheximide-inducible protein CIP70 (cytochrome P450 family)] [Ent-kaurene oxidase] [hypothetical protein] [unnamed protein product]
		X0JIF0	6.28161	3.8614e-05		4.72867	39.1953		FOIG_11717	EXL96171	HD domain	HD domain	-	[Putative protein of unknown function] [uncharacterized protein] [hypothetical protein]
		X0JNX9	6.27514	8.26854e-13		236.015	1751.3		FOIG_09679	EXL98121	Sulfatase;consensus disorder prediction	Alkaline phosphatase-like, alpha/beta/alpha;Sulfatase, N-terminal;Alkaline-phosphatase-like, core domain superfamily	-	[hypothetical protein]
		X0K0T5	6.26426	6.29441e-05		484.327	4929.46		FOIG_06511	EXM02237	Las17-binding protein actin regulator;SYLF;consensus disorder prediction	Ysc84 actin-binding domain	-	[uncharacterized protein] [hypothetical protein partial] [DUF500 domain protein] [SH3 domain-containing protein] [unnamed protein product]
		X0IYZ1	6.24615	1.09387e-05		85.3472	534.656		FOIG_13039	EXL94132	Aldo/keto reductase family;KCNAB voltage-gated K+ channel beta subunit family signature;Aldo_ket_red	NADP-dependent oxidoreductase domain superfamily;NADP-dependent oxidoreductase domain;Potassium channel, voltage-dependent, beta subunit, KCNAB-related	Reactome: R-HSA-1296072	[predicted protein] [hypothetical protein] [NADP-dependent oxidoreductase domain-containing protein] [voltage-gated potassium channel subunit beta-1 channel subunit beta-1] [unnamed protein product]
		X0JDG6	6.23666	1.05419e-06		147.467	936.352		FOIG_09106	EXL99242	homogentisate 1,2-dioxygenase;hmgA: homogentisate 1,2-dioxygenase	RmlC-like jelly roll fold;Homogentisate 1,2-dioxygenase;RmlC-like cupin domain superfamily	KEGG: 00350+1.13.11.5|KEGG: 00643+1.13.11.5|Reactome: R-HSA-71182	[homogentisate 1,2-dioxygenase] [predicted protein] [hypothetical protein partial] [unnamed protein product]
		X0J1Z8	6.22887	6.68685e-06		4.50776	36.6856		FOIG_12197	EXL95218	Cupin domain	RmlC-like jelly roll fold;Cupin 2, conserved barrel;RmlC-like cupin domain superfamily	-	[Cupin] [terpenoid cyclases/Protein prenyltransferase] [putative cupin domain protein] [hypothetical protein] [unnamed protein product]
		X0IMV9	6.22126	0.00813645		0.271281	7.30152		FOIG_16489	EXL90248	consensus disorder prediction	-	-	[uncharacterized protein] [hypothetical protein]
		X0JB41	6.2165	0.00403418		0.474373	6.97005		FOIG_13419	EXL93570	Meiotically up-regulated gene family;consensus disorder prediction	Meiotically up-regulated gene 117 protein	-	[hypothetical protein] [unnamed protein product]
		X0IZB1	6.21369	1.98094e-24		66.4642	433.965		FOIG_12834	EXL94257	RTA1 like protein	RTA-like protein	-	[RTA1 domain protein] [unnamed protein product] [conserved hypothetical protein] [Protein RTM1]
		X0JR95	6.20998	5.20596e-05		5.62421	59.7267		FOIG_05442	EXM03784	Zinc-binding dehydrogenase;MDR1	Polyketide synthase, enoylreductase domain;GroES-like superfamily;NAD(P)-binding domain superfamily	-	[uncharacterized protein] [hypothetical protein] [unnamed protein product]
		X0IQZ1	6.19408	0.000549657		22.2168	195.186		FOIG_15577	EXL91303	NAD binding domain of 6-phosphogluconate dehydrogenase;NAD-binding of NADP-dependent 3-hydroxyisobutyrate dehydrogenase;3-hydroxyisobutyrate dehydrogenase signature.	6-phosphogluconate dehydrogenase, domain 2;6-phosphogluconate dehydrogenase, NADP-binding;3-hydroxyisobutyrate dehydrogenase, NAD-binding domain;3-hydroxyisobutyrate dehydrogenase-related;3-hydroxyisobutyrate dehydrogenase-related, conserved site;6-phosphogluconate dehydrogenase-like, C-terminal domain superfamily;NAD(P)-binding domain superfamily	Reactome: R-HSA-70895	[putative NAD binding NADP oxidoreductase coenzyme F420-dependent] [NAD(P)-binding protein] [hypothetical protein] [Putative oxidoreductase GLYR1 like protein]
		X0L920	6.17004	1.13402e-05		7.86316	70.4265		FOIG_03929	EXM05325	Arylesterase	Six-bladed beta-propeller, TolB-like;Arylesterase	KEGG: 00363+3.1.1.2|Reactome: R-HSA-2142688	[hypothetical protein] [unnamed protein product]
		X0J682	6.14806	0.000849413		2.32895	24.773		FOIG_14946	EXL91836				[uncharacterized protein]
		X0INZ6	6.13524	0.00100064		1.74827	22.5349		FOIG_16113	EXL90648	consensus disorder prediction	-	-	[uncharacterized protein] [predicted protein]
		X0JB17	6.13072	0.00457249		0.88471	17.038		FOIG_09887	EXL98337	F-box domain profile.;consensus disorder prediction	F-box domain;F-box-like domain superfamily	-	[hypothetical protein] [unnamed protein product]
		X0JH75	6.08841	1.48003e-05		337.777	2902.01		FOIG_11788	EXL95680	consensus disorder prediction	-	-	[uncharacterized protein] [hypothetical protein partial] [unnamed protein product]
		X0LGN6	6.08563	3.94779e-06		188.291	2023.35		FOIG_02742	EXM07820	consensus disorder prediction	-	-	[uncharacterized protein] [hypothetical protein] [unnamed protein product]
		X0IUK3	6.07468	0.000179934		152.092	1572.48		FOIG_14353	EXL92613	short chain dehydrogenase;Short-chain dehydrogenase/reductase (SDR) superfamily signature;Glucose/ribitol dehydrogenase family signature;Short-chain dehydrogenases/reductases family signature.	Short-chain dehydrogenase/reductase SDR;Short-chain dehydrogenase/reductase, conserved site;NAD(P)-binding domain superfamily	-	[NADPH-dependent 1-acyldihydroxyacetone phosphate reductase] [Putative oxidoreductase C23D3.11] [related to estradiol 17 beta-dehydrogenase] [hypothetical protein VHEMI03061] [putative IBR finger domain protein] [unnamed protein product]
		X0J6E1	6.06979	3.81298e-05		3.76963	30.9992		FOIG_14949	EXL91840	NAD dependent epimerase/dehydratase family	NAD-dependent epimerase/dehydratase;NAD(P)-binding domain superfamily	-	[cinnamyl-alcohol dehydrogenase family protein] [hypothetical protein] [Aldehyde reductase 2] [NAD dependent epimerase/dehydratase family protein, partial]
		X0J5G4	6.04289	0.00399168		1.40717	17.7792		FOIG_15243	EXL91591	Glycosyl hydrolases family 32 N-terminal domain;Glycosyl hydrolases family 32 C terminal;GH32_B_Fructosidase	Glycosyl hydrolase, five-bladed beta-propellor domain superfamily;Glycosyl hydrolase family 32, N-terminal;Glycosyl hydrolase family 32, C-terminal;Glycoside hydrolase, family 32;Concanavalin A-like lectin/glucanase domain superfamily	-	[glycoside hydrolase family 32 protein] [Arabinanase/levansucrase/invertase] [Sucrose-6-phosphate hydrolase] [hypothetical protein partial] [beta-fructofuranosidase]
		X0J1Q5	6.04265	0.000402504		2756.83	20650.8		FOIG_16454	EXL90281	Homoserine O-acetyltransferase [metXA].;alpha/beta hydrolase fold;homoserO_Ac_trn: homoserine O-acetyltransferase;consensus disorder prediction	Alpha/Beta hydrolase fold;Homoserine/serine acetyltransferase MetX-like;Alpha/beta hydrolase fold-1	-	[hypothetical protein] [unnamed protein product]
		X0JEM8	6.03381	1.23594e-06		1513.56	10241.5		FOIG_12628	EXL94801	Methyltransferase domain;Sterol methyltransferase C-terminal;SAM-dependent methyltransferase Erg6/SMT-type domain profile.;AdoMet_MTases;consensus disorder prediction	Methyltransferase type 11;Sterol methyltransferase C-terminal;SAM-dependent methyltransferase SMT-type;S-adenosyl-L-methionine-dependent methyltransferase	-	[sterol 24-C-methyltransferase, partial] [predicted protein] [probable DELTA(24)-STEROL C-METHYLTRANSFERASE (ERG6)] [hypothetical protein] [unnamed protein product]
		X0L0U0	6.01835	9.51691e-29		4103.02	25809		FOIG_06733	EXM02570	Cytochrome P450;P450 superfamily signature;E-class P450 group IV signature;Cytochrome P450 cysteine heme-iron ligand signature.	Cytochrome P450 superfamily;Cytochrome P450;Cytochrome P450, E-class, group IV;Cytochrome P450, conserved site	-	[predicted protein] [c-22 sterol desaturase] [hypothetical protein] [Cytochrome P450 61] [probable cytochrome P450 (involved in C-22 denaturation of the ergosterol side-chain)] [unnamed protein product]
		X0K134	5.97897	0.00786861		0.265499	5.60871		FOIG_06582	EXM02321	Endoribonuclease L-PSP;YjgF_YER057c_UK114_like_4	RutC-like superfamily;YjgF/YER057c/UK114 family	Reactome: R-HSA-8849175	[predicted protein] [YjgF-like protein] [rutC family protein YjgH] [L-PSP endoribonuclease family protein] [hypothetical protein] [nitrogen assimilation transcription factor nit-4] [unnamed protein product]
		X0JAE4	5.97576	1.74794e-05		220.982	1690.94		FOIG_13698	EXL93285				[uncharacterized protein] [predicted protein] [fumarylacetoacetate hydrolase]
		X0JLB4	5.9673	4.09475e-06		171.032	1698.1		FOIG_10857	EXL97196	NUDIX domain;Nudix hydrolase domain profile.;Nudix_Hydrolase	NUDIX hydrolase domain;NUDIX hydrolase-like domain superfamily	-	[NUDIX domain protein, partial] [uncharacterized protein] [nudix protein] [hypothetical protein] [unnamed protein product]
		X0J600	5.96585	1.40249e-05		8.20371	59.9041		FOIG_11010	EXL96633	fungal_TF_MHR;consensus disorder prediction	-	-	[uncharacterized protein] [hypothetical protein]
		X0JS33	5.9482	0.00179009		3.5212	43.8527		FOIG_09109	EXL99246	Meiotically up-regulated gene family;consensus disorder prediction	Meiotically up-regulated gene 117 protein	-	[uncharacterized protein] [hypothetical protein partial] [unnamed protein product]
		X0KNH1	5.93754	0.000297767		94.5484	683.34		FOIG_09889	EXL98339	Thiamine pyrophosphate enzyme, central domain;Thiamine pyrophosphate enzyme, C-terminal TPP binding domain;Thiamine pyrophosphate enzyme, N-terminal TPP binding domain;TPP_PDC_IPDC;TPP_PYR_PDC_IPDC_like	Thiamine pyrophosphate enzyme, central domain;Thiamine pyrophosphate enzyme, C-terminal TPP-binding;Thiamine pyrophosphate enzyme, N-terminal TPP-binding domain;Thiamine pyrophosphate (TPP)-dependent enzyme;DHS-like NAD/FAD-binding domain superfamily;Thiamin diphosphate-binding fold	-	[related to pyruvate decarboxylase] [hypothetical protein] [unnamed protein product]
		X0LE15	5.92045	1.61732e-07		970.137	6854.9		FOIG_03656	EXM07065	-	Tetratricopeptide repeat protein 36	-	[Tetratricopeptide repeat protein 36 -like protein] [uncharacterized protein] [hypothetical protein partial] [unnamed protein product]
		X0LIB3	5.89192	6.79641e-05		20.8647	195.313		FOIG_03053	EXM08365	consensus disorder prediction	-	-	[uncharacterized protein] [hypothetical protein]
		X0LM40	5.71113	9.6156e-06		5.84737	43.9804		FOIG_00018	EXM09665	SesB domain on fungal death-pathway protein;consensus disorder prediction	Fungal death-pathway protein, SesB domain	-	[hypothetical protein] [unnamed protein product]
		X0JB64	5.68072	0.000607975		27.4226	167.797		FOIG_13436	EXL93590	-	-	-	[uncharacterized protein] [hypothetical protein] [unnamed protein product]
		X0JBE1	5.6729	0.000236397		293.179	3281.62		FOIG_09295	EXL98528	2OG-Fe(II) oxygenase superfamily;consensus disorder prediction	Oxoglutarate/iron-dependent dioxygenase;Prolyl 4-hydroxylase, alpha subunit	-	[oxidoreductase containing protein] [uncharacterized protein] [hypothetical protein] [unnamed protein product]
		X0J1Z6	5.63847	0.0023619		8378.48	55269.5		FOIG_16453	EXL90280	Serine hydrolase (FSH1)	Alpha/Beta hydrolase fold;Serine hydrolase FSH	-	[uncharacterized protein] [Dihydrofolate reductase] [ef-hand calcium-binding domain protein] [hypothetical protein]
		X0K4X7	5.60155	0.00364107		923.959	7027.79		FOIG_01682	EXM08604	Beta-ketoacyl synthase, N-terminal domain;Phosphopantetheine attachment site;Acyl transferase domain;Beta-ketoacyl synthase, C-terminal domain;Alcohol dehydrogenase GroES-like domain;Methyltransferase domain;KR domain;Zinc-binding dehydrogenase;Polyketide synthase dehydratase;Ketoacyl-synthetase C-terminal extension;Phosphopantetheine attachment site.;Beta-ketoacyl synthases active site.;Carrier …	ACP-like superfamily;Acyl transferase domain superfamily;Thiolase-like;Beta-ketoacyl synthase, N-terminal;Phosphopantetheine binding ACP domain;Acyl transferase;Beta-ketoacyl synthase, C-terminal;Alcohol dehydrogenase, N-terminal;Methyltransferase type 12;Polyketide synthase, ketoreductase domain;Polyketide synthase, dehydratase domain;Ketoacyl-synthetase, C-terminal extension;Phosphopantetheine …	Reactome: R-HSA-163765|Reactome: R-HSA-199220|Reactome: R-HSA-2426168|Reactome: R-HSA-75105	[putative type I PKS] [hypothetical protein]
		X0JLV5	5.58565	0.00139965		60.94	358.504		FOIG_10335	EXL97285	Amidase	Amidase signature (AS) superfamily;Amidase signature domain;Amidase	KEGG: 00970+6.3.5.7|MetaCyc: PWY-5921	[acetamidase] [related to general amidase] [Uncharacterized protein] [hypothetical protein]
		X0KET9	5.58212	4.02393e-10		486.686	3466.74		FOIG_03750	EXM07191	CRAL/TRIO domain;CRAL/TRIO, N-terminal domain;CRAL-TRIO lipid binding domain profile.;SEC14;consensus disorder prediction	CRAL-TRIO lipid binding domain superfamily;CRAL-TRIO lipid binding domain;CRAL/TRIO, N-terminal domain;CRAL/TRIO, N-terminal domain superfamily	-	[predicted protein] [CRAL-TRIO domain-containing protein C23B6.04c] [cral-trio protein] [hypothetical protein] [Putative inositol polyphosphate 5-phosphatase C9G1.10c] [PDR16 protein] [Phosphatidylinositol transfer protein] [related to PDR16 protein] [unnamed protein product]
		X0IVF0	5.57849	0.000282963		6.99613	75.8693		FOIG_14084	EXL92913	SMP-30/Gluconolactonase/LRE-like region	Six-bladed beta-propeller, TolB-like;SMP-30/Gluconolactonase/LRE-like region;SMP-30/CGR1	-	[predicted protein] [D-lactonohydrolase] [hypothetical protein] [unnamed protein product]
			5.57844	1.90731e-05		18.6899	134.974		ENSRNA049512895
		X0J750	5.57376	9.19766e-10		183.508	1133.92		FOIG_14841	EXL92181	consensus disorder prediction	-	-	[uncharacterized protein] [hypothetical protein] [unnamed protein product]
		X0JM51	5.55129	0.000669849		3.57262	37.6388		FOIG_10429	EXL97390	Phosphotransferase enzyme family	Aminoglycoside phosphotransferase;Protein kinase-like domain superfamily	-	[uncharacterized protein] [Altered inheritance of mitochondria protein 9, mitochondrial] [hypothetical protein] [Protein kinase-like domain] [aminoglycoside phosphotransferase]
		X0KM27	5.54876	0.0190726		3.77628	311.742		FOIG_10179	EXL97869	Cytochrome P450;E-class P450 group IV signature;Cytochrome P450 cysteine heme-iron ligand signature.	Cytochrome P450 superfamily;Cytochrome P450;Cytochrome P450, E-class, group IV;Cytochrome P450, conserved site	-	[hypothetical protein] [DihydroML-236B monooxygenase mlcC, partial] [Ent-kaurene oxidase] [cytochrome p450] [related to cytochrome P450 monooxygenase (lovA)] [unnamed protein product]
		X0JA32	5.52805	1.66401e-05		26.5295	180.117		FOIG_13861	EXL93216	Ankyrin repeats (3 copies);Ankyrin repeats (many copies);Ankyrin repeat signature;Ankyrin repeat profile.;Ankyrin repeat region circular profile.;ANK	Ankyrin repeat-containing domain superfamily;Ankyrin repeat-containing domain;Ankyrin repeat	-	[uncharacterized protein] [ankyrin repeat protein] [NACHT and Ankyrin domain protein] [hypothetical protein partial] [serine/threonine-protein phosphatase 6 regulatory ankyrin repeat subunit A-like]
		X0KF33	5.52417	2.1913e-06		10.7563	72.5288		FOIG_03841	EXM07302	Ankyrin repeats (3 copies);Ankyrin repeat profile.;Ankyrin repeat region circular profile.;ANK;consensus disorder prediction	Ankyrin repeat-containing domain superfamily;Ankyrin repeat-containing domain;Ankyrin repeat	-	[related to endocytosis ankyrin repeat protein Nuc-2] [Uncharacterized protein] [hypothetical protein partial] [Ankycorbin, partial] [unnamed protein product]
		X0JVL8	5.49073	0.00025507		2.76576	20.2274		FOIG_03918	EXM05314	Domain of unknown function (DUF1772)	-	-	[unnamed protein product] [hypothetical protein] [mfs general substrate transporter]
		X0INY5	5.48388	0.00971143		0.913228	14.5785		FOIG_16103	EXL90638	Chromo (CHRromatin Organisation MOdifier) domain;Chromo shadow domain;Chromo and chromo shadow domain profile.;consensus disorder prediction	Chromo domain;Chromo shadow domain;Chromo/chromo shadow domain;Chromo-like domain superfamily	-	[chromatin organization modifier (chromo) domain protein] [Chromo domain-containing protein-like protein] [heterochromatin protein one] [hypothetical protein]
		X0JZ89	5.47546	0.00954876		0.811641	12.2584		FOIG_16570	EXL90169	consensus disorder prediction	-	-	[uncharacterized protein] [predicted protein]
		X0IY71	5.47285	2.54683e-07		81.8737	506.036		FOIG_13188	EXL93918	LITAF-like zinc ribbon domain;LITAF domain profile.;consensus disorder prediction	LPS-induced tumour necrosis factor alpha factor;LITAF domain containing protein	-	[uncharacterized protein] [hypothetical protein] [unnamed protein product]
		X0JB89	5.46402	0.000907559		9.6869	128.946		FOIG_09228	EXL98427	Methyltransferase domain;AdoMet_MTases	Methyltransferase type 11;S-adenosyl-L-methionine-dependent methyltransferase	-	[S-adenosyl-L-methionine-dependent methyltransferase] [uncharacterized protein] [hypothetical protein] [Ubiquinone/menaquinone biosynthesis C-methyltransferase UbiE] [methyltransferase type 11 protein] [unnamed protein product]
		X0IP53	5.43416	0.0165278		0.134985	5.43333		FOIG_16117	EXL90652	FAD binding domain;Aromatic-ring hydroxylase (flavoprotein monooxygenase) signature	FAD/NAD(P)-binding domain superfamily;Succinate dehydrogenase/fumarate reductase flavoprotein, catalytic domain superfamily;FAD-dependent oxidoreductase 2, FAD binding domain	Reactome: R-HSA-611105|Reactome: R-HSA-71403	[Uncharacterized protein] [hypothetical protein]
		X0K0Z6	5.40897	9.3344e-05		649.296	5844.33		FOIG_03716	EXM07153	Squalene-hopene cyclase C-terminal domain;Squalene-hopene cyclase N-terminal domain;Terpene synthases signature.;Prenyltransferase Like 2;squalene_cyclas: squalene/oxidosqualene cyclases;SQCY_1;consensus disorder prediction	Squalene cyclase, C-terminal;Squalene cyclase, N-terminal;Terpene synthase, conserved site;Terpenoid cyclases/protein prenyltransferase alpha-alpha toroid;Squalene cyclase	Reactome: R-HSA-191273|Reactome: R-HSA-2426168	[predicted protein] [hypothetical protein] [related to lanosterol synthase] [Terpene cyclase/mutase family member] [unnamed protein product]
		X0IP95	5.38964	0.00992152		3.04668	33.9115		FOIG_16064	EXL90687	-	-	-	[hypothetical protein] [unnamed protein product]
		X0J9K9	5.35539	0.00663957		1.13141	12.4075		FOIG_13905	EXL93015				[uncharacterized protein] [hypothetical protein] [unnamed protein product]
		X0JMR3	5.35084	0.00697663		2.73633	42.6471		FOIG_10026	EXL97706	short chain dehydrogenase;Glucose/ribitol dehydrogenase family signature;SDR_c	Short-chain dehydrogenase/reductase SDR;NAD(P)-binding domain superfamily	-	[NAD(P)-binding protein, partial] [uncharacterized oxidoreductase C521.03] [hypothetical protein] [short-chain dehydrogenase, putative] [unnamed protein product]
		X0JL88	5.34327	7.28444e-05		44.8508	293.353		FOIG_06362	EXM02049	consensus disorder prediction	-	-	[feruloyl esterase b] [uncharacterized protein] [unnamed protein product]
		X0JZ24	5.31696	3.23375e-06		329.244	2599.58		FOIG_07165	EXM01606	Ergosterol biosynthesis ERG4/ERG24 family;Sterol reductase family signature 1.;consensus disorder prediction	Ergosterol biosynthesis ERG4/ERG24;Sterol reductase, conserved site	-	[predicted protein] [hypothetical protein] [sterol delta(24(28))-reductase] [unnamed protein product]
		X0KNK0	5.24521	6.19758e-12		99.3371	556.659		FOIG_09187	EXL98379	consensus disorder prediction	-	-	[uncharacterized protein] [hypothetical protein] [unnamed protein product]
		X0KD40	5.22541	0.00204609		29.6008	329.409		FOIG_03368	EXM06642	consensus disorder prediction	-	-	[uncharacterized protein] [hypothetical protein] [unnamed protein product]
			5.22404	0.000764026		3.9893	32.5406		ENSRNA049511761
		X0LJ39	5.20827	0.00795425		0.846181	7.5347		FOIG_01736	EXM08660	Heterokaryon incompatibility protein (HET)	Heterokaryon incompatibility	-	[HET-domain-containing protein] [uncharacterized protein] [hypothetical protein partial] [Heterokaryon incompatibility protein 6, OR allele]
		X0LED6	5.19112	0.00116759		7.3363	54.3946		FOIG_03745	EXM07185	consensus disorder prediction	-	-	[uncharacterized protein] [zinc finger domain-containing protein] [unnamed protein product]
		X0K2I3	5.16925	1.89669e-05		1007.53	6573.49		FOIG_05881	EXM02922				[Uncharacterized protein] [pyridoxamine 5'-phosphate oxidase domain protein] [hypothetical protein]
		X0JY70	5.14098	0.00307153		6.33475	71.6496		FOIG_04555	EXM06183	F-box-like;F-box domain profile.;consensus disorder prediction	F-box domain;F-box-like domain superfamily	-	[uncharacterized protein] [hypothetical protein] [unnamed protein product]
		X0JVA3	5.1397	0.000267525		239.154	1484.53		FOIG_08327	EXM00372	consensus disorder prediction	-	-	[uncharacterized protein] [hypothetical protein]
		X0JTG4	5.12829	0.0042675		1.83329	13.5369		FOIG_04782	EXM04584				[hypothetical protein]
		X0IP13	5.11337	0.0100639		1.79086	20.7452		FOIG_16130	EXL90668	consensus disorder prediction	-	-	[uncharacterized protein]
		X0K8P4	5.10787	2.33057e-09		234.407	1299.9		FOIG_13774	EXL93369	Sulfotransferase domain;consensus disorder prediction	P-loop containing nucleoside triphosphate hydrolase	-	[uncharacterized protein] [hypothetical protein] [unnamed protein product]
		X0KU86	5.08075	7.33979e-05		113.173	875.327		FOIG_08273	EXM00295	consensus disorder prediction	-	-	[uncharacterized protein] [Putative protein of unknown function] [F-box domain-containing protein] [hypothetical protein]
		X0IWZ4	5.05063	0.0174139		1.20896	14.5745		FOIG_13567	EXL93432	CoA-transferase family III	CoA-transferase family III domain superfamily;CoA-transferase family III	-	[caib baif family enzyme] [alpha methylacyl-CoA racemase] [CoA-transferase family III domain-containing protein] [hypothetical protein] [Succinyl-CoA--L-malate CoA-transferase beta subunit]
		X0JA38	5.04317	0.00985717		3017.17	21810.8		FOIG_13866	EXL93221	Aldehyde dehydrogenase family;Aldehyde dehydrogenases glutamic acid active site.	Aldehyde dehydrogenase, C-terminal;Aldehyde dehydrogenase, N-terminal;Aldehyde dehydrogenase domain;Aldehyde dehydrogenase, glutamic acid active site;Aldehyde/histidinol dehydrogenase	-	[Uncharacterized protein] [hypothetical protein]
		X0J8H0	5.03677	2.63225e-07		753.742	4220.6		FOIG_14392	EXL92656	Fungal Zn(2)-Cys(6) binuclear cluster domain;Fungal specific transcription factor domain;Zn(2)-C6 fungal-type DNA-binding domain signature.;Zn(2)-C6 fungal-type DNA-binding domain profile.;GAL4;consensus disorder prediction	Zn(2)-C6 fungal-type DNA-binding domain superfamily;Zn(2)-C6 fungal-type DNA-binding domain;Fungal transcription factor	-	[uncharacterized protein] [hypothetical protein]
		X0JBA5	5.02768	0.000413239		49.5902	456.908		FOIG_13476	EXL93630				[uncharacterized protein] [hypothetical protein] [unnamed protein product]
		X0IP42	5.01857	0.0211516		1.37053	26.7031		FOIG_16107	EXL90642	Hydroxymethylglutaryl-coenzyme A reductase;Hydroxymethylglutaryl-coenzyme A reductase signature;Hydroxymethylglutaryl-coenzyme A reductases signature 2.;Hydroxymethylglutaryl-coenzyme A reductases family profile.	Hydroxymethylglutaryl-CoA reductase, class I/II, NAD/NADP-binding domain superfamily;Hydroxymethylglutaryl-CoA reductase, class I/II, catalytic domain superfamily;Hydroxymethylglutaryl-CoA reductase, class I/II;Hydroxymethylglutaryl-CoA reductase, class I/II, conserved site;Hydroxymethylglutaryl-CoA reductase, class I/II, substrate-binding domain superfamily	KEGG: 00900+1.1.1.34|MetaCyc: PWY-6174|MetaCyc: PWY-7391|MetaCyc: PWY-7524|MetaCyc: PWY-922|Reactome: R-HSA-191273|Reactome: R-HSA-1989781|Reactome: R-HSA-2426168	[uncharacterized protein] [hypothetical protein] [hydroxymethylglutaryl-coenzyme A reductase]
		X0JRF1	5.01746	7.61223e-08		10279.3	58826.5		FOIG_08856	EXL98895	Fatty acid hydroxylase superfamily	Fatty acid hydroxylase	-	[fatty acid hydroxylase] [probable sterol delta 5,6-desaturase] [hypothetical protein] [unnamed protein product]
		X0JVW8	4.99265	0.000151711		3.33234	20.3019		FOIG_03927	EXM05323				[uncharacterized protein] [unnamed protein product]
		X0K0T1	4.99014	7.35829e-05		192.502	1220.67		FOIG_16066	EXL90689	Copper amine oxidase, enzyme domain;Copper amine oxidase, N2 domain;Copper amine oxidase topaquinone signature.	Copper amine oxidase, catalytic domain superfamily;Copper amine oxidase, catalytic domain;Copper amine oxidase, N2-terminal;Copper amine oxidase;Copper amine oxidase, N-terminal	Reactome: R-HSA-211945;KEGG: 00260+1.4.3.21|KEGG: 00350+1.4.3.21|KEGG: 00360+1.4.3.21|KEGG: 00410+1.4.3.21|KEGG: 00950+1.4.3.21|KEGG: 00960+1.4.3.21|MetaCyc: PWY-5751|Reactome: R-HSA-211945	[hypothetical protein] [related to peroxisomal amine oxidase (copper-containing)] [Uncharacterized protein] [copper amine oxidase 1] [unnamed protein product]
		X0K4E5	4.93723	0.0103051		41.0698	283.439		FOIG_06306	EXM03511	Alpha/beta hydrolase family	Alpha/Beta hydrolase fold;Alpha/beta hydrolase fold-1	-	[host-specific AK-toxin Akt2] [carboxymethylbutenolide lactonase domain protein] [hypothetical protein partial] [toxin biosynthesis protein] [Peroxisomal membrane protein LPX1]
		X0KQJ6	4.93492	3.27828e-07		120.74	753.703		FOIG_00837	EXM10961	consensus disorder prediction	-	-	[uncharacterized protein] [unnamed protein product]
		X0J5M4	4.92844	0.00261557		29.199	193.446		FOIG_15257	EXL91605	Fungal Zn(2)-Cys(6) binuclear cluster domain;Fungal specific transcription factor domain;Zn(2)-C6 fungal-type DNA-binding domain signature.;Zn(2)-C6 fungal-type DNA-binding domain profile.;GAL4;consensus disorder prediction	Zn(2)-C6 fungal-type DNA-binding domain superfamily;Zn(2)-C6 fungal-type DNA-binding domain;Fungal transcription factor	-	[T-complex protein 1 subunit epsilon] [uncharacterized protein] [hypothetical protein]
		X0JND0	4.91254	0.000448005		2914.32	17681.3		FOIG_10218	EXL97916	Catalase-peroxidase [katG].;Peroxidase;Haem peroxidase superfamily signature;Bacterial haem catalase-peroxidase signature;Peroxidases proximal heme-ligand signature.;Plant heme peroxidase family profile.;cat_per_HPI: catalase/peroxidase HPI;catalase_peroxidase_1;catalase_peroxidase_2;consensus disorder prediction	Catalase-peroxidase haem;Haem peroxidase;Peroxidases heam-ligand binding site;Haem peroxidase superfamily	KEGG: 00360+1.11.1.21|KEGG: 00380+1.11.1.21|KEGG: 00940+1.11.1.21|KEGG: 00983+1.11.1.21|MetaCyc: PWY-5506;Reactome: R-HSA-2408557	[probable catalase 2] [predicted protein] [Catalase-peroxidase] [hypothetical protein] [unnamed protein product]
		X0J5P3	4.89673	1.71788e-08		129.425	704.036		FOIG_15163	EXL91625				[uncharacterized protein] [hypothetical protein] [predicted protein]
		X0KEY8	4.89335	1.38418e-11		64.764	339.355		FOIG_03822	EXM07282	consensus disorder prediction	-	-	[uncharacterized protein] [hypothetical protein]
		X0K9Y8	4.89262	1.90242e-06		104.214	552.353		FOIG_04119	EXM05562	consensus disorder prediction	-	-	[uncharacterized protein] [hypothetical protein] [unnamed protein product]
		X0IQ02	4.88993	0.00123736		3.07184	23.9468		FOIG_15910	EXL90907				[palmitoyl- hydrolase] [uncharacterized protein] [unnamed protein product]
		X0KRS6	4.87992	0.0129018		1.65871	15.7847		FOIG_08530	EXL99489	CHAT domain;Tetratricopeptide repeat;TPR repeat region circular profile.	Tetratricopeptide-like helical domain superfamily;CHAT domain;Tetratricopeptide repeat-containing domain	-	[TPR domain-containing protein] [uncharacterized protein] [hypothetical protein]
		X0L9B4	4.851	0.0239872		0.261028	4.75039		FOIG_04020	EXM05425				[uncharacterized protein] [unnamed protein product] [predicted protein] [hypothetical protein VHEMI00861] [proteophosphoglycan ppg4]
		X0KMC3	4.85028	0.00883209		6.3005	48.9422		FOIG_00203	EXM09892				[hypothetical protein]
		X0JMA8	4.84908	0.0163554		1.26248	16.764		FOIG_10493	EXL97455	consensus disorder prediction	-	-	[related to sporozoite surface protein 2 precursor] [uncharacterized protein] [fc receptor] [hypothetical protein] [unnamed protein product] [AAA ATPase containing von Willebrand factor type A (vWA) domain-like protein]
		X0K5D6	4.82618	0.00263821		562.891	3922.29		FOIG_14687	EXL92249	WD domain, G-beta repeat;Trp-Asp (WD) repeats profile.;Trp-Asp (WD) repeats circular profile.	WD40/YVTN repeat-like-containing domain superfamily;WD40 repeat;WD40-repeat-containing domain;WD40-repeat-containing domain superfamily	-	[unnamed protein product] [Uncharacterized protein] [hypothetical protein] [related to serine/threonine-protein kinase pkwA] [WD40 repeat-like-containing domain protein]
		X0J333	4.80009	0.00752367		5.93942	46.5807		FOIG_16067	EXL90690	Amino acid permease;Amino acid permeases signature.	Amino acid/polyamine transporter I;Amino acid permease, conserved site	-	[amino acid permease, partial] [Choline transport protein 6] [hypothetical protein] [related to HNM1-Choline permease] [Uncharacterized protein] [unnamed protein product]
		X0JII4	4.76866	0.00104557		1.81173	11.6613		FOIG_11671	EXL96125				[hypothetical protein]
		X0KDB8	4.76864	1.91066e-05		156.436	1079.73		FOIG_01200	EXM11599	Oxidoreductase family, NAD-binding Rossmann fold;consensus disorder prediction	Oxidoreductase, N-terminal;NAD(P)-binding domain superfamily	-	[dehydrogenase s] [predicted protein] [oxidoreductase] [hypothetical protein] [streptomycin biosynthesis protein StrI] [related to dehydrogenases and related proteins] [unnamed protein product]
			4.76537	0.0354874		0.430722	13.5244		ENSRNA049510549
		X0J783	4.74435	0.000495749		8.43262	44.5065		FOIG_14653	EXL92211				[uncharacterized protein] [hypothetical protein] [unnamed protein product]
		X0J4C9	4.7302	0.00328843		3.14241	20.0141		FOIG_11533	EXL95992				[uncharacterized protein] [integral membrane protein] [hypothetical protein partial] [unnamed protein product]
		X0JD43	4.72986	0.00238065		1.57621	10.252		FOIG_09018	EXL99143	Cadmium resistance transporter;consensus disorder prediction	Cadmium resistance transporter	-	[uncharacterized protein] [hypothetical protein]
		X0IWT9	4.7275	0.0128856		5.84392	44.7774		FOIG_13568	EXL93433	Zinc-binding dehydrogenase;Alcohol dehydrogenase GroES-like domain;MDR7	Alcohol dehydrogenase, C-terminal;Alcohol dehydrogenase, N-terminal;Polyketide synthase, enoylreductase domain;GroES-like superfamily;NAD(P)-binding domain superfamily	-	[zinc-binding dehydrogenase] [putative metallo-hydrolase-like protein 2] [hypothetical protein]
		X0KMB0	4.69186	0.000694195		9.23752	66.845		FOIG_10262	EXL97974				[histone H3] [uncharacterized protein] [predicted protein]
		X0KS64	4.67807	2.27828e-06		20.2078	111.852		FOIG_01149	EXM11526	Zinc finger C3H1-type profile.;consensus disorder prediction	Zinc finger, CCCH-type	-	[transcription factor] [uncharacterized protein] [hypothetical protein] [unnamed protein product]
		X0JE88	4.67374	0.00455551		2.45252	16.4227		FOIG_08578	EXL99538	Gamma-glutamyl cyclotransferase, AIG2-like;GGCT_like;consensus disorder prediction	Gamma-glutamylcyclotransferase, AIG2-like;Gamma-glutamyl cyclotransferase-like superfamily;Gamma-glutamyl cyclotransferase-like	-	[uncharacterized protein] [AIG2-like protein] [hypothetical protein] [unnamed protein product]
		X0KJ28	4.66615	0.00148367		32.1953	158.27		FOIG_01811	EXM08747	Domain of unknown function (DUF3425);bZIP_YAP;consensus disorder prediction	Protein of unknown function DUF3425	-	[uncharacterized protein] [heavy metal translocating p-type ATPase] [hypothetical protein]
		X0IQ05	4.66603	1.04971e-06		17.816	96.1533		FOIG_15806	EXL91003	NmrA-like family;consensus disorder prediction	NmrA-like domain;NAD(P)-binding domain superfamily	Reactome: R-HSA-70635	[hypothetical protein] [Isoflavone reductase-like protein] [unnamed protein product]
		X0K5B1	4.66358	0.0217376		1.47813	16.2702		FOIG_01802	EXM08739	Heterokaryon incompatibility protein (HET)	Heterokaryon incompatibility	-	[heterokaryon incompatibility protein] [HET-domain-containing protein] [uncharacterized protein] [hypothetical protein partial]
		X0J9Q9	4.66215	0.0169926		7.30488	125.976		FOIG_10187	EXL97877	Cytochrome P450;P450 superfamily signature;E-class P450 group I signature;Cytochrome P450 cysteine heme-iron ligand signature.	Cytochrome P450 superfamily;Cytochrome P450;Cytochrome P450, E-class, group I;Cytochrome P450, conserved site	-	[Trichodiene oxygenase] [hypothetical protein partial] [benzoate 4-monooxygenase cytochrome p450] [trichodiene oxygenase cytochrome P450] [unnamed protein product]
		X0KMK3	4.65918	0.00114228		30.6035	183.022		FOIG_09633	EXL98074	X-Pro dipeptidyl-peptidase (S15 family);X-Pro dipeptidyl-peptidase C-terminal non-catalytic domain;/NonD: hydrolase CocE/NonD family protein;consensus disorder prediction	Galactose-binding-like domain superfamily;Alpha/Beta hydrolase fold;Xaa-Pro dipeptidyl-peptidase-like domain;Xaa-Pro dipeptidyl-peptidase, C-terminal;CocE/Serine esterase	-	[galactose-binding like protein] [uncharacterized protein] [hypothetical protein]
		X0IX99	4.65111	0.00368578		384.522	2517.1		FOIG_13440	EXL93593	consensus disorder prediction	Arrestin, C-terminal	-	[uncharacterized protein] [hypothetical protein] [unnamed protein product]
		X0JAS2	4.64386	0.00700847		2.92098	19.7622		FOIG_13565	EXL93430	NAD binding domain of 6-phosphogluconate dehydrogenase;NAD-binding of NADP-dependent 3-hydroxyisobutyrate dehydrogenase	6-phosphogluconate dehydrogenase, domain 2;6-phosphogluconate dehydrogenase, NADP-binding;3-hydroxyisobutyrate dehydrogenase, NAD-binding domain;6-phosphogluconate dehydrogenase-like, C-terminal domain superfamily;NAD(P)-binding domain superfamily	-	[] [hypothetical protein partial] [probable 3-hydroxyisobutyrate dehydrogenase, mitochondrial precursor] [NAD binding domain-containing protein]
		X0K0Q2	4.62374	0.0265905		0.299148	5.74827		FOIG_16122	EXL90659				[uncharacterized protein] [unnamed protein product]
		X0JBM2	4.61788	0.00460888		4.64373	31.8139		FOIG_09329	EXL98572	consensus disorder prediction	-	-	[uncharacterized protein] [Ankyrin repeat domain-containing protein 23] [hypothetical protein]
		X0JXS3	4.60879	2.47545e-08		1328.62	6646.49		FOIG_04483	EXM06094	consensus disorder prediction	-	-	[S-adenosyl-L-methionine-dependent methyltransferase] [amino acid transporter] [virion core protein (lumpy skin disease virus)] [uncharacterized protein] [hypothetical protein] [unnamed protein product]
		X0J249	4.60026	0.0223953		0.976444	8.85432		FOIG_16441	EXL90320				[uncharacterized protein] [hypothetical protein] [unnamed protein product]
		X0JB13	4.59525	0.0226348		0.439664	4.3538		FOIG_13415	EXL93566				[uncharacterized protein] [hypothetical protein]
		X0JAU0	4.58561	0.000577753		97.4286	437.285		FOIG_09849	EXL98298	Ankyrin repeats (3 copies);Ankyrin repeat signature;Ankyrin repeat profile.;Ankyrin repeat region circular profile.;ANK	Ankyrin repeat-containing domain superfamily;Ankyrin repeat-containing domain;Ankyrin repeat	-	[Ankyrin repeat-containing domain] [hypothetical protein]
			4.57251	0.00776205		8.12488	50.3851		ENSRNA049576222
		X0KAA8	4.54958	0.000146135		60.2186	382.439		FOIG_04132	EXM05576	Trypsin-like peptidase domain;consensus disorder prediction	Peptidase S1, PA clan	-	[putative at hook domain-containing protein family protein] [at hook protein family protein] [trypsin-like serine protease] [uncharacterized protein] [Glutamyl endopeptidase] [hypothetical protein] [Putative protein of unknown function] [unnamed protein product]
		X0J977	4.54945	0.00543287		6.62199	44.4057		FOIG_14024	EXL92850	FAD binding domain;PCMH-type FAD-binding domain profile.	FAD-binding, type PCMH, subdomain 1;FAD-binding, type PCMH, subdomain 2;FAD linked oxidase, N-terminal;FAD-binding domain, PCMH-type;FAD-binding, type PCMH-like superfamily	-	[unnamed protein product] [FAD-linked oxidoreductase afoF] [6-hydroxy-D-nicotine oxidase] [hypothetical protein]
		X0J6J8	4.54838	0.00987906		1.97391	15.1315		FOIG_14868	EXL91986	Fungal Zn(2)-Cys(6) binuclear cluster domain;Zn(2)-C6 fungal-type DNA-binding domain profile.;GAL4;fungal_TF_MHR;consensus disorder prediction	Zn(2)-C6 fungal-type DNA-binding domain superfamily;Zn(2)-C6 fungal-type DNA-binding domain	-	[uncharacterized protein] [predicted protein]
		X0KAU1	4.54772	0.00114731		16.7194	127.029		FOIG_04245	EXM05756	Glutathione-dependent formaldehyde-activating enzyme	Glutathione-dependent formaldehyde-activating enzyme/centromere protein V;Mss4-like superfamily	KEGG: 00680+4.4.1.22|MetaCyc: PWY-1801	[DUF636 domain protein] [conserved hypothetical protein] [unnamed protein product]
		X0J515	4.54377	0.0357913		1.29452	17.7504		FOIG_11217	EXL96252	Major Facilitator Superfamily;Major facilitator superfamily (MFS) profile.;MFS;consensus disorder prediction	Major facilitator superfamily;Major facilitator superfamily domain;MFS transporter superfamily	-	[major facilitator superfamily transporter] [hexose transporter] [hypothetical protein] [sugar transporter]
		X0J309	4.54369	0.0273008		0.710945	8.2007		FOIG_16127	EXL90665	consensus disorder prediction	-	-	[uncharacterized protein] [predicted protein] [hypothetical protein] [regulated by snt2 1]
		X0JJI5	4.53712	0.0112398		1.0105	7.33219		FOIG_10952	EXL96571	consensus disorder prediction	-	-	[hypothetical protein]
		X0JMH1	4.53317	0.000666542		5.12948	23.5353		FOIG_10552	EXL97520	Cerato-platanin	RlpA-like domain superfamily;Cerato-platanin	-	[Protein SnodProt1] [epl1 protein] [uncharacterized protein] [hypothetical protein] [eliciting plant response-like protein] [unnamed protein product]
		X0J1Q0	4.51964	0.0210049		31.3607	197.88		FOIG_16449	EXL90276	Prokaryotic membrane lipoprotein lipid attachment site profile.	-	-	[uncharacterized protein] [hypothetical protein]
		X0IWM2	4.51645	0.00713643		2.16001	15.1926		FOIG_13715	EXL93302	Aminotransferase class I and II;1-aminocyclopropane-1-carboxylate synthase signature;Aminotransferases class-I pyridoxal-phosphate attachment site.;AAT_like	Pyridoxal phosphate-dependent transferase, major domain;Pyridoxal phosphate-dependent transferase domain 1;Aminotransferase, class I/classII;Aminotransferases, class-I, pyridoxal-phosphate-binding site;Pyridoxal phosphate-dependent transferase	-	[hypothetical protein] [WD domain-containing protein] [ACC synthase] [1-aminocyclopropane-1-carboxylate synthase-like protein 1] [PLP-dependent transferase]
		X0K4H7	4.51546	0.0241081		1.16612	9.96978		FOIG_03103	EXM08444				[hypothetical protein]
		X0JML8	4.51539	6.46367e-05		787.259	3234.58		FOIG_06709	EXM02524	NAD binding domain of 6-phosphogluconate dehydrogenase;NAD-binding of NADP-dependent 3-hydroxyisobutyrate dehydrogenase	6-phosphogluconate dehydrogenase, domain 2;6-phosphogluconate dehydrogenase, NADP-binding;3-hydroxyisobutyrate dehydrogenase, NAD-binding domain;3-hydroxyisobutyrate dehydrogenase-related;6-phosphogluconate dehydrogenase-like, C-terminal domain superfamily;NAD(P)-binding domain superfamily	Reactome: R-HSA-70895	[putative oxidoreductase YfjR] [6-phosphogluconate dehydrogenase 2] [hypothetical protein] [Protein arv1] [beta-hydroxyacid dehydrogenase family protein] [unnamed protein product]
		X0JMX1	4.49508	9.00267e-10		52.9444	259.155		FOIG_06783	EXM02634	alpha/beta hydrolase fold	Alpha/Beta hydrolase fold;Alpha/beta hydrolase fold-3	-	[uncharacterized protein] [AB hydrolase superfamily protein B1A11.02] [alpha/beta-hydrolase] [hypothetical protein] [unnamed protein product]
		X0J2Y7	4.49085	0.0351082		0.440975	4.88294		FOIG_12039	EXL95548				[uncharacterized protein] [unnamed protein product]
		X0KBH5	4.48834	0.000203177		66.7607	407.113		FOIG_00758	EXM10838	-	-	-	[uncharacterized protein] [hypothetical protein] [predicted protein] [unnamed protein product]
		X0JXJ1	4.48756	0.00015681		23.1258	126.431		FOIG_04421	EXM06009	Eukaryotic protein of unknown function (DUF829)	Protein of unknown function DUF829, TMEM53	-	[transmembrane protein 53] [uncharacterized protein] [predicted protein] [hypothetical protein] [unnamed protein product]
		X0IXS3	4.48743	0.0400548		0.299148	4.78668		FOIG_13341	EXL93773	CHAT domain;consensus disorder prediction	Tetratricopeptide-like helical domain superfamily;CHAT domain	-	[TPR domain-containing protein] [uncharacterized protein] [TPR-like protein] [hypothetical protein] [unnamed protein product]
		X0KNA5	4.47996	0.0108945		4.22302	32.4798		FOIG_00420	EXM10232	-	-	-	[ADP-ribosylation] [uncharacterized protein]
		X0IYR7	4.46752	4.00225e-06		1647.78	8062.99		FOIG_13020	EXL94113	homogentisate 1,2-dioxygenase;hmgA: homogentisate 1,2-dioxygenase;consensus disorder prediction	RmlC-like jelly roll fold;Homogentisate 1,2-dioxygenase;RmlC-like cupin domain superfamily	KEGG: 00350+1.13.11.5|KEGG: 00643+1.13.11.5|Reactome: R-HSA-71182	[predicted protein] [hypothetical protein] [homogentisate 1,2-dioxygenase] [unnamed protein product]
		X0KN00	4.46262	1.79788e-06		24.1253	119.532		FOIG_09753	EXL98199				[uncharacterized protein] [hypothetical protein]
		X0J989	4.46226	0.00548386		11.7983	115.587		FOIG_14092	EXL92921	F-box domain;F-box domain profile.	F-box domain;F-box-like domain superfamily	-	[uncharacterized protein] [hypothetical protein] [unnamed protein product]
		X0KAL4	4.42627	0.000122829		497.136	3104.98		FOIG_04251	EXM05762	Alcohol acetyltransferase	Alcohol acetyltransferase/N-acetyltransferase	-	[uncharacterized protein] [hypothetical protein] [unnamed protein product]
		X0LIW8	4.42239	0.00902194		415.501	2160.24		FOIG_01674	EXM08595	Glycosyl hydrolase family 3 N terminal domain;Glycosyl hydrolase family 3 C-terminal domain;Fibronectin type III-like domain;Glycosyl hydrolase family 3 signature	Immunoglobulin-like fold;Glycoside hydrolase, family 3, N-terminal domain superfamily;Glycoside hydrolase family 3 C-terminal domain superfamily;Glycoside hydrolase, family 3, N-terminal;Glycoside hydrolase family 3 C-terminal domain;Fibronectin type III-like domain;Glycoside hydrolase superfamily	-	[glycosyl hydrolase, putative] [Putative beta-glucosidase G] [glycoside hydrolase family 3 protein] [hypothetical protein] [Uncharacterized protein]
		X0LED2	4.4159	0.000507488		56.5918	263.674		FOIG_03741	EXM07180	Beta-lactamase	Beta-lactamase-related;Beta-lactamase/transpeptidase-like	-	[uncharacterized protein] [hypothetical protein]
		X0J9F4	4.41149	1.77728e-06		104.855	513.079		FOIG_13886	EXL92996	PI-PLCXDc_like_2	PLC-like phosphodiesterase, TIM beta/alpha-barrel domain superfamily	-	[plc-like phosphodiesterase] [uncharacterized protein] [hypothetical protein] [unnamed protein product]
		X0J9Q4	4.40967	0.0193069		1.77336	17.3008		FOIG_10182	EXL97872	Fungal Zn(2)-Cys(6) binuclear cluster domain;Zn(2)-C6 fungal-type DNA-binding domain signature.;Zn(2)-C6 fungal-type DNA-binding domain profile.;GAL4;consensus disorder prediction	Zn(2)-C6 fungal-type DNA-binding domain superfamily;Zn(2)-C6 fungal-type DNA-binding domain	-	[uncharacterized protein] [hypothetical protein] [transcription factor] [c6 finger domain-containing protein] [putative geranylgeranyl pyrophosphate synthase] [unnamed protein product]
		X0K901	4.39905	6.17253e-06		19.4657	113.616		FOIG_00313	EXM10074	consensus disorder prediction	-	-	[uncharacterized protein] [hypothetical protein partial] [unnamed protein product]
		X0JPI8	4.39575	0.00752367		7.06964	54.1171		FOIG_09856	EXL98306	consensus disorder prediction	C2H2 finger domain transcription factor CON7-like	-	[uncharacterized protein] [hypothetical protein]
		X0J9G9	4.39119	8.72098e-07		610.383	3110.81		FOIG_14132	EXL92965	TLC domain;TRAM1-like protein;TLC domain profile.	TRAM/LAG1/CLN8 homology domain;TRAM1-like protein;Sphingosine N-acyltransferase Lag1/Lac1-like	Reactome: R-HSA-1660661	[protein LAC1] [related to protein LAC1] [hypothetical protein] [unnamed protein product]
		X0K5W2	4.38705	0.0010838		77.0111	382.057		FOIG_05664	EXM04132	AMP-binding enzyme;AMP-binding enzyme C-terminal domain;Putative AMP-binding domain signature.;ttLC_FACS_AEE21_like	AMP-dependent synthetase/ligase;AMP-binding enzyme, C-terminal domain;AMP-binding, conserved site	-	[acetyl-CoA synthetase-like protein] [predicted protein] [Acetate/butyrate--CoA ligase AAE7, peroxisomal] [hypothetical protein] [related to AMP-binding protein] [AMP-dependent synthetase and ligase] [unnamed protein product]
		X0KMJ7	4.38464	0.0233419		5.25838	40.7095		FOIG_00202	EXM09891	JmjC domain, hydroxylase	JmjC domain	-	[hypothetical protein] [uncharacterized protein] [lysine -specific demethylase 4c] [oxidoreductase domain containing protein] [JmjC domain-containing histone demethylation protein 3D]
		X0KBP5	4.38458	0.00330767		163.694	1173.05		FOIG_00869	EXM11019	2-oxoacid dehydrogenases acyltransferase (catalytic domain);Biotin-requiring enzyme;e3 binding domain;2-oxo acid dehydrogenases acyltransferase component lipoyl binding site.;Biotinyl/lipoyl domain profile.;Peripheral subunit-binding (PSBD) domain profile.;lipoyl_domain;consensus disorder prediction	Chloramphenicol acetyltransferase-like domain superfamily;E3-binding domain superfamily;2-oxoacid dehydrogenase acyltransferase, catalytic domain;Biotin/lipoyl attachment;Peripheral subunit-binding domain;2-oxo acid dehydrogenase, lipoyl-binding site;Branched-chain alpha-ketoacid dehydrogenase complex component E2;Single hybrid motif	Reactome: R-HSA-389661;KEGG: 00280+2.3.1.168|KEGG: 00640+2.3.1.168|MetaCyc: PWY-5046|Reactome: R-HSA-389661|Reactome: R-HSA-70895	[hypothetical protein partial] [Dihydrolipoamide transacylase (alpha-keto acid dehydrogenase E2 subunit)] [probable branched-chain alpha-keto acid dehydrogenase complex] [2-oxoacid dehydrogenase acyltransferase] [unnamed protein product]
		X0JW20	4.37171	0.000294744		184.858	1189.55		FOIG_04062	EXM05494	ATPase family associated with various cellular activities (AAA);AAA;consensus disorder prediction	ATPase, AAA-type, core;AAA+ ATPase domain;P-loop containing nucleoside triphosphate hydrolase	-	[putative 26S protease regulatory subunit] [ATP-dependent zinc metalloprotease FTSH 11, chloroplastic/mitochondrial] [hypothetical protein] [TOB3 (member of AAA-ATPase family)] [Arylsulfatase] [ATPase]
		X0J3Z3	4.36572	0.00368578		2.95142	17.3677		FOIG_11443	EXL95898	DEGRADATION HYDROLASE GLYCOSIDASE CELLULOSE METABOLISM CARBOHYDRATE POLYSACCHARIDE PRECURSOR SIGNAL I;Pectate lyase;Fungal cellulose binding domain;CBM1 (carbohydrate binding type-1) domain signature.;CBM1 (carbohydrate binding type-1) domain profile.;consensus disorder prediction	Pectin lyase fold;Cellulose-binding domain, fungal;Pectate lyase;Pectin lyase fold/virulence factor;Cellulose-binding domain superfamily	-	[hypothetical protein] [related to bromodomain protein BDF1] [unnamed protein product]
		X0J2G1	4.35718	0.0331341		1.27218	14.8364		FOIG_16181	EXL90556	Thiamine pyrophosphate enzyme, central domain;Thiamine pyrophosphate enzyme, C-terminal TPP binding domain;Thiamine pyrophosphate enzyme, N-terminal TPP binding domain;TPP_PDC_IPDC;TPP_PYR_PDC_IPDC_like	Thiamine pyrophosphate enzyme, central domain;Thiamine pyrophosphate enzyme, C-terminal TPP-binding;Thiamine pyrophosphate enzyme, N-terminal TPP-binding domain;Thiamine pyrophosphate (TPP)-dependent enzyme;DHS-like NAD/FAD-binding domain superfamily;Thiamin diphosphate-binding fold	-	[related to pyruvate decarboxylase] [Thiamine pyrophosphate enzyme] [hypothetical protein] [unnamed protein product]
		X0K4V7	4.35005	1.48361e-07		562.761	2650.78		FOIG_05428	EXM03762	Ergosterol biosynthesis ERG4/ERG24 family;Sterol reductase family signature 1.;Sterol reductase family signature 2.	Ergosterol biosynthesis ERG4/ERG24;Sterol reductase, conserved site	-	[predicted protein] [Ergosterol biosynthesis protein ERG4/ERG24] [hypothetical protein] [sterol-C14-reductase] [unnamed protein product]
		X0KEJ9	4.31924	8.88477e-05		70.3539	435.128		FOIG_03724	EXM07162				[TPA: hypothetical protein] [uncharacterized protein] [GPI anchored glycoprotein] [reptin] [unnamed protein product]
		X0KS91	4.30225	8.68366e-05		262.891	1121.19		FOIG_01168	EXM11551	Cytidine and deoxycytidylate deaminase zinc-binding region;Cytidine and deoxycytidylate deaminases zinc-binding region signature.;Cytidine and deoxycytidylate deaminases domain profile.;cyt_deam_tetra: cytidine deaminase;cytidine_deaminase	Cytidine and deoxycytidylate deaminase domain;APOBEC/CMP deaminase, zinc-binding;Cytidine deaminase-like;Cytidine deaminase, homotetrameric	KEGG: 00240+3.5.4.5|KEGG: 00983+3.5.4.5|MetaCyc: PWY-6556|MetaCyc: PWY-7181|MetaCyc: PWY-7193|MetaCyc: PWY-7199|Reactome: R-HSA-6798695|Reactome: R-HSA-73614	[predicted protein] [hypothetical protein partial] [Cytidine deaminase] [mitochondrial ornithine carrier protein AmcA/Ort1, putative] [unnamed protein product]
		X0JM23	4.2938	0.00186424		50.4005	295.933		FOIG_10505	EXL97471				[hypothetical protein] [unnamed protein product]
		X0K6V7	4.29294	0.0229084		1.6469	11.476		FOIG_04698	EXM04482	CHAT domain	Tetratricopeptide-like helical domain superfamily;CHAT domain	-	[uncharacterized protein] [TPA: conserved hypothetical protein] [Putative 30S ribosomal protein S17P-like protein] [TPR domain containing protein]
		X0JMB6	4.26879	0.000447508		62.2894	277.982		FOIG_10598	EXL97571	-	Isoprenoid synthase domain superfamily	-	[uncharacterized protein] [hypothetical protein]
		X0JRP3	4.26045	0.0446116		0.300208	4.11794		FOIG_09000	EXL99121	consensus disorder prediction	-	-	[uncharacterized protein] [hypothetical protein] [predicted protein]
		X0KU49	4.25814	7.35829e-05		155.389	659.602		FOIG_01561	EXM12201	Glutathione-dependent formaldehyde-activating enzyme	Glutathione-dependent formaldehyde-activating enzyme/centromere protein V;Mss4-like superfamily	KEGG: 00680+4.4.1.22|MetaCyc: PWY-1801	[putative lyase C29B12.13] [related to DUF636 domain protein] [hypothetical protein] [unnamed protein product]
		X0KM22	4.25596	2.30508e-08		54.5431	272.207		FOIG_00066	EXM09721	NAD dependent epimerase/dehydratase family;SDR_e	NAD-dependent epimerase/dehydratase;NAD(P)-binding domain superfamily	-	[unnamed protein product] [nad dependent epimerase dehydratase family protein] [hypothetical protein] [related to UDPglucose 4-epimerase]
		X0K694	4.25595	0.00628913		1135.26	8710.13		FOIG_05682	EXM04156	Ribosomal protein L7Ae/L30e/S12e/Gadd45 family;Ribosomal protein S12E family signature;Ribosomal protein S12e signature.	50S ribosomal protein L30e-like;Ribosomal protein L7Ae/L30e/S12e/Gadd45;Ribosomal protein S12e	Reactome: R-HSA-156827|Reactome: R-HSA-156902|Reactome: R-HSA-1799339|Reactome: R-HSA-192823|Reactome: R-HSA-2408557|Reactome: R-HSA-6791226|Reactome: R-HSA-72649|Reactome: R-HSA-72689|Reactome: R-HSA-72695|Reactome: R-HSA-72702|Reactome: R-HSA-72706|Reactome: R-HSA-72764|Reactome: R-HSA-9010553|Reactome: R-HSA-975956|Reactome: R-HSA-975957	[hypothetical protein]
		X0JEQ6	4.24947	0.00361926		137.185	584.69		FOIG_12291	EXL94841	Inositol monophosphatase family;Inositol monophosphatase superfamily signature;Inositol monophosphatase family signature 1.;Inositol monophosphatase family signature 2.;IMPase	Inositol monophosphatase-like;Inositol monophosphatase, metal-binding site;Inositol monophosphatase, conserved site;Inositol monophosphatase	KEGG: 00521+3.1.3.25|KEGG: 00562+3.1.3.25|KEGG: 04070+3.1.3.25|MetaCyc: PWY-2301|MetaCyc: PWY-4702|MetaCyc: PWY-6363|Reactome: R-HSA-1855183	[predicted protein] [inositol monophosphatase] [protein QA-X] [hypothetical protein] [Protein qutG] [related to quinic acid utilisation protein QUTG (inositol-1(or 4)-monophosphatase)] [unnamed protein product]
		X0IRA1	4.2404	1.49591e-05		63.4139	243.411		FOIG_15509	EXL91357	Dihydrodipicolinate synthetase family;Dihydrodipicolinate synthase signature;DHDPS-like	Aldolase-type TIM barrel;DapA-like	-	[Putative 4-hydroxy-2-oxoglutarate aldolase, mitochondrial] [hypothetical protein partial] [aldolase] [dihydrodipicolinate synthase]
		X0K5W4	4.23798	1.55206e-06		2737.53	14418.6		FOIG_14609	EXL92409	-	PLC-like phosphodiesterase, TIM beta/alpha-barrel domain superfamily	-	[Altered inheritance of mitochondria protein 6] [hypothetical protein] [uncharacterized protein] [acyl- oxidase] [PLC-like phosphodiesterase] [unnamed protein product]
		X0JVD0	4.23476	7.15025e-05		54.7123	312.262		FOIG_05194	EXM05183	Gamma-glutamyl cyclotransferase, AIG2-like;GGCT_like;consensus disorder prediction	Gamma-glutamylcyclotransferase, AIG2-like;Gamma-glutamylcyclotransferase;Gamma-glutamyl cyclotransferase-like superfamily;Gamma-glutamyl cyclotransferase-like	KEGG: 00480+4.3.2.9|MetaCyc: PWY-4041|Reactome: R-HSA-174403	[AIG2 family protein] [hypothetical protein] [unnamed protein product]
		X0IPT2	4.21775	0.0427266		0.440975	4.1848		FOIG_15935	EXL90832	bZIP_YAP;consensus disorder prediction	Basic-leucine zipper domain	-	[uncharacterized protein] [predicted protein] [hypothetical protein] [unnamed protein product]
		X0JC11	4.19768	7.23467e-05		47.7966	270.738		FOIG_09449	EXL98722	Heterokaryon incompatibility protein (HET)	Heterokaryon incompatibility	-	[het domain-containing protein] [vegetative incompatibility protein het-e-1] [hypothetical protein partial] [related to beta transducin-like protein]
		X0KBQ1	4.17708	3.81253e-06		26.0908	120.734		FOIG_04455	EXM06061	Carboxylesterase family;Carboxylesterases type-B serine active site.;Carboxylesterases type-B signature 2.	Alpha/Beta hydrolase fold;Carboxylesterase, type B;Carboxylesterase type B, active site;Carboxylesterase type B, conserved site	-	[Lipase 1] [carboxylesterase family protein] [triacylglycerol lipase II precursor] [hypothetical protein] [unnamed protein product]
		X0K982	4.17367	0.00181962		48.3809	278.493		FOIG_13413	EXL93564	ADP-ribosylation factor family	Small GTPase superfamily, ARF/SAR type;P-loop containing nucleoside triphosphate hydrolase	-	[Arf/Sar family, other] [P-loop containing nucleoside triphosphate hydrolase protein] [hypothetical protein partial] [Small GTPase superfamily, ARF type] [ADP-ribosylation factor-like 6] [unnamed protein product]
		X0JFU7	4.1613	1.40888e-10		2375.15	10599.4		FOIG_08157	EXM00114	FAD dependent oxidoreductase;Squalene epoxidase;Aromatic-ring hydroxylase (flavoprotein monooxygenase) signature	FAD/NAD(P)-binding domain superfamily;FAD dependent oxidoreductase;Squalene epoxidase;Squalene monooxygenase	KEGG: 00100+1.14.14.17|KEGG: 00909+1.14.14.17|MetaCyc: PWY-5670|MetaCyc: PWY-6098|Reactome: R-HSA-191273|Reactome: R-HSA-2426168	[predicted protein] [cytochrome P450 monooxygenase] [hypothetical protein] [unnamed protein product]
		X0JT50	4.15822	4.88854e-07		602.356	2686.98		FOIG_08534	EXL99495	enoyl_reductase_like	Polyketide synthase, enoylreductase domain;GroES-like superfamily;NAD(P)-binding domain superfamily	-	[Protein TOXD] [NADPH2:quinone reductase] [hypothetical protein] [Polyketide synthase, enoylreductase] [Alcohol dehydrogenase superfamily, zinc-type]
		X0K1U9	4.14349	0.00700847		26.015	197.278		FOIG_06766	EXM02616	LITAF-like zinc ribbon domain;LITAF domain profile.	LPS-induced tumour necrosis factor alpha factor;LITAF domain containing protein	-	[litaf-like zinc finger domain-containing protein] [uncharacterized protein] [hypothetical protein] [unnamed protein product]
		X0J8V5	4.12479	0.000337349		330.232	1772.02		FOIG_14259	EXL92781				[hypothetical protein]
		X0JB88	4.12328	0.00119239		28.5291	208.697		FOIG_09257	EXL98473	3-demethylubiquinone-9 3-methyltransferase;PhnB_like	PhnB-like;Predicted 3-demethylubiquinone-9 3-methyltransferase;Glyoxalase/Bleomycin resistance protein/Dihydroxybiphenyl dioxygenase	-	[3-demethylubiquinone-9 3-methyltransferase] [Putative protein of unknown function] [hypothetical protein] [unnamed protein product]
		X0JJP8	4.12107	0.000438377		960.874	4357.26		FOIG_11008	EXL96631	Acetyltransferase (GNAT) family;Gcn5-related N-acetyltransferase (GNAT) domain profile.;NAT_SF	GNAT domain;Acyl-CoA N-acyltransferase	-	[related to acetyltransferase] [hypothetical protein] [unnamed protein product]
		X0J6R7	4.10533	0.000135295		217.521	1345.7		FOIG_10666	EXL96893	NUDIX domain;Nudix hydrolase domain profile.;Nudix_Hydrolase	NUDIX hydrolase domain;NUDIX hydrolase-like domain superfamily	-	[NUDIX domain-containing protein] [uncharacterized protein] [nudix domain protein] [hypothetical protein] [unnamed protein product]
		X0K9D6	4.08874	0.00713643		1259.93	10249.8		FOIG_00317	EXM10078	Ribosomal protein S5, N-terminal domain;Ribosomal protein S5, C-terminal domain;Ribosomal protein S5 signature.;S5 double stranded RNA-binding domain profile.;uS5_euk_arch: ribosomal protein uS5;consensus disorder prediction	Ribosomal protein S5 domain 2-type fold, subgroup;Ribosomal protein S5, N-terminal;Ribosomal protein S5, C-terminal;Ribosomal protein S5, N-terminal, conserved site;Ribosomal protein S5;Ribosomal protein S5 domain 2-type fold;Ribosomal protein S5, eukaryotic/archaeal	Reactome: R-HSA-156827|Reactome: R-HSA-156902|Reactome: R-HSA-1799339|Reactome: R-HSA-192823|Reactome: R-HSA-2408557|Reactome: R-HSA-3214858|Reactome: R-HSA-6790901|Reactome: R-HSA-6791226|Reactome: R-HSA-72649|Reactome: R-HSA-72689|Reactome: R-HSA-72695|Reactome: R-HSA-72702|Reactome: R-HSA-72706|Reactome: R-HSA-72764|Reactome: R-HSA-8876725|Reactome: R-HSA-9010553|Reactome: R-HSA-975956|Reactom…	[Uncharacterized protein] [40S ribosomal protein S2] [predicted protein] [hypothetical protein]
		X0L217	4.07926	0.00447996		27.5884	219.941		FOIG_05917	EXM02970				[uncharacterized protein] [hypothetical protein] [unnamed protein product]
		X0J1E7	4.07758	2.65742e-06		114.209	541.944		FOIG_12399	EXL94957	Acetyltransferase (GNAT) family;Gcn5-related N-acetyltransferase (GNAT) domain profile.;NAT_SF	GNAT domain;Acyl-CoA N-acyltransferase	-	[Alkaline ceramidase YPC1] [uncharacterized protein] [hypothetical protein] [unnamed protein product]
		X0JND6	4.06908	0.00119239		24.3191	136.301		FOIG_10130	EXL97815	-	-	-	[hypothetical protein]
		X0JLX0	4.05268	0.00902065		54.8827	273.891		FOIG_10340	EXL97290	Carbon-nitrogen hydrolase;Carbon-nitrogen hydrolase domain profile.;nitrilase_7	Carbon-nitrogen hydrolase superfamily;Carbon-nitrogen hydrolase	-	[Omega-amidase NIT2] [uncharacterized protein] [nitrilase/cyanide hydratase and apolipoprotein N-acyltransferase] [hypothetical protein] [nitrilase]
		X0JHW3	4.02938	0.000849173		66.8282	326.884		FOIG_07732	EXM00839	Ubiquitin-conjugating enzyme;Poly(ADP-ribose) polymerase catalytic domain;Ubiquitin-conjugating enzymes family profile.;consensus disorder prediction	Ubiquitin-conjugating enzyme/RWD-like;Ubiquitin-conjugating enzyme E2;Poly(ADP-ribose) polymerase, catalytic domain	Reactome: R-HSA-983168	[uncharacterized protein] [hypothetical protein] [unnamed protein product]
		X0KLZ0	4.02732	1.0297e-11		77.0398	330.844		FOIG_10134	EXL97819				[hypothetical protein] [unnamed protein product]
		X0JMR4	4.02493	3.54346e-08		11128.6	47814.4		FOIG_06734	EXM02574	Peptidase inhibitor I9	Peptidase S8 propeptide/proteinase inhibitor I9 superfamily;Peptidase S8 propeptide/proteinase inhibitor I9	Reactome: R-HSA-381426|Reactome: R-HSA-8866427|Reactome: R-HSA-8957275|Reactome: R-HSA-8964038	[predicted protein] [peptidase inhibitor i9, partial] [hypothetical protein] [peptidase inhibitor i9 domain-containing protein] [pyruvate dehydrogenase kinase, partial] [Putative protein of unknown function] [Signal transduction histidine kinase, core] [unnamed protein product]
		X0KJA1	4.01981	0.00410481		31.8843	216.244		FOIG_01815	EXM08751	Aldehyde dehydrogenase family;Aldehyde dehydrogenases cysteine active site.;Aldehyde dehydrogenases glutamic acid active site.;ALDH_AldA-AAD23400	Aldehyde dehydrogenase, C-terminal;Aldehyde dehydrogenase, N-terminal;Aldehyde dehydrogenase domain;Aldehyde dehydrogenase, cysteine active site;Aldehyde dehydrogenase, glutamic acid active site;Aldehyde/histidinol dehydrogenase	-	[unnamed protein product] [hypothetical protein] [aldehyde dehydrogenase]
		X0JSD8	3.98411	0.010693		7.52042	43.7045		FOIG_09108	EXL99245				[uncharacterized protein] [hypothetical protein] [unnamed protein product]
		X0JW29	3.97158	0.000310364		102.683	604.391		FOIG_04073	EXM05504	ADP-ribosylglycohydrolase	ADP-ribosylation/Crystallin J1 superfamily;ADP-ribosylation/Crystallin J1	-	[adp-ribosylglycohydrolase] [hypothetical protein] [unnamed protein product]
		X0IU01	3.9594	0.0256939		315.868	1431.48		FOIG_14593	EXL92393	short chain dehydrogenase;Glucose/ribitol dehydrogenase family signature;Short-chain dehydrogenases/reductases family signature.	Short-chain dehydrogenase/reductase SDR;Short-chain dehydrogenase/reductase, conserved site;NAD(P)-binding domain superfamily	-	[Short-chain dehydrogenase/reductase SDR] [NAD(P)-binding protein] [hypothetical protein] [nad-dependent 15-hydroxyprostaglandin dehydrogenase] [unnamed protein product]
		X0K6N2	3.95088	0.000213167		649.4	2874.23		FOIG_14181	EXL92689	ATPase family associated with various cellular activities (AAA);AAA;consensus disorder prediction	ATPase, AAA-type, core;AAA+ ATPase domain;P-loop containing nucleoside triphosphate hydrolase	-	[AAA ATPase] [unnamed protein product] [hypothetical protein] [predicted protein] [cell division cycle atpase]
		X0ITY4	3.94754	0.0171948		202.912	1101.14		FOIG_14547	EXL92337	Beta-ketoacyl synthase, N-terminal domain;AMP-binding enzyme;Phosphopantetheine attachment site;Condensation domain;Acyl transferase domain;Beta-ketoacyl synthase, C-terminal domain;Male sterility protein;Methyltransferase domain;KR domain;Polyketide synthase dehydratase;Ketoacyl-synthetase C-terminal extension;Putative AMP-binding domain signature.;Beta-ketoacyl synthases active site.;Carrier pr…	ACP-like superfamily;Chloramphenicol acetyltransferase-like domain superfamily;Acyl transferase domain superfamily;Thiolase-like;Beta-ketoacyl synthase, N-terminal;AMP-dependent synthetase/ligase;Phosphopantetheine binding ACP domain;Condensation domain;Acyl transferase;Beta-ketoacyl synthase, C-terminal;Male sterility, NAD-binding;Methyltransferase type 12;Polyketide synthase, ketoreductase doma…	Reactome: R-HSA-389661;Reactome: R-HSA-8848584;Reactome: R-HSA-163765|Reactome: R-HSA-199220|Reactome: R-HSA-2426168|Reactome: R-HSA-75105	[hypothetical protein] [putative FSPN1]
		X0KJK1	3.94693	0.00937727		22.755	121.261		FOIG_10747	EXL97059	YCII-related domain	YCII-related;Dimeric alpha-beta barrel	-	[Uncharacterized protein] [predicted protein, partial] [YCII-related domain protein] [dgpfaetke family protein]
		X0KGK8	3.94417	0.0103051		432.034	2660.13		FOIG_11584	EXL96044	Phospholipase/Carboxylesterase	Alpha/Beta hydrolase fold;Phospholipase/carboxylesterase/thioesterase	-	[Putative Acyl-protein thioesterase 1] [alpha/beta-hydrolase] [lysophospholipase] [hypothetical protein] [phospholipase/carboxylesterase family protein]
		X0KI71	3.93686	0.0306947		2.46916	17.3818		FOIG_10975	EXL96599				[uncharacterized protein] [hypothetical protein] [unnamed protein product]
		X0L239	3.93607	3.33229e-07		287.175	1237.87		FOIG_05920	EXM02991	-	NAD(P)-binding domain superfamily	-	[3-ketosteroid reductase, partial] [hypothetical protein] [unnamed protein product]
		X0J849	3.93378	0.000603089		427.384	1924.68		FOIG_10337	EXL97287	Amidohydrolase family	Metal-dependent hydrolase, composite domain superfamily;Amidohydrolase-related;Metal-dependent hydrolase	-	[amidohydrolase family protein] [Uncharacterized protein] [hypothetical protein] [related to cytosine deaminase and related metal-dependent hydrolases] [unnamed protein product]
		X0JT79	3.9305	0.000170829		11.7242	50.0211		FOIG_08565	EXL99525	Glycosyl hydrolases family 28;Polygalacturonase active site.	Pectin lyase fold;Glycoside hydrolase, family 28;Parallel beta-helix repeat;Pectin lyase fold/virulence factor	-	[hypothetical protein] [glycoside hydrolase family 28 protein] [GH28 endo-polygalacturonase] [unnamed protein product]
		X0KTR5	3.92999	0.00873887		102.993	724.574		FOIG_08185	EXM00160	Major Facilitator Superfamily;Major facilitator superfamily (MFS) profile.;MFS	Major facilitator superfamily;Major facilitator superfamily domain;MFS transporter superfamily	-	[unnamed protein product] [predicted protein] [Putative transporter] [hypothetical protein] [related to allantoate permease]
		X0K3R8	3.91999	0.000679345		1499.99	7230.14		FOIG_06133	EXM03281	consensus disorder prediction	-	-	[uncharacterized protein] [hypothetical protein] [unnamed protein product]
		X0KSZ7	3.91929	0.0184027		1.53256	9.44542		FOIG_08019	EXL99879	Phosphopantetheine attachment site;KR domain;Carrier protein (CP) domain profile.	Phosphopantetheine binding ACP domain;Polyketide synthase, ketoreductase domain;Polyketide synthase, phosphopantetheine-binding domain;ACP-like superfamily;NAD(P)-binding domain superfamily	Reactome: R-HSA-163765|Reactome: R-HSA-199220|Reactome: R-HSA-2426168|Reactome: R-HSA-75105	[Beta-ketoacyl synthase] [hypothetical protein partial] [uncharacterized protein] [related to multidrug resistance protein]
		X0JYI1	3.91421	0.0133539		832.922	6538.66		FOIG_07116	EXM01527	50S ribosomal protein L18 [rplR].;Ribosomal L18 C-terminal region;Ribosomal large subunit proteins 60S L5, and 50S L18;Ribosomal protein L5 signature;Ribosomal_L18_L5e	Ribosomal protein L5 eukaryotic/L18 archaeal;Ribosomal protein L5 eukaryotic/L18 archaeal, C-terminal	Reactome: R-HSA-156827|Reactome: R-HSA-156902|Reactome: R-HSA-1799339|Reactome: R-HSA-192823|Reactome: R-HSA-2408557|Reactome: R-HSA-6791226|Reactome: R-HSA-72689|Reactome: R-HSA-72706|Reactome: R-HSA-72764|Reactome: R-HSA-9010553|Reactome: R-HSA-975956|Reactome: R-HSA-975957	[predicted protein] [Ribosomal protein L5, eukaryotic/archaeal, partial] [putative 5S rRNA binding ribosomal protein] [hypothetical protein] [60s ribosomal protein l5] [unnamed protein product]
		X0JV23	3.91125	7.10047e-06		217.211	823.394		FOIG_08196	EXM00181	Acetyltransferase (GNAT) domain;NAT_SF	Acyl-CoA N-acyltransferase	-	[uncharacterized protein] [lysine acetyltransferase] [hypothetical protein] [unnamed protein product]
		X0K1B1	3.90828	0.000534213		573.993	2741.16		FOIG_03804	EXM07263	BRCA1 C Terminus (BRCT) domain;Poly(ADP-ribose) polymerase catalytic domain;Poly(ADP-ribose) polymerase, regulatory domain;WGR domain;BRCT domain profile.;PARP catalytic domain profile.;PARP alpha-helical domain profile.;BRCT;parp_like;WGR_PARP;consensus disorder prediction	Poly(ADP-ribose) polymerase, regulatory domain superfamily;WGR domain superfamily;BRCT domain superfamily;BRCT domain;Poly(ADP-ribose) polymerase, catalytic domain;Poly(ADP-ribose) polymerase, regulatory domain;WGR domain	-	[poly] [hypothetical protein] [related to NAD+ ADP-ribosyltransferase] [PARP-domain-containing protein] [poly(ADP)-ribose polymerase] [unnamed protein product]
		X0K6I3	3.90546	0.00138459		897.061	4670.67		FOIG_02105	EXM09179	Biotin carboxylase, N-terminal domain;Biotin-requiring enzyme;Biotin carboxylase C-terminal domain;Carbamoyl-phosphate synthase L chain, ATP binding domain;Carbamoyl-phosphate synthase subdomain signature 2.;Biotinyl/lipoyl domain profile.;ATP-grasp fold profile.;Biotin carboxylation domain profile.;biotinyl_domain	Biotin carboxylase-like, N-terminal domain;Biotin/lipoyl attachment;Biotin carboxylase, C-terminal;Carbamoyl-phosphate synthetase large subunit-like, ATP-binding domain;ATP-grasp fold;Biotin carboxylation domain;Single hybrid motif;Rudiment single hybrid motif;Pre-ATP-grasp domain superfamily	Reactome: R-HSA-196780|Reactome: R-HSA-3371599;Reactome: R-HSA-196780	[putative methylcrotonoyl-CoA carboxylase biotin carboxylase chain] [predicted protein] [hypothetical protein partial] [unnamed protein product]
		X0KL30	3.90446	0.00776205		169.246	646.686		FOIG_02208	EXM09356	GMC oxidoreductase;GMC oxidoreductases signature 2.	FAD/NAD(P)-binding domain superfamily;Glucose-methanol-choline oxidoreductase, N-terminal;Glucose-methanol-choline oxidoreductase, C-terminal;Glucose-methanol-choline oxidoreductase	Reactome: R-HSA-6798163	[related to alcohol oxidase] [predicted protein] [hypothetical protein] [gmc oxidoreductase] [GMC oxidoreductase] [L-sorbose 1-dehydrogenase] [unnamed protein product]
		X0JAR9	3.90017	0.0336469		0.748924	4.95853		FOIG_13591	EXL93456	consensus disorder prediction	-	-	[transmembrane and coiled-coil domain-containing protein 5B-like] [response regulator receiver sensor signal transduction histidine kinase] [centlein-like, partial] [hypothetical protein] [methyl-accepting chemotaxis protein]
		X0ITE1	3.88933	0.00099519		46.339	202.634		FOIG_14815	EXL92157	Cupin superfamily (DUF985);consensus disorder prediction	RmlC-like jelly roll fold;Cupin domain of unknown function DUF985;Uncharacterized protein YML079W-like;RmlC-like cupin domain superfamily	-	[uncharacterized protein] [RmlC-like jelly roll fold protein] [hypothetical protein] [cupin superfamily protein] [unnamed protein product]
		X0JPF0	3.88108	0.00175286		66.5364	350.532		FOIG_06002	EXM03098	AAA domain;consensus disorder prediction	P-loop containing nucleoside triphosphate hydrolase	-	[AAA ATPase family protein] [DNA helicase] [uncharacterized protein] [hypothetical protein partial] [unnamed protein product]
		X0L446	3.88021	0.0102407		2.3849	13.24		FOIG_05356	EXM03665	F-box-like	Leucine-rich repeat domain superfamily;F-box domain	-	[predicted protein] [hypothetical protein]
		X0J7K6	3.87944	0.0049507		1453.49	7010.09		FOIG_10806	EXL97127	Aminotransferase class-V	Pyridoxal phosphate-dependent transferase, major domain;Aminotransferase class V domain;Pyridoxal phosphate-dependent transferase	-	[aminotransferase family protein] [aminotransferase class-V domain protein] [related to isopenicillin N epimerase] [Hercynylcysteine sulfoxide lyase] [hypothetical protein] [unnamed protein product]
		X0K0S0	3.87625	1.39484e-05		80.6284	348.524		FOIG_03708	EXM07144	Cytochrome P450;E-class P450 group IV signature	Cytochrome P450 superfamily;Cytochrome P450;Cytochrome P450, E-class, group IV	-	[25-hydroxycholesterol 7-alpha-hydroxylase] [Cytochrome P450, partial] [hypothetical protein] [unnamed protein product]
		X0JT17	3.87454	0.0188391		53.3953	285.813		FOIG_08639	EXL99616	Acetyltransferase (GNAT) family;Gcn5-related N-acetyltransferase (GNAT) domain profile.;NAT_SF	GNAT domain;Acyl-CoA N-acyltransferase	-	[uncharacterized protein] [hypothetical protein] [unnamed protein product]
		X0LBD5	3.87064	0.00976823		1.97734	9.3358		FOIG_04540	EXM06165				[hypothetical protein partial] [related to regulatory protein alcR] [C6 transcription factor, putative]
		X0K2P1	3.86331	0.0015067		452.145	2141.75		FOIG_02719	EXM07788	Basic-leucine zipper (bZIP) domain signature.;bZIP_YAP;consensus disorder prediction	Basic-leucine zipper domain	-	[basic-leucine zipper (bZIP) transcription factor] [hypothetical protein] [SRP40-suppressor of mutant AC40 of RNA polymerase I and III] [Uncharacterized protein] [unnamed protein product]
		X0K875	3.85478	0.0467948		3.93191	43.4103		FOIG_13879	EXL93234	PAP2 superfamily;PAP2_containing_1_like;consensus disorder prediction	Phosphatidic acid phosphatase type 2/haloperoxidase;Phosphatidic acid phosphatase type 2/haloperoxidase superfamily	-	[PAP2 domain containing protein] [hypothetical protein] [putative lipid phosphate phosphatase 3, chloroplastic] [acid phosphatase/Vanadium-dependent haloperoxidase] [PAP2 domain protein] [PAP2 superfamily protein] [PA-phosphatase related-family protein-like protein]
		X0LA12	3.83706	0.000757822		101.049	520.897		FOIG_04207	EXM05700	Glycine-rich domain-containing protein-like	Glycine-rich domain-containing protein-like	-	[uncharacterized protein] [hypothetical protein] [unnamed protein product]
		X0JYY9	3.83361	0.00364123		6.46064	28.3977		FOIG_07140	EXM01571	SgaA_N_like	Glyoxalase/Bleomycin resistance protein/Dihydroxybiphenyl dioxygenase	-	[27 kDa antigen Cfp30B] [glyoxalase bleomycin resistance protein dioxygenase] [hypothetical protein]
		X0KER1	3.81282	2.63748e-05		392.886	1495.31		FOIG_03728	EXM07166	Phosphoenolpyruvate phosphomutase;ICL_PEPM	Pyruvate kinase-like domain superfamily;Pyruvate/Phosphoenolpyruvate kinase-like domain superfamily;ICL/PEPM domain	-	[carboxyphosphonoenolpyruvate phosphonomutase-like protein] [hypothetical protein partial] [unnamed protein product]
		X0JBK8	3.80823	0.00189809		25.8908	110.822		FOIG_09354	EXL98598	-	Rossmann-like alpha/beta/alpha sandwich fold	-	[uncharacterized protein] [duf218 domain protein] [unnamed protein product] [hypothetical protein partial] [Protein YdcF]
		X0JIQ3	3.80773	0.0264055		1.27153	7.19604		FOIG_11746	EXL96200				[uncharacterized protein] [hypothetical protein] [unnamed protein product]
		X0KCW6	3.80478	0.0133539		1488.57	10670.2		FOIG_03286	EXM06511	Ribosomal protein L3;Ribosomal protein L3 signature.;consensus disorder prediction	Ribosomal protein L3;Ribosomal protein L3, conserved site;Translation protein, beta-barrel domain superfamily	-	[60s ribosomal protein l3] [predicted protein] [hypothetical protein] [transcriptional corepressor Cyc8] [unnamed protein product]
		X0IR88	3.79658	0.00476529		21.5261	85.4266		FOIG_15495	EXL91342	Phosphatidylinositol-specific phospholipase C, Y domain;Phosphatidylinositol-specific phospholipase C, X domain;Phospholipase C signature;C2 domain profile.;Phosphatidylinositol-specific phospholipase X-box domain profile.;Phosphatidylinositol-specific phospholipase Y-box domain profile.;C2_PLC_like;PI-PLC1c_yeast	C2 domain superfamily;PLC-like phosphodiesterase, TIM beta/alpha-barrel domain superfamily;Phospholipase C, phosphatidylinositol-specific, Y domain;Phosphatidylinositol-specific phospholipase C, X domain;Phosphoinositide phospholipase C family;C2 domain	KEGG: 00562+3.1.4.11|KEGG: 04070+3.1.4.11|MetaCyc: PWY-6351|MetaCyc: PWY-6367|MetaCyc: PWY-7039|Reactome: R-HSA-1855204	[1-phosphatidylinositol- -bisphosphate phosphodiesterase 1] [unnamed protein product] [hypothetical protein] [phospholipase C]
		X0ISL5	3.79639	0.00883746		4.81478	28.5147		FOIG_14942	EXL91832				[CTP synthase] [predicted protein] [hypothetical protein]
		X0KAI3	3.78361	0.0353246		89.1867	366.008		FOIG_00641	EXM10614	HpcH/HpaI aldolase/citrate lyase family	Pyruvate kinase-like domain superfamily;HpcH/HpaI aldolase/citrate lyase domain;Pyruvate/Phosphoenolpyruvate kinase-like domain superfamily	-	[4-hydroxy-2-oxo-heptane-1,7-dioate aldolase] [HpcH/HpaI aldolase/citrate lyase family protein] [predicted protein] [hypothetical protein] [unnamed protein product]
		X0KIV2	3.77852	0.00535388		12.9808	92.4077		FOIG_01748	EXM08672	SAM dependent carboxyl methyltransferase	SAM dependent carboxyl methyltransferase;S-adenosyl-L-methionine-dependent methyltransferase	-	[fusarin C cluster-methyltransferase] [uncharacterized protein] [hypothetical protein] [S-adenosyl-L-methionine-dependent methyltransferase] [unnamed protein product]
		X0K850	3.77685	0.00232445		11.2657	50.735		FOIG_13854	EXL93209	Platelet-activating factor acetylhydrolase, isoform II	Alpha/Beta hydrolase fold;Platelet-activating factor acetylhydrolase-like	KEGG: 00565+3.1.1.47	[putative 1-alkyl-2-acetylglycerophosphocholine esterase] [conserved hypothetical protein] [Uncharacterized protein] [Platelet-activating factor acetylhydrolase] [unnamed protein product]
		X0KKS3	3.76884	0.000938417		307.137	1569.79		FOIG_02181	EXM09312	Transketolase, pyrimidine binding domain;Transketolase, C-terminal domain;TPP_PYR_E1-PDHc-beta_like	Transketolase C-terminal/Pyruvate-ferredoxin oxidoreductase domain II;Transketolase-like, pyrimidine-binding domain;Transketolase, C-terminal domain;Thiamin diphosphate-binding fold	-	[predicted protein] [2-oxoisovalerate dehydrogenase beta subunit mitochondrial precursor] [F-actin-capping protein subunit alpha] [transketolase] [hypothetical protein] [probable 3-methyl-2-oxobutanoate dehydrogenase (lipoamide)E1 beta chain precursor] [Thiamin diphosphate-binding protein] [unnamed protein product]
		X0KD67	3.76878	1.33428e-06		60.3407	271.088		FOIG_01103	EXM11428	Domain of unknown function (DUF2427);Cytochrome domain of cellobiose dehydrogenase;Cyt_b561_FRRS1_like;CDH_like_cytochrome;consensus disorder prediction	CHD, cytochrome domain superfamily;Domain of unknown function DUF2427;Cellobiose dehydrogenase, cytochrome domain;DOMON domain;Cytochrome b561/ferric reductase transmembrane	-	[hypothetical protein] [unnamed protein product]
		X0JKD1	3.76803	0.0129406		876.398	6147.62		FOIG_07196	EXM01663	Ribosomal L22e protein family	Ribosomal protein L22e superfamily;Ribosomal protein L22e	Reactome: R-HSA-156827|Reactome: R-HSA-156902|Reactome: R-HSA-1799339|Reactome: R-HSA-192823|Reactome: R-HSA-2408557|Reactome: R-HSA-6791226|Reactome: R-HSA-72689|Reactome: R-HSA-72706|Reactome: R-HSA-72764|Reactome: R-HSA-9010553|Reactome: R-HSA-975956|Reactome: R-HSA-975957	[hypothetical protein]
		X0JNE8	3.76745	0.00937727		15.0826	76.3404		FOIG_06875	EXM02748	consensus disorder prediction	-	-	[uncharacterized protein] [hypothetical protein] [unnamed protein product]
		X0KCL8	3.75184	0.00226038		4.53343	20.8143		FOIG_01030	EXM11258	SWIM zinc finger;Zinc finger SWIM-type profile.;consensus disorder prediction	Zinc finger, SWIM-type	-	[swim zinc finger family protein] [hypothetical protein] [unnamed protein product]
		X0JHE8	3.74916	7.27777e-07		42.2632	171.407		FOIG_07610	EXM00638	Fungal specific transcription factor domain	Fungal transcription factor	-	[uncharacterized protein] [hypothetical protein] [unnamed protein product]
		X0K1P2	3.74898	0.00059323		78.7633	356.126		FOIG_03889	EXM07358	Subtilase family;consensus disorder prediction	Peptidase S8/S53 domain superfamily;Peptidase S8/S53 domain	-	[Minor extracellular protease epr] [hypothetical protein] [unnamed protein product]
		X0JNG7	3.74857	0.046377		1.18939	8.25217		FOIG_06930	EXM02804	CorA-like Mg2+ transporter protein	Mg2+ transporter protein, CorA-like/Zinc transport protein ZntB	-	[hypothetical protein]
		X0K3K1	3.74774	0.0476152		2.73508	18.2799		FOIG_06084	EXM03216	RTA1 like protein	RTA-like protein	-	[related to phospholipid-translocating ATPase] [Sphingoid long-chain base transporter RSB1] [RTA1 like protein] [hypothetical protein] [unnamed protein product] [rta1]
		X0K0C8	3.74731	0.00403418		92.6509	300.661		FOIG_06382	EXM02076	Cysteine dioxygenase type I;consensus disorder prediction	RmlC-like jelly roll fold;Cysteine dioxygenase type I;RmlC-like cupin domain superfamily	KEGG: 00270+1.13.11.20|KEGG: 00430+1.13.11.20|MetaCyc: PWY-5331|Reactome: R-HSA-1614558	[predicted protein] [Cysteine dioxygenase type I] [RmlC-like cupin domain-containing protein] [uncharacterized protein] [hypothetical protein partial]
		X0K3D9	3.74614	2.88816e-07		479.909	2026.59		FOIG_02847	EXM07968	ERG2 and Sigma1 receptor like protein	ERG2/sigma1 receptor-like	-	[predicted protein] [ERG2 and sigma1 receptor-like protein] [hypothetical protein] [INO80 chromatin remodeling complex (Ies1)] [erg2 C-8 sterol isomerase] [unnamed protein product]
		X0JIL9	3.74058	0.0248827		79.7078	324.253		FOIG_11207	EXL96241	2OG-Fe(II) oxygenase superfamily;non-haem dioxygenase in morphine synthesis N-terminal;Isopenicillin N synthase signature;Fe(2+) 2-oxoglutarate dioxygenase domain profile.	Isopenicillin N synthase-like;Oxoglutarate/iron-dependent dioxygenase;Non-haem dioxygenase N-terminal domain	-	[2OG-Fe(II) oxygenase] [Sexual differentiation process protein isp7] [gibberellin 20-oxidase] [hypothetical protein]
		X0JN32	3.73032	0.00236873		1086.97	4757.07		FOIG_06850	EXM02709	Acetyltransferase (GNAT) domain;Gcn5-related N-acetyltransferase (GNAT) domain profile.;NAT_SF	GNAT domain;Acyl-CoA N-acyltransferase	-	[GNAT family acetyltransferase, putative] [gnat family] [hypothetical protein] [unnamed protein product]
		X0IXV2	3.72524	0.0480608		1.14533	7.7278		FOIG_13335	EXL93767	PAN/Apple domain profile.;consensus disorder prediction	PAN/Apple domain	-	[uncharacterized protein] [unnamed protein product]
		X0IXV7	3.72373	0.0175451		129.459	643.276		FOIG_13355	EXL93788	Amidase	Amidase signature (AS) superfamily;Amidase signature domain	KEGG: 00970+6.3.5.7|MetaCyc: PWY-5921	[hypothetical protein partial] [related to glu/asp-tRNA amidotransferase subunit A] [amidase family protein] [Uncharacterized protein] [amidase signature domain-containing protein]
		X0KQP8	3.72002	0.0112398		1485.54	8979.7		FOIG_00866	EXM11016	50S ribosomal protein L29 [rpmC].;Ribosomal L29 protein;L29: ribosomal protein uL29;Ribosomal_L29_HIP	Ribosomal protein L29/L35;Ribosomal protein L29/L35 superfamily	Reactome: R-HSA-156827|Reactome: R-HSA-156902|Reactome: R-HSA-1799339|Reactome: R-HSA-192823|Reactome: R-HSA-2408557|Reactome: R-HSA-6791226|Reactome: R-HSA-72689|Reactome: R-HSA-72706|Reactome: R-HSA-72764|Reactome: R-HSA-9010553|Reactome: R-HSA-975956|Reactome: R-HSA-975957	[60S ribosomal protein L35] [predicted protein] [hypothetical protein] [unnamed protein product]
		X0K4T2	3.70881	0.0224052		455.388	3229.64		FOIG_05408	EXM03737	Ribosomal protein S7e;Ribosomal protein S7e signature.;consensus disorder prediction	Ribosomal protein S7e	Reactome: R-HSA-156827|Reactome: R-HSA-156902|Reactome: R-HSA-1799339|Reactome: R-HSA-192823|Reactome: R-HSA-2408557|Reactome: R-HSA-6790901|Reactome: R-HSA-6791226|Reactome: R-HSA-72649|Reactome: R-HSA-72689|Reactome: R-HSA-72695|Reactome: R-HSA-72702|Reactome: R-HSA-72706|Reactome: R-HSA-72764|Reactome: R-HSA-9010553|Reactome: R-HSA-975956|Reactome: R-HSA-975957	[predicted protein] [trna pseudouridine38-40 synthase] [hypothetical protein] [Ribosomal protein S7e] [unnamed protein product]
		X0K2Q3	3.70804	0.022078		16.6386	83.4464		FOIG_15483	EXL91329	Protein kinase domain;Protein kinase domain profile.;consensus disorder prediction	Protein kinase domain;Protein kinase-like domain superfamily	-	[Protein kinase-like domain protein, partial] [CMGC/SRPK protein kinase] [hypothetical protein] [SKY1-Protein serine kinase] [probable SKY1-Protein serine kinase] [Uncharacterized protein] [serine/threonine-protein kinase SRPK3] [kinase-like protein]
		X0JY51	3.70663	0.0408245		1.75877	10.2475		FOIG_04534	EXM06158				[uncharacterized protein] [Putative Peptidase] [hypothetical protein]
		X0KC22	3.70505	0.000202731		8.18115	31.8372		FOIG_00888	EXM11048	consensus disorder prediction	-	-	[hypothetical protein] [unnamed protein product]
		X0KIU9	3.70139	0.0356892		455.386	1821.49		FOIG_01679	EXM08601	Serine hydrolase (FSH1)	Alpha/Beta hydrolase fold;Serine hydrolase FSH	-	[DUF341 domain protein] [hypothetical protein] [UPF0483 protein] [Putative MFS-type transporter C16A3.17c] [related to DUF341 family oxidoreductase] [unnamed protein product]
		X0KIQ2	3.6958	0.00315015		23.0248	93.773		FOIG_01626	EXM08546	G-protein alpha subunit;Alpha G protein (transducin) signature;consensus disorder prediction	G protein alpha subunit, helical insertion;Guanine nucleotide binding protein (G-protein), alpha subunit;P-loop containing nucleoside triphosphate hydrolase	-	[G protein alpha i subunit-like protein] [Uncharacterized protein] [hypothetical protein] [probable G protein alpha chain] [Guanine nucleotide-binding protein alpha-3 subunit]
		X0J0P0	3.69295	0.00486973		150.303	872.2		FOIG_16797	EXL89921				[hypothetical protein]
		X0LIB8	3.69285	0.00366312		3.89753	17.2573		FOIG_03057	EXM08370	Major Facilitator Superfamily;Tetracycline resistance protein TetB signature;Major facilitator superfamily (MFS) profile.;MFS;consensus disorder prediction	Major facilitator superfamily;Major facilitator superfamily domain;MFS transporter superfamily	-	[Putative transporter C3H1.06c] [MFS general substrate transporter] [predicted protein] [hypothetical protein] [multidrug transporter] [Efflux pump FUS6] [unnamed protein product]
		X0JEY1	3.68767	0.000222352		36.7161	198.354		FOIG_12378	EXL94936	consensus disorder prediction	-	-	[hypothetical protein] [unnamed protein product]
		X0K877	3.68467	0.0281699		2.86256	17.727		FOIG_05058	EXM04932	Cupredoxin;consensus disorder prediction	Cupredoxin	-	[uncharacterized protein] [hypothetical protein] [unnamed protein product]
		X0JKY4	3.68152	0.00510904		6.37049	23.7894		FOIG_10758	EXL97071	-	NTF2-like domain superfamily	-	[uncharacterized protein] [unnamed protein product]
		X0K1P0	3.6815	0.0206673		34.4138	198.697		FOIG_06786	EXM02637	consensus disorder prediction	-	-	[uncharacterized protein] [hypothetical protein]
		X0L9Z9	3.68047	0.0354874		3.10215	18.5495		FOIG_04196	EXM05685	-	Six-bladed beta-propeller, TolB-like	-	[uncharacterized protein] [hypothetical protein] [unnamed protein product]
		X0J802	3.67292	0.000975369		30.3039	161.099		FOIG_14407	EXL92435	RTA1 like protein;consensus disorder prediction	RTA-like protein	-	[RTA1 domain-containing protein] [related to Rtm1p] [Uncharacterized protein] [hypothetical protein] [unnamed protein product]
		X0KC56	3.66548	2.66994e-07		35.0371	140.381		FOIG_04575	EXM06211	Fungal Zn(2)-Cys(6) binuclear cluster domain;Zn(2)-C6 fungal-type DNA-binding domain signature.;GAL4;consensus disorder prediction	Zn(2)-C6 fungal-type DNA-binding domain;Zn(2)-C6 fungal-type DNA-binding domain superfamily	-	[Fungal transcriptional regulatory protein, partial] [uncharacterized protein] [hypothetical protein] [unnamed protein product]
		X0J498	3.66178	0.00342739		3.70344	15.968		FOIG_11554	EXL96013	Multicopper oxidase;CuRO_2_MaLCC_like;CuRO_3_MaLCC_like	Cupredoxin;Multicopper oxidase, type 1;Multicopper oxidase, type 2;Multicopper oxidase, type 3	-	[multicopper oxidase] [hypothetical protein] [related to laccase precursor] [laccase] [unnamed protein product]
		X0ISM0	3.65847	0.000320749		1195.92	5546.28		FOIG_14947	EXL91837	Sulfatase	Alkaline phosphatase-like, alpha/beta/alpha;Sulfatase, N-terminal;Alkaline-phosphatase-like, core domain superfamily	-	[Uncharacterized protein] [hypothetical protein] [unnamed protein product]
		X0KH53	3.65556	0.0161568		976.247	6412.57		FOIG_02874	EXM08006	Ribosomal protein L4/L1 family;60S ribosomal protein L4 C-terminal domain;Ribosomal protein L1e signature.	Ribosomal protein L4 domain superfamily;Ribosomal protein L4/L1e;60S ribosomal protein L4, C-terminal domain;Ribosomal protein L4/L1e, eukaryotic/archaeal, conserved site	Reactome: R-HSA-156827|Reactome: R-HSA-156902|Reactome: R-HSA-1799339|Reactome: R-HSA-192823|Reactome: R-HSA-2408557|Reactome: R-HSA-6791226|Reactome: R-HSA-72689|Reactome: R-HSA-72706|Reactome: R-HSA-72764|Reactome: R-HSA-9010553|Reactome: R-HSA-975956|Reactome: R-HSA-975957	[60S ribosomal protein L4-B] [predicted protein] [hypothetical protein] [Ribosomal protein L4 domain protein, partial] [Uncharacterized protein] [unnamed protein product]
		X0JK95	3.65269	0.0123214		82.5548	305.83		FOIG_11114	EXL96755	Transmembrane amino acid transporter protein;consensus disorder prediction	Amino acid transporter, transmembrane domain	-	[N amino acid transport system protein, partial] [hypothetical protein] [unnamed protein product]
		X0IP29	3.65208	0.000398126		333.352	1357.24		FOIG_16065	EXL90688	Aldehyde dehydrogenase family	Aldehyde dehydrogenase, C-terminal;Aldehyde dehydrogenase, N-terminal;Aldehyde dehydrogenase domain;Aldehyde/histidinol dehydrogenase	-	[Aldehyde dehydrogenase] [Uncharacterized protein] [hypothetical protein] [unnamed protein product]
		X0JF37	3.64811	0.00446646		29.5839	105.07		FOIG_12382	EXL94940	Major Facilitator Superfamily;Tetracycline resistance protein TetB signature;Major facilitator superfamily (MFS) profile.;MFS;consensus disorder prediction	Major facilitator superfamily;Major facilitator superfamily domain;MFS transporter superfamily	-	[related to aflatoxin efflux pump AFLT] [major facilitator superfamily transporter] [hypothetical protein] [MFS toxin efflux pump] [efflux pump antibiotic resistance] [Efflux pump roqT] [unnamed protein product]
		X0IP08	3.64227	0.00299434		2762.56	15612.4		FOIG_16154	EXL90607	Hypoxia induced protein conserved region;HIG1 domain profile.	Hypoxia induced protein, domain;Respiratory supercomplex factor 2, mitochondrial	-	[Respiratory supercomplex factor 2] [predicted protein] [hypothetical protein] [unnamed protein product]
		X0JLM1	3.63615	0.0402391		10.9781	54.7506		FOIG_10336	EXL97286	Major Facilitator Superfamily;Major facilitator superfamily (MFS) profile.;MFS	Major facilitator superfamily;Major facilitator superfamily domain;MFS transporter superfamily	-	[Major Facilitator Superfamily protein] [MFS general substrate transporter] [hypothetical protein]
		X0IV93	3.62952	0.00232961		57.6219	199.962		FOIG_14022	EXL92848	Haloacid dehalogenase-like hydrolase;C1.5: HAD, Beta-PGM, Phosphatase Like;Haloacid Dehalogenase	Phosphoglycolate phosphatase-like, domain 2;HAD superfamily;HAD-like superfamily	-	[Phosphoglycolate phosphatase] [Haloacid dehalogenase-like hydrolase] [hypothetical protein] [unnamed protein product]
		X0J1U1	3.62671	0.0139218		2087.94	12630.1		FOIG_12146	EXL95118	Ribosomal Proteins L2, RNA binding domain;Ribosomal Proteins L2, C-terminal domain;Ribosomal protein L2 signature.	Ribosomal protein L2, domain 2;Ribosomal protein L2, domain 3;Ribosomal Proteins L2, RNA binding domain;Ribosomal protein L2, C-terminal;Ribosomal protein L2;Ribosomal protein L2, conserved site;Translation protein SH3-like domain superfamily;Nucleic acid-binding, OB-fold	Reactome: R-HSA-156827|Reactome: R-HSA-156902|Reactome: R-HSA-1799339|Reactome: R-HSA-192823|Reactome: R-HSA-2408557|Reactome: R-HSA-6791226|Reactome: R-HSA-72689|Reactome: R-HSA-72706|Reactome: R-HSA-72764|Reactome: R-HSA-9010553|Reactome: R-HSA-975956|Reactome: R-HSA-975957	[predicted protein] [Uncharacterized protein] [hypothetical protein]
		X0K8T8	3.61964	0.00483148		107.361	364.772		FOIG_05121	EXM05056	Enoyl-CoA hydratase/isomerase;crotonase-like	Enoyl-CoA hydratase/isomerase;ClpP/crotonase-like domain superfamily	-	[trans-enoyl- isomerase] [hypothetical protein] [predicted protein] [unnamed protein product]
		X0JCJ7	3.61746	0.0173152		396.052	2500.3		FOIG_08858	EXL98897	Ribosomal L28e protein family;consensus disorder prediction	Ribosomal L28e/Mak16;Ribosomal protein L28e	Reactome: R-HSA-156827|Reactome: R-HSA-156902|Reactome: R-HSA-1799339|Reactome: R-HSA-192823|Reactome: R-HSA-2408557|Reactome: R-HSA-6791226|Reactome: R-HSA-72689|Reactome: R-HSA-72706|Reactome: R-HSA-72764|Reactome: R-HSA-9010553|Reactome: R-HSA-975956|Reactome: R-HSA-975957	[putative 60S ribosomal protein L28e] [related to ribosomal protein L28] [predicted protein] [hypothetical protein] [unnamed protein product]
		X0KWW1	3.61443	0.0187685		1096.75	7384.9		FOIG_06940	EXM01220	Ribosomal protein 60S L18 and 50S L18e;Ribosomal protein L18e signature.;consensus disorder prediction	Ribosomal protein L18e/L15P;Ribosomal protein L18e, conserved site;Ribosomal protein L18e;Ribosomal L18e/L15P superfamily	Reactome: R-HSA-156827|Reactome: R-HSA-156902|Reactome: R-HSA-1799339|Reactome: R-HSA-192823|Reactome: R-HSA-2408557|Reactome: R-HSA-6791226|Reactome: R-HSA-72689|Reactome: R-HSA-72706|Reactome: R-HSA-72764|Reactome: R-HSA-9010553|Reactome: R-HSA-975956|Reactome: R-HSA-975957	[Putative 60S ribosomal protein L18] [predicted protein] [putative carrier] [hypothetical protein] [unnamed protein product]
		X0LKS4	3.61342	0.0175884		1592.96	9933.12		FOIG_02128	EXM09215	50S ribosomal protein L37e [rpl37e].;RIBOSOMAL RRNA-BINDING METAL-BINDING RNA-BINDING ZINC RIBONUCLEOPROTEIN ZINC-FINGER L37 60S L37E;Ribosomal protein L37e;Ribosomal protein L37e signature.;consensus disorder prediction	Ribosomal protein L37ae/L37e;Ribosomal protein L37e;Ribosomal protein L37e, conserved site;Zinc-binding ribosomal protein	Reactome: R-HSA-156827|Reactome: R-HSA-156902|Reactome: R-HSA-1799339|Reactome: R-HSA-192823|Reactome: R-HSA-2408557|Reactome: R-HSA-6791226|Reactome: R-HSA-72689|Reactome: R-HSA-72706|Reactome: R-HSA-72764|Reactome: R-HSA-9010553|Reactome: R-HSA-975956|Reactome: R-HSA-975957	[predicted protein] [60S ribosomal protein L37, partial] [hypothetical protein] [unnamed protein product]
		X0JWA6	3.60814	0.0133539		1793.09	10687.8		FOIG_07601	EXM00626	Ribosomal protein S26e;Ribosomal protein S26e signature.;consensus disorder prediction	Ribosomal protein S26e superfamily;Ribosomal protein S26e	-	[Putative Ribosomal protein] [hypothetical protein] [40s ribosomal protein S26E (CRP5)] [unnamed protein product]
		X0K5H9	3.60493	0.0469106		1.4637	9.21607		FOIG_01801	EXM08738	-	-	-	[hard-surface inducible protein] [uncharacterized protein] [hypothetical protein] [unnamed protein product]
		X0IUM6	3.60197	0.0417762		2.56776	12.78		FOIG_14375	EXL92638	Zinc-binding dehydrogenase;enoyl_reductase_like;consensus disorder prediction	Alcohol dehydrogenase, C-terminal;Polyketide synthase, enoylreductase domain;GroES-like superfamily;NAD(P)-binding domain superfamily	-	[toxD protein] [Protein TOXD] [related to C.carbonum toxD gene] [hypothetical protein] [unnamed protein product]
		X0K6J2	3.59654	0.00758724		87.6253	306.758		FOIG_05763	EXM04327	Proline rich extensin signature;consensus disorder prediction	-	-	[uncharacterized protein] [Filamentous hemagglutinin] [hypothetical protein]
		X0JE99	3.59142	0.00625216		572.285	2260.04		FOIG_12561	EXL94716	Acetyltransferase (GNAT) family;Gcn5-related N-acetyltransferase (GNAT) domain profile.;NAT_SF	GNAT domain;Acyl-CoA N-acyltransferase	-	[related to GNAT family acetyltransferase] [hypothetical protein] [unnamed protein product]
		X0KWG7	3.58359	0.00456816		118.619	357.432		FOIG_07903	EXM01085	Zinc-binding dehydrogenase;Alcohol dehydrogenase GroES-like domain;Zinc-containing alcohol dehydrogenases signature.;FDH_like_2	Alcohol dehydrogenase, C-terminal;Alcohol dehydrogenase, N-terminal;Alcohol dehydrogenase, zinc-type, conserved site;Polyketide synthase, enoylreductase domain;GroES-like superfamily;NAD(P)-binding domain superfamily	Reactome: R-HSA-71384	[related to formaldehyde dehydrogenase] [unnamed protein product] [hypothetical protein] [putative zinc-type alcohol dehydrogenase-like protein YbdR] [predicted protein]
		X0JIC3	3.58047	6.98478e-05		70.6641	269.691		FOIG_11692	EXL96146	Acetyltransferase (GNAT) family;Gcn5-related N-acetyltransferase (GNAT) domain profile.;NAT_SF	GNAT domain;Acyl-CoA N-acyltransferase	-	[acyl-CoA N-acyltransferase] [gnat family] [uncharacterized protein] [hypothetical protein] [unnamed protein product]
		X0JXY4	3.58017	0.0318019		3.02687	17.0595		FOIG_04535	EXM06159	Ankyrin repeat;Subtilase family;Subtilisin serine protease family (S8) signature;Ankyrin repeat profile.;Ankyrin repeat region circular profile.;ANK;Peptidases_S8_7;consensus disorder prediction	Ankyrin repeat-containing domain superfamily;Peptidase S8/S53 domain superfamily;Ankyrin repeat;Peptidase S8/S53 domain;Peptidase S8, subtilisin-related;Ankyrin repeat-containing domain	-	[subtilisin-like protein] [related to microbial serine proteinase] [hypothetical protein] [unnamed protein product]
		X0K1Z0	3.5712	0.00702167		7.79965	32.3583		FOIG_02479	EXM07468	Survival protein SurE;surE: 5'/3'-nucleotidase SurE	SurE-like phosphatase/nucleotidase superfamily;Survival protein SurE-like phosphatase/nucleotidase	KEGG: 00230+3.1.3.5|KEGG: 00240+3.1.3.5|KEGG: 00760+3.1.3.5|MetaCyc: PWY-5381|MetaCyc: PWY-5695|MetaCyc: PWY-6596|MetaCyc: PWY-6606|MetaCyc: PWY-6607|MetaCyc: PWY-6608|MetaCyc: PWY-7185|MetaCyc: PWY-7821	[predicted protein] [hypothetical protein] [Uncharacterized protein] [Acid phosphatase-like protein] [5 -3 -nucleotidase] [unnamed protein product]
		X0K429	3.56213	3.23375e-06		3141.69	12952.2		FOIG_06208	EXM03381	Thiolase, N-terminal domain;Thiolase, C-terminal domain;Thiolases acyl-enzyme intermediate signature.;Thiolases active site.;Thiolases signature 2.;AcCoA-C-Actrans: acetyl-CoA C-acyltransferase;thiolase	Thiolase-like;Thiolase, N-terminal;Thiolase, C-terminal;Thiolase;Thiolase, acyl-enzyme intermediate active site;Thiolase, active site;Thiolase, conserved site	-	[predicted protein] [probable acetoacetyl-CoA thiolase] [hypothetical protein] [acetyl-acetyltransferase] [unnamed protein product]
		X0KNT9	3.55587	0.0198661		1464.59	8772.5		FOIG_09266	EXL98484	50S ribosomal protein L12 [rpl12].;60s Acidic ribosomal protein;Ribosomal_P1;consensus disorder prediction	Ribosomal protein P1/P2, N-terminal domain;Ribosomal protein L12 family	Reactome: R-HSA-156827|Reactome: R-HSA-156902|Reactome: R-HSA-1799339|Reactome: R-HSA-192823|Reactome: R-HSA-2408557|Reactome: R-HSA-6791226|Reactome: R-HSA-72689|Reactome: R-HSA-72706|Reactome: R-HSA-72764|Reactome: R-HSA-9010553|Reactome: R-HSA-975956|Reactome: R-HSA-975957	[hypothetical protein] [ribosomal protein 60S] [similar to 60S acidic ribosomal protein P1] [unnamed protein product]
		X0J241	3.55216	3.69297e-05		525.646	2241.95		FOIG_12201	EXL95222	ABC transporter;ABC transporter transmembrane region;ABC transporters family signature.;ATP-binding cassette, ABC transporter-type domain profile.;ABC transporter integral membrane type-1 fused domain profile.;consensus disorder prediction	ABC transporter type 1, transmembrane domain superfamily;ABC transporter-like;ABC transporter type 1, transmembrane domain;ABC transporter, conserved site;Type I protein exporter;AAA+ ATPase domain;P-loop containing nucleoside triphosphate hydrolase	-	[STE6-2] [multidrug resistance protein] [hypothetical protein] [unnamed protein product]
		X0JU55	3.54558	0.000531222		13.8439	50.7721		FOIG_07982	EXL99835	Zinc finger C2H2 type domain signature.;Zinc finger C2H2 type domain profile.	Zinc finger C2H2-type;Zinc finger C2H2 superfamily	-	[related to zinc finger protein] [Zinc finger protein OZF-like protein] [hypothetical protein partial] [unnamed protein product]
		X0K9A0	3.53543	0.0208696		1125.48	7290.49		FOIG_05254	EXM05287	Ribosomal protein S3, C-terminal domain;KH domain;Ribosomal protein S3 signature.;Type-2 KH domain profile.;uS3_euk_arch: ribosomal protein uS3;40S_S3_KH;consensus disorder prediction	Ribosomal protein S3, C-terminal domain superfamily;K homology domain-like, alpha/beta;Ribosomal protein S3, C-terminal;K Homology domain, type 2;Ribosomal protein S3, conserved site;K homology domain superfamily, prokaryotic type;Ribosomal protein S3, eukaryotic/archaeal	Reactome: R-HSA-156827|Reactome: R-HSA-156902|Reactome: R-HSA-1799339|Reactome: R-HSA-192823|Reactome: R-HSA-2408557|Reactome: R-HSA-6791226|Reactome: R-HSA-72649|Reactome: R-HSA-72689|Reactome: R-HSA-72695|Reactome: R-HSA-72702|Reactome: R-HSA-72706|Reactome: R-HSA-72764|Reactome: R-HSA-9010553|Reactome: R-HSA-975956|Reactome: R-HSA-975957	[predicted protein] [hypothetical protein] [probable S3 ribosomal protein] [40S ribosomal protein S3, partial] [Ribosomal protein S3 C-terminal] [cytoplasmic ribosomal subunit S3]
		X0JAV7	3.52808	3.80154e-05		272.064	907.548		FOIG_13610	EXL93475	Transferase family	Chloramphenicol acetyltransferase-like domain superfamily;Transferase	Reactome: R-HSA-389661	[Trichothecene 3-O-acetyltransferase] [hypothetical protein] [unnamed protein product]
		X0J861	3.52702	1.16059e-05		92.9182	375.063		FOIG_14503	EXL92556	Fungal specific transcription factor domain;consensus disorder prediction	Fungal transcription factor	-	[uncharacterized protein] [fungal specific transcription factor domain protein] [unnamed protein product] [hypothetical protein partial] [c6 zinc finger protein]
		X0K965	3.51973	0.017757		772.571	5175.24		FOIG_05184	EXM05171	30S ribosomal protein S10 [rpsJ].;Ribosomal protein S10p/S20e;Ribosomal protein S10 family signature;Ribosomal protein S10 signature.;uS10_euk_arch: ribosomal protein uS10	Ribosomal protein S10 domain superfamily;Ribosomal protein S10;Ribosomal protein S10 domain;Ribosomal protein S10, conserved site;Ribosomal protein S10, eukaryotic/archaeal	Reactome: R-HSA-156827|Reactome: R-HSA-156902|Reactome: R-HSA-1799339|Reactome: R-HSA-192823|Reactome: R-HSA-2408557|Reactome: R-HSA-6791226|Reactome: R-HSA-72649|Reactome: R-HSA-72689|Reactome: R-HSA-72695|Reactome: R-HSA-72702|Reactome: R-HSA-72706|Reactome: R-HSA-72764|Reactome: R-HSA-9010553|Reactome: R-HSA-975956|Reactome: R-HSA-975957	[40S ribosomal protein-like protein] [predicted protein] [small subunit ribosomal protein S20e] [hypothetical protein]
		X0KHP9	3.51207	0.000163691		93.7818	302.332		FOIG_11359	EXL96404	Major Facilitator Superfamily;Major facilitator superfamily (MFS) profile.;MFS;consensus disorder prediction	Major facilitator superfamily;Major facilitator superfamily domain;MFS transporter superfamily	-	[putative transporter MCH4] [related to monocarboxylate transporter 4] [Peptide chain release factor 1, mitochondrial] [putative translation releasing factor RF-1] [hypothetical protein partial] [unnamed protein product]
		X0KAN8	3.51069	0.0107617		286.219	1470.37		FOIG_04208	EXM05701	consensus disorder prediction	-	-	[uncharacterized protein] [hypothetical protein] [unnamed protein product]
		X0IX97	3.50833	0.00309269		32.197	121.849		FOIG_13390	EXL93542				[uncharacterized protein] [unnamed protein product]
		X0JB87	3.50718	2.84497e-10		79.6949	289.593		FOIG_13483	EXL93636	Fungal Zn(2)-Cys(6) binuclear cluster domain;Zn(2)-C6 fungal-type DNA-binding domain signature.;Zn(2)-C6 fungal-type DNA-binding domain profile.;GAL4	Zn(2)-C6 fungal-type DNA-binding domain superfamily;Zn(2)-C6 fungal-type DNA-binding domain	-	[uncharacterized protein] [hypothetical protein]
		X0KSI7	3.49979	9.2936e-06		847.841	3273.82		FOIG_08753	EXL99734	WSC domain;WSC domain profile.;consensus disorder prediction	Carbohydrate-binding WSC	-	[uncharacterized protein] [unnamed protein product]
		X0KZD2	3.49806	0.0416871		4513.73	14238.9		FOIG_06381	EXM02075	Phosphatidylserine decarboxylase;consensus disorder prediction	Phosphatidylserine decarboxylase-related	KEGG: 00564+4.1.1.65|MetaCyc: PWY-5669|Reactome: R-HSA-1483213	[phosphatidylserine decarboxylase 2] [C2 domain-containing protein C31G5.15] [unnamed protein product] [hypothetical protein]
		X0JW55	3.49396	0.0275885		399.531	2503.87		FOIG_07651	EXM00697	40S ribosomal protein SA [rps-0].;Ribosomal protein S2;40S ribosomal protein SA C-terminus;Ribosomal protein S2 signature;Ribosomal protein S2 signature 2.;uS2_euk_arch: ribosomal protein uS2;RPS2;consensus disorder prediction	Ribosomal protein S2, eukaryotic;Ribosomal protein S2;40S ribosomal protein SA, C-terminal domain;Ribosomal protein S2, conserved site;Ribosomal protein S2, eukaryotic/archaeal;Ribosomal protein S2, flavodoxin-like domain superfamily	Reactome: R-HSA-156827|Reactome: R-HSA-156902|Reactome: R-HSA-1799339|Reactome: R-HSA-192823|Reactome: R-HSA-2408557|Reactome: R-HSA-6791226|Reactome: R-HSA-72649|Reactome: R-HSA-72689|Reactome: R-HSA-72695|Reactome: R-HSA-72702|Reactome: R-HSA-72706|Reactome: R-HSA-72764|Reactome: R-HSA-9010553|Reactome: R-HSA-975956|Reactome: R-HSA-975957	[hypothetical protein partial] [40S ribosomal protein S0, partial] [probable ribosome-associated protein S2 (Rap-1)] [unnamed protein product]
		X0J8H2	3.48987	0.00954876		35.3688	171.285		FOIG_14355	EXL92615	WD domain, G-beta repeat;NACHT domain;G protein beta WD-40 repeat signature;Trp-Asp (WD) repeats signature.;Trp-Asp (WD) repeats profile.;Trp-Asp (WD) repeats circular profile.;NACHT-NTPase domain profile.;WD40	WD40/YVTN repeat-like-containing domain superfamily;WD40 repeat;NACHT nucleoside triphosphatase;G-protein beta WD-40 repeat;WD40 repeat, conserved site;WD40-repeat-containing domain;WD40-repeat-containing domain superfamily;Quinoprotein alcohol dehydrogenase-like superfamily;P-loop containing nucleoside triphosphate hydrolase	-	[G-protein beta wd-40 repeats containing] [hypothetical protein partial] [related to RSA4-WD-repeat protein required for maturation and efficient intra-nuclear transport] [Vegetative incompatibility protein HET-E-1] [unnamed protein product]
		X0JMR7	3.48807	6.14725e-12		90.5628	325.016		FOIG_09940	EXL97615	Domain of unknown function (DUF4440);TIGR02246: conserved hypothetical protein;NTF2_like	Domain of unknown function DUF4440;NTF2-like domain superfamily;Steroid delta5-4-isomerase	KEGG: 00140+5.3.3.1|KEGG: 00984+5.3.3.1|MetaCyc: PWY-2582|MetaCyc: PWY-6945|MetaCyc: PWY-6946|MetaCyc: PWY-6948|MetaCyc: PWY-699|MetaCyc: PWY-7299	[NTF2-like protein] [DJ-1 domain, InhA-type] [hypothetical protein partial] [uncharacterized protein] [Steroid delta5-4-isomerase] [unnamed protein product]
		X0KF41	3.48639	0.000623223		4.69626	18.5834		FOIG_12040	EXL95549	consensus disorder prediction	-	-	[uncharacterized protein] [hypothetical protein] [unnamed protein product]
		X0JNE4	3.47452	0.0036462		40.9124	160.089		FOIG_10139	EXL97825	Sir2 family;Sirtuin catalytic domain profile.	Sirtuin family;Sirtuin family, catalytic core domain;DHS-like NAD/FAD-binding domain superfamily	-	[DHS-like NAD/FAD-binding domain-containing protein] [uncharacterized protein] [hypothetical protein] [transcriptional Sir2 family protein, partial]
		X0JJ41	3.46783	0.0233519		1396.98	8926.14		FOIG_06944	EXM01233	WD domain, G-beta repeat;G protein beta WD-40 repeat signature;Trp-Asp (WD) repeats signature.;Trp-Asp (WD) repeats profile.;Trp-Asp (WD) repeats circular profile.;WD40	WD40/YVTN repeat-like-containing domain superfamily;WD40 repeat;G-protein beta WD-40 repeat;WD40 repeat, conserved site;WD40-repeat-containing domain;WD40-repeat-containing domain superfamily	-	[Putative Pc22g03140 protein] [WD domain-containing protein] [cross-pathway control WD-repeat protein cpc2] [predicted protein] [guanine nucleotide-binding protein subunit beta-like protein, partial] [hypothetical protein partial] [AAA family ATPase protein] [WD40 repeat-like protein] [guanine nucleotide-binding protein beta subunit-like protein] [unnamed protein product]
		X0KGP5	3.46717	0.00101134		33.027	120.284		FOIG_02743	EXM07821	ARID/BRIGHT DNA binding domain;ARID domain profile.;consensus disorder prediction	ARID DNA-binding domain superfamily;ARID DNA-binding domain;Eisosome protein SEG1/Sle1;P-loop containing nucleoside triphosphate hydrolase	-	[hypothetical protein]
		X0LFU4	3.45962	0.00038903		97.6524	365.247		FOIG_02565	EXM07565	Transaldolase/Fructose-6-phosphate aldolase;Transaldolase active site.	Aldolase-type TIM barrel;Transaldolase/Fructose-6-phosphate aldolase;Transaldolase, active site	KEGG: 00030+2.2.1.2|MetaCyc: PWY-1861|MetaCyc: PWY-5723|Reactome: R-HSA-163754|Reactome: R-HSA-6791055|Reactome: R-HSA-6791462|Reactome: R-HSA-71336|Reactome: R-HSA-8950505	[Aldolase-type TIM barrel] [transaldolase] [hypothetical protein] [unnamed protein product]
		X0JBT5	3.458	0.0350132		1.92203	8.98785		FOIG_09422	EXL98688	consensus disorder prediction	-	-	[uncharacterized protein] [predicted protein]
		X0KEC3	3.45076	0.0300301		791.907	4662.34		FOIG_01343	EXM11833	Ribosomal L15;Ribosomal protein L15e signature.;consensus disorder prediction	Ribosomal protein L15e core domain superfamily;Ribosomal protein L15e;Ribosomal protein L15e, conserved site;Ribosomal protein L23/L15e core domain superfamily	Reactome: R-HSA-156827|Reactome: R-HSA-156902|Reactome: R-HSA-1799339|Reactome: R-HSA-192823|Reactome: R-HSA-2408557|Reactome: R-HSA-6791226|Reactome: R-HSA-72689|Reactome: R-HSA-72706|Reactome: R-HSA-72764|Reactome: R-HSA-9010553|Reactome: R-HSA-975956|Reactome: R-HSA-975957	[predicted protein] [uncharacterized protein] [ribosomal L15] [hypothetical protein] [Ribosomal protein L15] [unnamed protein product]
		X0IR21	3.44744	0.000229976		309.854	1606.65		FOIG_15496	EXL91343	Glycosyltransferase sugar-binding region containing DXD motif	Glycosyltransferase, DXD sugar-binding motif;Nucleotide-diphospho-sugar transferases	-	[related to SUR1-required for mannosylation of sphingolipids] [hypothetical protein] [unnamed protein product]
		X0K3H1	3.44423	0.00920558		554.521	2633.69		FOIG_06123	EXM03267	Dehydrogenase E1 component;TPP_E1_PDC_ADC_BCADC	Dehydrogenase, E1 component;2-oxoisovalerate dehydrogenase subunit alpha;Thiamin diphosphate-binding fold	Reactome: R-HSA-389661;KEGG: 00280+1.2.4.4|KEGG: 00640+1.2.4.4|MetaCyc: PWY-5046|Reactome: R-HSA-389661|Reactome: R-HSA-70895	[predicted protein] [thiamine diphosphate-binding protein] [hypothetical protein] [2-oxoisovalerate dehydrogenase alpha subunit precursor] [unnamed protein product]
		X0J6X4	3.4357	4.658e-05		81.4005	307.239		FOIG_10652	EXL96877	Domain of unknown function (DUF1768);ribofla_fusion: conserved hypothetical protein;NADAR	YbiA-like superfamily;NADAR	-	[protein T24A6.7] [uncharacterized protein] [N-glycosidase R617] [hypothetical protein partial] [unnamed protein product]
		X0IYP1	3.43005	0.000718852		42.7318	160.108		FOIG_12965	EXL94032	DEAD/DEAH box helicase;Helicase conserved C-terminal domain;DEAD-box subfamily ATP-dependent helicases signature.;Superfamilies 1 and 2 helicase ATP-binding type-1 domain profile.;Superfamilies 1 and 2 helicase C-terminal domain profile.;DEAD-box RNA helicase Q motif profile.;HELICc;DEADc;consensus disorder prediction	DEAD/DEAH box helicase domain;Helicase, C-terminal;ATP-dependent RNA helicase DEAD-box, conserved site;Helicase superfamily 1/2, ATP-binding domain;RNA helicase, DEAD-box type, Q motif;P-loop containing nucleoside triphosphate hydrolase	-	[predicted protein] [ATP-dependent RNA helicase ded1] [hypothetical protein] [dead deah box rna helicase] [unnamed protein product] [Pre-rRNA-processing protein IPI1]
		X0IUF5	3.42388	0.000578911		13.5255	59.8414		FOIG_14505	EXL92558	Capsular polysaccharide synthesis protein	Capsular polysaccharide synthesis protein;Nucleotide-diphospho-sugar transferases	-	[hypothetical protein] [unnamed protein product]
		X0JR36	3.42372	0.000209556		7.99491	29.8352		FOIG_05413	EXM03744	Fasciclin domain;FAS1/BIgH3 domain profile.	FAS1 domain superfamily;FAS1 domain	-	[uncharacterized protein] [Fasciclin-like protein arabinogalactan protein] [transforming growth factor-beta-induced protein ig-h3] [conserved hypothetical protein] [unnamed protein product]
		X0JCM2	3.42179	0.00455501		219.666	856.752		FOIG_13032	EXL94126	Glutamine amidotransferase class-I;Glutamine amidotransferase type 1 domain profile.;GATase1_1	Class I glutamine amidotransferase-like;Glutamine amidotransferase	-	[related to P.aeruginosa anthranilate synthase component II] [putative glutamine amidotransferase-like protein C13C5.04] [gmp synthase] [hypothetical protein] [unnamed protein product]
		X0LM74	3.41035	0.00364123		126.739	464.448		FOIG_00042	EXM09695	consensus disorder prediction	-	-	[uncharacterized protein] [hypothetical protein] [unnamed protein product]
		X0IPN6	3.40183	0.00581351		857.891	4309.32		FOIG_15883	EXL90874	NAC domain;NAC A/B domain profile.;UBA_NAC_euk;consensus disorder prediction	NAC A/B domain superfamily;Nascent polypeptide-associated complex NAC domain;Nascent polypeptide-associated complex subunit alpha	-	[predicted protein] [NAC domain-containing protein] [hypothetical protein] [probable nascent polypeptide-associated complex alpha chain] [putative ATP synthase subunit d, mitochondrial] [unnamed protein product]
		X0K9Q0	3.40153	0.000598799		845.066	3151.94		FOIG_03945	EXM05341	FMN-dependent dehydrogenase;FMN-dependent alpha-hydroxy acid dehydrogenases active site.;FMN-dependent alpha-hydroxy acid dehydrogenase domain profile.;LMO_FMN	Aldolase-type TIM barrel;FMN-dependent dehydrogenase;Alpha-hydroxy acid dehydrogenase, FMN-dependent;FMN-dependent alpha-hydroxy acid dehydrogenase, active site;FMN hydroxy acid dehydrogenase domain;Lactate 2-monooxygenase, FMN-binding domain	Reactome: R-HSA-9033241;KEGG: 00620+1.13.12.4	[predicted protein] [related to lactate 2-monooxygenase] [hypothetical protein] [L-lactate dehydrogenase (cytochrome)] [putative fmn dependent protein] [unnamed protein product]
		X0K283	3.40026	0.00119393		37.0872	123.481		FOIG_06918	EXM02792	Aminoglycoside 3-N-acetyltransferase	Aminoglycoside N(3)-acetyltransferase;Aminoglycoside 3-N-acetyltransferase-like	-	[hypothetical protein] [aminoglycoside phosphotransferase] [unnamed protein product]
		X0LSV6	3.39765	1.90372e-07		494.038	1723.25		FOIG_01213	EXM11630	Acetyltransferase (GNAT) domain;Gcn5-related N-acetyltransferase (GNAT) domain profile.	GNAT domain;Acyl-CoA N-acyltransferase	-	[uncharacterized protein] [hypothetical protein] [n-acetyltransferase p20] [unnamed protein product]
		X0K0N9	3.39712	0.0185308		1320.87	7631.12		FOIG_03637	EXM07038	Ribosomal protein S7p/S5e;Ribosomal protein S7 signature.;uS7_euk_arch: ribosomal protein uS7;uS7_Eukaryote	Ribosomal protein S7 domain superfamily;Ribosomal protein S7 domain;Ribosomal protein S5/S7;Ribosomal protein S7, conserved site;Ribosomal protein S5/S7, eukaryotic/archaeal	Reactome: R-HSA-156827|Reactome: R-HSA-156902|Reactome: R-HSA-1799339|Reactome: R-HSA-192823|Reactome: R-HSA-2408557|Reactome: R-HSA-6791226|Reactome: R-HSA-72649|Reactome: R-HSA-72689|Reactome: R-HSA-72695|Reactome: R-HSA-72702|Reactome: R-HSA-72706|Reactome: R-HSA-72764|Reactome: R-HSA-9010553|Reactome: R-HSA-975956|Reactome: R-HSA-975957	[predicted protein] [Ribosomal protein S7, eukaryotic/archaeal] [hypothetical protein partial] [putative ribosomal protein S7] [unnamed protein product]
		X0JNB8	3.39536	0.0301838		1110.63	6415.55		FOIG_06857	EXM02718	50S ribosomal protein L15 [rplO].;Ribosomal proteins 50S-L15, 50S-L18e, 60S-L27A;Ribosomal protein L15 signature.;consensus disorder prediction	Ribosomal protein L15;Ribosomal protein L18e/L15P;Ribosomal protein L15, conserved site;Ribosomal L18e/L15P superfamily	Reactome: R-HSA-156827|Reactome: R-HSA-156902|Reactome: R-HSA-1799339|Reactome: R-HSA-192823|Reactome: R-HSA-2408557|Reactome: R-HSA-6791226|Reactome: R-HSA-72689|Reactome: R-HSA-72706|Reactome: R-HSA-72764|Reactome: R-HSA-9010553|Reactome: R-HSA-975956|Reactome: R-HSA-975957	[predicted protein] [hypothetical protein] [Ribosomal protein L28 (L29/L15, rp44, YL24 family)] [60S ribosomal protein L27a] [unnamed protein product]
		X0IVJ6	3.39314	0.000861782		605.77	2415.47		FOIG_14131	EXL92963	Catalase-peroxidase [katG].;Peroxidase;Haem peroxidase superfamily signature;Bacterial haem catalase-peroxidase signature;Peroxidases proximal heme-ligand signature.;Peroxidases active site signature.;Plant heme peroxidase family profile.;cat_per_HPI: catalase/peroxidase HPI;catalase_peroxidase_2	Catalase-peroxidase haem;Haem peroxidase;Peroxidases heam-ligand binding site;Peroxidase, active site;Haem peroxidase superfamily	KEGG: 00360+1.11.1.21|KEGG: 00380+1.11.1.21|KEGG: 00940+1.11.1.21|KEGG: 00983+1.11.1.21|MetaCyc: PWY-5506;Reactome: R-HSA-2408557	[hypothetical protein] [unnamed protein product]
		X0J1I4	3.39232	0.0189804		3.50139	15.3673		FOIG_16617	EXL90115				[uncharacterized protein] [RHS repeat-associated core domain-containing protein] [hypothetical protein]
		X0KJ88	3.39132	0.0249279		4.70621	22.992		FOIG_01800	EXM08736	Cytochrome P450;E-class P450 group IV signature;Cytochrome P450 cysteine heme-iron ligand signature.	Cytochrome P450 superfamily;Cytochrome P450;Cytochrome P450, E-class, group IV;Cytochrome P450, conserved site	-	[related to cytochrome P450 7B1 (oxysterol 7-alpha-hydroxylase)] [prostacyclin synthase] [hypothetical protein partial] [7-alpha-hydroxycholest-4-en-3-one 12-alpha-hydroxylase] [unnamed protein product]
		X0JR03	3.38604	0.00611122		559.583	1723.03		FOIG_05342	EXM03648	WW domain;PPIC-type PPIASE domain;WW/rsp5/WWP domain signature.;WW/rsp5/WWP domain profile.;PpiC-type peptidyl-prolyl cis-trans isomerase family profile.;WW	WW domain;Peptidyl-prolyl cis-trans isomerase, PpiC-type;WW domain superfamily	-	[Peptide hydrolase] [predicted protein] [hypothetical protein] [Aminopeptidase Y] [ppic-type ppiase domain-containing protein] [peptidyl-prolyl cis/trans isomerase, partial] [unnamed protein product]
		X0JL28	3.38502	0.0371912		394.741	2246.85		FOIG_10796	EXL97116	alpha/beta hydrolase fold;Alpha/beta hydrolase fold signature;Epoxide hydrolase signature	Alpha/Beta hydrolase fold;Alpha/beta hydrolase fold-1;Epoxide hydrolase-like	-	[pisatin demethylase] [hypothetical protein partial] [alpha beta hydrolase] [haloalkane dehalogenase] [unnamed protein product]
		X0J320	3.38211	0.00137021		68.3133	322.238		FOIG_12071	EXL95583	consensus disorder prediction	-	-	[uncharacterized protein] [hypothetical protein] [unnamed protein product]
		X0JBY3	3.37727	0.00200973		17.8999	70.9392		FOIG_09460	EXL98733	consensus disorder prediction	-	-	[uncharacterized protein] [Pc21g19480] [hypothetical protein] [Twinfilin] [Protein NMT1 like] [unnamed protein product]
		X0KX09	3.37659	1.79788e-06		571.123	2194.16		FOIG_06961	EXM01270	Glycoside-hydrolase family GH114	Aldolase-type TIM barrel;Glycoside-hydrolase family GH114, TIM-barrel domain;Glycoside hydrolase superfamily	-	[hypothetical protein partial] [Uncharacterized protein] [endo alpha-1,4 polygalactosaminidase precursor] [unnamed protein product]
		X0KFX3	3.373	0.00207313		17.7151	69.2918		FOIG_02580	EXM07591	Phosphotransferase enzyme family	Aminoglycoside phosphotransferase;Protein kinase-like domain superfamily	-	[dihydropyrimidine dehydrogenase] [uncharacterized protein] [hypothetical protein] [unnamed protein product]
		X0J5J6	3.3729	0.0112656		339.269	1381.76		FOIG_15160	EXL91621	Ankyrin repeat profile.;Ankyrin repeat region circular profile.;consensus disorder prediction	Ankyrin repeat-containing domain superfamily;Ankyrin repeat;Ankyrin repeat-containing domain	-	[uncharacterized protein] [hypothetical protein] [predicted protein]
		X0K842	3.36442	0.0281507		896.553	5252.04		FOIG_05021	EXM04882	30S ribosomal protein S17e [rps17e].;Ribosomal S17;Ribosomal protein S17e signature.;consensus disorder prediction	Ribosomal protein S17e-like superfamily;Ribosomal protein S17e;Ribosomal protein S17e, conserved site	Reactome: R-HSA-156827|Reactome: R-HSA-156902|Reactome: R-HSA-1799339|Reactome: R-HSA-192823|Reactome: R-HSA-2408557|Reactome: R-HSA-6791226|Reactome: R-HSA-72649|Reactome: R-HSA-72689|Reactome: R-HSA-72695|Reactome: R-HSA-72702|Reactome: R-HSA-72706|Reactome: R-HSA-72764|Reactome: R-HSA-9010553|Reactome: R-HSA-975956|Reactome: R-HSA-975957	[predicted protein] [40S ribosomal protein s17] [hypothetical protein] [unnamed protein product]
		X0IM32	3.35792	8.17803e-07		215.466	741.065		FOIG_16772	EXL89948				[hypothetical protein]
		X0IMF9	3.35441	0.00223508		413.04	1357.86		FOIG_16640	EXL90093	Heterokaryon incompatibility protein (HET)	Heterokaryon incompatibility	-	[Heterokaryon incompatibility protein 6, OR allele] [hypothetical protein partial] [HET-domain-containing protein]
		X0JS90	3.35356	0.0198661		678.826	3893		FOIG_05681	EXM04154	Ribosomal protein S8;Ribosomal protein S8 signature.	Ribosomal protein S8;Ribosomal protein S8 superfamily	Reactome: R-HSA-156827|Reactome: R-HSA-156902|Reactome: R-HSA-1799339|Reactome: R-HSA-192823|Reactome: R-HSA-2408557|Reactome: R-HSA-6791226|Reactome: R-HSA-72649|Reactome: R-HSA-72689|Reactome: R-HSA-72695|Reactome: R-HSA-72702|Reactome: R-HSA-72706|Reactome: R-HSA-72764|Reactome: R-HSA-9010553|Reactome: R-HSA-975956|Reactome: R-HSA-975957	[predicted protein] [Putative cytosolic 40S ribosomal protein Rps15a] [ribosomal protein S22, S8 family] [probable ribosomal protein S15a.e.c10, cytosolic] [hypothetical protein] [40S ribosomal protein s22] [unnamed protein product]
		X0JST4	3.35336	0.0113989		12.374	58.0228		FOIG_08571	EXL99531	Protein of unknown function (DUF4246)	Protein of unknown function DUF4246	-	[predicted protein] [hypothetical protein]
		X0JJZ8	3.35002	1.15238e-06		98.6913	352.014		FOIG_07108	EXM01513	consensus disorder prediction	-	-	[hypothetical protein]
		X0JQ99	3.34255	0.0242311		742.304	3530.6		FOIG_06251	EXM03449	-	P-loop containing nucleoside triphosphate hydrolase	-	[Putative kinase mug58] [d-glycerate 3-kinase] [related to ATP-binding protein, putative pantothenate kinase] [hypothetical protein] [unnamed protein product]
		X0K9K6	3.34062	0.0133374		3.27232	13.172		FOIG_13258	EXL93689	ABC transporter;ATP-binding cassette, ABC transporter-type domain profile.;ABCF_EF-3	ABC transporter-like;AAA+ ATPase domain;P-loop containing nucleoside triphosphate hydrolase	-	[ABC transporter-like protein, partial] [predicted protein] [hypothetical protein partial] [Putative ABC transporter ATP-binding protein YheS] [positive effector protein GCN20] [abc transporter] [unnamed protein product]
		X0J6G8	3.34003	0.042951		2.84641	13.5637		FOIG_11116	EXL96757	consensus disorder prediction	-	-	[Reticulocyte-binding protein 2 like protein a] [related to kinetoplast-associated protein KAP] [unnamed protein product] [uncharacterized protein]
		X0KFA5	3.33839	0.00961282		9.55449	44.8824		FOIG_01558	EXM12198	consensus disorder prediction	-	-	[uncharacterized protein]
		X0KEA6	3.33736	0.0245489		1562.17	9065.04		FOIG_03658	EXM07067	RIBOSOMAL RIBONUCLEOPROTEIN L27 60S L27 L27E MULTIGENE FAMILY NRRL KLUYVEROMYCES;Ribosomal L27e protein family;KOW_RPL27	Ribosomal protein L27e superfamily;Ribosomal protein L27e;Translation protein SH3-like domain superfamily	Reactome: R-HSA-156827|Reactome: R-HSA-156902|Reactome: R-HSA-1799339|Reactome: R-HSA-192823|Reactome: R-HSA-2408557|Reactome: R-HSA-6791226|Reactome: R-HSA-72689|Reactome: R-HSA-72706|Reactome: R-HSA-72764|Reactome: R-HSA-9010553|Reactome: R-HSA-975956|Reactome: R-HSA-975957	[probable 60S large subunit ribosomal protein] [predicted protein] [hypothetical protein] [putative ribosomal protein L27] [unnamed protein product]
		X0JSQ9	3.33664	0.0301466		1193.85	6517.48		FOIG_05738	EXM04248	50S ribosomal protein L37Ae [rpl37ae].;Ribosomal L37ae protein family;eL43_euk_arch: ribosomal protein eL43	Ribosomal protein L37ae/L37e;Ribosomal protein L37ae;Zinc-binding ribosomal protein	-	[60s ribosomal protein-like protein l37a] [predicted protein] [probable RPL43B-60S large subunit ribosomal protein] [Putative 60S ribosomal protein L43] [hypothetical protein] [putative RPL43B-60S large subunit ribosomal protein]
		X0KS20	3.31954	0.0199701		2.70062	11.0278		FOIG_01181	EXM11577	Amino acid permease;consensus disorder prediction	Amino acid/polyamine transporter I	-	[related to UGA4-GABA permease-also involved in delta-aminolevulinate transport] [Putative amino-acid permease C74.04] [conserved hypothetical protein] [amino acid transporter] [GABA-specific permease] [Uncharacterized protein]
		X0JT99	3.31814	0.0339183		65.1098	249.445		FOIG_04634	EXM04413	N-terminal domain on NACHT_NTPase and P-loop NTPases	NACHT-NTPase and P-loop NTPases, N-terminal domain	-	[uncharacterized protein] [hypothetical protein] [unnamed protein product]
		X0J9C4	3.31044	0.0268284		4.46188	18.4874		FOIG_14081	EXL92910	consensus disorder prediction	-	-	[uncharacterized protein] [hypothetical protein] [unnamed protein product]
		X0J3F3	3.31032	0.0260355		992.672	5314.44		FOIG_15884	EXL90876	Ribosomal protein L14;KOW_RPL14	Ribosomal protein L2, domain 2;Ribosomal protein L14e domain;Ribosomal protein L14;Translation protein SH3-like domain superfamily	Reactome: R-HSA-156827|Reactome: R-HSA-156902|Reactome: R-HSA-1799339|Reactome: R-HSA-192823|Reactome: R-HSA-2408557|Reactome: R-HSA-6791226|Reactome: R-HSA-72689|Reactome: R-HSA-72706|Reactome: R-HSA-72764|Reactome: R-HSA-9010553|Reactome: R-HSA-975956|Reactome: R-HSA-975957	[probable nascent polypeptide-associated complex alpha chain] [predicted protein] [50s ribosomal protein l14e] [hypothetical protein] [unnamed protein product]
		X0K9R6	3.30772	0.00250384		397.826	1820.42		FOIG_00410	EXM10218	consensus disorder prediction	-	-	[hypothetical protein]
		X0JLS6	3.30438	0.0176745		11.1575	59.354		FOIG_06513	EXM02239	Peptidase family S41;consensus disorder prediction	Tail specific protease;ClpP/crotonase-like domain superfamily	Reactome: R-HSA-2187335|Reactome: R-HSA-2453902	[Peptidase S41 family protein ustP] [uncharacterized protein] [hypothetical protein] [unnamed protein product]
		X0JJ34	3.30165	4.25378e-05		71.1813	244.457		FOIG_11356	EXL96401	consensus disorder prediction	-	-	[RNI-like protein] [uncharacterized protein] [predicted protein] [conserved Plasmodium protein, unknown function] [hypothetical protein partial]
		X0JUI9	3.29923	0.000469566		540.018	1881		FOIG_05072	EXM04949	Mycolic acid cyclopropane synthetase;AdoMet_MTases	Mycolic acid cyclopropane synthase;S-adenosyl-L-methionine-dependent methyltransferase	-	[predicted protein] [Sphingolipid C9-methyltransferase 2] [hypothetical protein] [cyclopropane-fatty-acyl-phospholipid synthase] [cyclopropane-fatty-acyl-phospholipid synthase, partial] [unnamed protein product]
		X0J9A3	3.2992	0.00409373		31.6178	158.796		FOIG_14062	EXL92885	Heterokaryon incompatibility protein (HET)	Heterokaryon incompatibility	-	[uncharacterized protein] [HET-domain-containing protein] [related to tol protein] [hypothetical protein] [tol protein]
		X0JB76	3.29022	0.00101824		98.6788	394.618		FOIG_13472	EXL93626	ADP-ribosylglycohydrolase	ADP-ribosylation/Crystallin J1 superfamily;ADP-ribosylation/Crystallin J1	-	[related to ADP-ribosyl-glycohydrolase] [ADP-ribosyl-glycohydrolase] [hypothetical protein] [unnamed protein product]
		X0KCA4	3.28028	0.00301175		283.477	1276.99		FOIG_00951	EXM11143	CoA-transferase family III	CoA-transferase family III domain superfamily;CoA-transferase family III	-	[predicted protein] [Succinate-hydroxymethylglutarate CoA-transferase] [hypothetical protein] [unnamed protein product]
		X0JIL7	3.27235	0.00216544		17.9223	62.5355		FOIG_11714	EXL96165				[peptidase A1] [uncharacterized protein] [unnamed protein product]
		X0K562	3.26629	0.00629618		43.1022	160.802		FOIG_14839	EXL92179	Ankyrin repeats (many copies);Ankyrin repeat profile.;F-box domain profile.;Ankyrin repeat region circular profile.;ANK	Ankyrin repeat;F-box domain;Ankyrin repeat-containing domain;Ankyrin repeat-containing domain superfamily;F-box-like domain superfamily	-	[uncharacterized protein] [hypothetical protein] [ankyrin repeats (3 copies) domain-containing protein]
		X0KRR0	3.26557	0.0458234		50.3837	229.329		FOIG_08509	EXL99469	Pyridoxal-dependent decarboxylase conserved domain;Aromatic-L-amino-acid decarboxylase signature;DDC / GAD / HDC / TyrDC pyridoxal-phosphate attachment site.	Pyridoxal phosphate-dependent transferase, major domain;Pyridoxal phosphate-dependent decarboxylase;Aromatic-L-amino-acid decarboxylase;Pyridoxal-phosphate binding site;Pyridoxal phosphate-dependent transferase	-	[L-2,4-diaminobutyrate decarboxylase] [related to glutamic acid decarboxylase] [hypothetical protein] [unnamed protein product]
		X0JD67	3.26294	7.71551e-05		554.043	2095.02		FOIG_12847	EXL94280	Amidohydrolase family;guan_deamin: guanine deaminase	Metal-dependent hydrolase, composite domain superfamily;Amidohydrolase-related;Guanine deaminase;Metal-dependent hydrolase	KEGG: 00230+3.5.4.3|MetaCyc: PWY-5497|MetaCyc: PWY-6606|MetaCyc: PWY-6608|MetaCyc: PWY-7442|Reactome: R-HSA-74259	[hypothetical protein] [related to guanine deaminase] [unnamed protein product]
		X0KQ66	3.24848	0.0289073		1071.3	5957.05		FOIG_00791	EXM10892	Ribosomal protein L5;ribosomal L5P family C-terminus;Ribosomal protein L5 signature.	Ribosomal protein L5 domain superfamily;Ribosomal protein L5, N-terminal;Ribosomal protein L5, C-terminal;Ribosomal protein L5;Ribosomal protein L5, conserved site	Reactome: R-HSA-156827|Reactome: R-HSA-156902|Reactome: R-HSA-1799339|Reactome: R-HSA-192823|Reactome: R-HSA-2408557|Reactome: R-HSA-6791226|Reactome: R-HSA-72689|Reactome: R-HSA-72706|Reactome: R-HSA-72764|Reactome: R-HSA-9010553|Reactome: R-HSA-975956|Reactome: R-HSA-975957	[probable ribosomal protein L11.e.A, cytosolic] [predicted protein] [Ribosomal protein L5, partial] [hypothetical protein partial] [unnamed protein product]
		X0JIA1	3.24787	0.0264898		1640.19	6038.46		FOIG_11585	EXL96045	Uncharacterised conserved protein (DUF2156)	Phosphatidylglycerol lysyltransferase, C-terminal	-	[uncharacterized protein] [Phosphatidylglycerol lysyltransferase]
		X0J1H0	3.2263	0.00349335		8.92587	34.2358		FOIG_12468	EXL95033	Fungal Zn(2)-Cys(6) binuclear cluster domain;Fungal specific transcription factor domain;Zn(2)-C6 fungal-type DNA-binding domain signature.;Zn(2)-C6 fungal-type DNA-binding domain profile.;GAL4;consensus disorder prediction	Zn(2)-C6 fungal-type DNA-binding domain superfamily;Zn(2)-C6 fungal-type DNA-binding domain;Fungal transcription factor	-	[uncharacterized protein] [hypothetical protein] [Transcriptional activator protein UGA3, partial] [unnamed protein product]
		X0K222	3.22313	3.27513e-05		336.62	1121.65		FOIG_06832	EXM02686	fungal STAND N-terminal Goodbye domain;TPR repeat profile.;TPR repeat region circular profile.;consensus disorder prediction	Tetratricopeptide-like helical domain superfamily;Fungal STAND N-terminal Goodbye domain;Tetratricopeptide repeat;Tetratricopeptide repeat-containing domain;Eisosome protein SEG1/Sle1;P-loop containing nucleoside triphosphate hydrolase	-	[uncharacterized protein] [hypothetical protein] [unnamed protein product]
		X0JU44	3.22001	0.0453086		74.0207	379.937		FOIG_07972	EXL99825	Domain of unknown function (DUF2828);vWFA;consensus disorder prediction	Uncharacterised conserved protein UCP015417, vWA	-	[uncharacterized protein] [hypothetical protein] [unnamed protein product]
		X0K6W7	3.21332	5.07564e-06		195.601	678.392		FOIG_02130	EXM09218	Ubiquitin carboxyl-terminal hydrolase, family 1;Ubiquitin C-terminal hydrolase (C12) family signature;Peptidase_C12_UCH_L1_L3	Peptidase C12, ubiquitin carboxyl-terminal hydrolase superfamily;Peptidase C12, ubiquitin carboxyl-terminal hydrolase;Papain-like cysteine peptidase superfamily	Reactome: R-HSA-5689603	[unnamed protein product] [probable ubiquitin thiolesterase L3] [hypothetical protein] [ubiquitin carboxyl-terminal hydrolase isozyme l3]
		X0JC33	3.21159	0.0319541		584.801	2271.37		FOIG_09469	EXL98742	Phenazine biosynthesis-like protein;PhzF_family: phenazine biosynthesis protein, PhzF family	Phenazine biosynthesis PhzF protein	-	[Diaminopimelate epimerase-like protein] [unnamed protein product] [hypothetical protein ASPCAL11665] [phenazine biosynthesis protein]
		X0K7K1	3.21055	0.000880452		13.1059	45.4579		FOIG_02254	EXM09422	Clr5 domain;consensus disorder prediction	Clr5 domain	-	[uncharacterized protein] [unnamed protein product]
		X0JWT5	3.20589	0.000958204		728.303	2405.44		FOIG_04262	EXM05774	Acetyltransferase (GNAT) family;Gcn5-related N-acetyltransferase (GNAT) domain profile.;NAT_SF	GNAT domain;Acyl-CoA N-acyltransferase	-	[GCN5-related N-acetyltransferase (GNAT) domain protein] [hypothetical protein] [Uncharacterized protein] [unnamed protein product]
		X0JN33	3.20189	0.0217926		328.36	1376.95		FOIG_06782	EXM02633	Ankyrin repeat;NACHT domain;Ankyrin repeats (3 copies);Ankyrin repeats (many copies);Ankyrin repeat signature;Ankyrin repeat profile.;Ankyrin repeat region circular profile.;ANK;consensus disorder prediction	Ankyrin repeat-containing domain superfamily;Ankyrin repeat;NACHT nucleoside triphosphatase;Ankyrin repeat-containing domain;P-loop containing nucleoside triphosphate hydrolase	-	[Ankyrin-3] [Putative ankyrin] [uncharacterized protein] [hypothetical protein] [unnamed protein product]
		X0K195	3.19776	0.042951		868.704	4700.9		FOIG_06636	EXM02406	Ribosomal protein L22p/L17e;Ribosomal protein L22 signature.;uL22_arch_euk: ribosomal protein uL22;Ribosomal_L22	Ribosomal protein L22/L17 superfamily;Ribosomal protein L22/L17;Ribosomal protein L22/L17, conserved site;Ribosomal protein L22/L17, eukaryotic/archaeal	Reactome: R-HSA-156827|Reactome: R-HSA-156902|Reactome: R-HSA-1799339|Reactome: R-HSA-192823|Reactome: R-HSA-2408557|Reactome: R-HSA-6791226|Reactome: R-HSA-72689|Reactome: R-HSA-72706|Reactome: R-HSA-72764|Reactome: R-HSA-9010553|Reactome: R-HSA-975956|Reactome: R-HSA-975957	[predicted protein] [Ribosomal protein L22/L17, eukaryotic/archaeal, partial] [hypothetical protein] [probable ribosomal protein L17.e.A (cytosolic)] [60S ribosomal protein L17] [unnamed protein product]
		X0JUE1	3.19618	0.000668265		69.7426	283.747		FOIG_08143	EXM00097	Endoribonuclease L-PSP;YjgF_YER057c_UK114_like_6	RutC-like superfamily;YjgF/YER057c/UK114 family	Reactome: R-HSA-8849175	[related to brt1 protein] [hypothetical protein] [YjgF-like protein, partial] [RutC family protein] [C6 zinc finger domain-containing protein] [endoribonuclease L-PSP] [unnamed protein product]
		X0JSI3	3.19113	0.0421284		177.595	665.588		FOIG_08443	EXL99396	Aldo/keto reductase family;Aldo_ket_red	NADP-dependent oxidoreductase domain superfamily;NADP-dependent oxidoreductase domain	-	[uncharacterized protein] [related to protein priB] [hypothetical protein]
		X0JLH8	3.1908	0.0404725		673.538	3649.57		FOIG_10838	EXL97175	RIBOSOMAL 40S RIBONUCLEOPROTEIN S19 S19E 30S MULTIGENE FAMILY S19 SSU;Ribosomal protein S19e;consensus disorder prediction	Ribosomal protein S19e domain superfamily;Ribosomal protein S19e;Winged helix DNA-binding domain superfamily	Reactome: R-HSA-156827|Reactome: R-HSA-156902|Reactome: R-HSA-1799339|Reactome: R-HSA-192823|Reactome: R-HSA-2408557|Reactome: R-HSA-6791226|Reactome: R-HSA-72649|Reactome: R-HSA-72689|Reactome: R-HSA-72695|Reactome: R-HSA-72702|Reactome: R-HSA-72706|Reactome: R-HSA-72764|Reactome: R-HSA-9010553|Reactome: R-HSA-975956|Reactome: R-HSA-975957	[40S ribosomal protein S19, partial] [hypothetical protein] [predicted protein] [unnamed protein product]
		X0JIY9	3.18975	0.000384702		3425.37	11788		FOIG_07944	EXM01173	PH domain;PH domain profile.;PH1_PH_fungal;PH2_PH_fungal;consensus disorder prediction	PH-like domain superfamily;Pleckstrin homology domain	-	[ph protein] [hypothetical protein] [ph domain-containing protein] [related to PH domain protein] [unnamed protein product]
		X0INT6	3.18871	0.00961282		119.933	391.033		FOIG_16206	EXL90582	Peroxidase, family 2;Heme haloperoxidase family profile.	Chloroperoxidase;Chloroperoxidase-like superfamily	-	[hypothetical protein] [sterigmatocystin biosynthesis peroxidase stcC] [chloroperoxidase] [unnamed protein product]
		X0IU07	3.18092	0.00154139		142.048	424.641		FOIG_14569	EXL92362	-	-	-	[uncharacterized protein] [hypothetical protein] [unnamed protein product]
		X0K998	3.17935	0.0391095		874.486	4650.6		FOIG_00281	EXM10032	50S ribosomal protein L18Ae [rpl18a].;Ribosomal proteins 50S-L18Ae/60S-L20/60S-L18A	50S ribosomal protein L18Ae/60S ribosomal protein L20 and L18a;Ribosomal protein 50S-L18Ae/60S-L20/60S-L18A;60S ribosomal protein L18a/ L20, eukaryotes	Reactome: R-HSA-156827|Reactome: R-HSA-156902|Reactome: R-HSA-1799339|Reactome: R-HSA-192823|Reactome: R-HSA-2408557|Reactome: R-HSA-6791226|Reactome: R-HSA-72689|Reactome: R-HSA-72706|Reactome: R-HSA-72764|Reactome: R-HSA-9010553|Reactome: R-HSA-975956|Reactome: R-HSA-975957	[predicted protein] [probable 60S large subunit ribosomal protein] [hypothetical protein partial] [60S ribosomal protein L20] [unnamed protein product]
		X0L787	3.17741	3.02415e-05		127.855	440.335		FOIG_04930	EXM04750	Acid Phosphatase;C1.5.2: MDP Like;Haloacid Dehalogenase;HAD-SF-IIIC: HAD phosphatase, family IIIC;MDP-1: magnesium-dependent phosphatase-1;HAD_MDP-1_like;consensus disorder prediction	HAD superfamily;Magnesium-dependent phosphatase-1, eukaryotic/archaeal-type;HAD-like superfamily;HAD-superfamily phosphatase, subfamily IIIC;Magnesium-dependent phosphatase-1, eukaryotic-type	-	[magnesium-dependent phosphatase] [unnamed protein product] [hypothetical protein VHEMI05758]
		X0K0P4	3.16999	0.0329045		3.88623	15.6309		FOIG_16114	EXL90649	consensus disorder prediction	-	-	[uncharacterized protein] [predicted protein]
		X0J9P2	3.16811	0.0270302		242.379	827.896		FOIG_10235	EXL97943				[Alanyl-tRNA editing protein Aarsd1] [hypothetical protein] [related to M.genitalium alanine--tRNA ligase] [unnamed protein product]
		X0K6Z7	3.16723	0.000138594		1729.63	5993.67		FOIG_02183	EXM09314	Cytochrome b5-like Heme/Steroid binding domain;Cytochrome B5 signature;Cytochrome b5 family, heme-binding domain signature.;Cytochrome b5 family, heme-binding domain profile.;consensus disorder prediction	Cytochrome b5-like heme/steroid binding domain superfamily;Cytochrome b5-like heme/steroid binding domain;Cytochrome b5, heme-binding site	-	[Cytochrome b5-like Heme/Steroid binding domain protein] [cytochrome-b5 reductase] [ubiquitin hydrolase] [hypothetical protein] [unnamed protein product]
		X0KWP6	3.1664	0.000973808		76.1603	248.096		FOIG_07939	EXM01160	Ankyrin repeats (3 copies);Ankyrin repeat profile.;Ankyrin repeat region circular profile.;ANK	Ankyrin repeat-containing domain superfamily;Ankyrin repeat-containing domain;Ankyrin repeat	-	[Ankyrin-2] [uncharacterized protein] [hypothetical protein]
		X0JL57	3.15957	0.00481668		998.443	3291.23		FOIG_10734	EXL97045	Taurine catabolism dioxygenase TauD, TfdA family	TauD/TfdA-like domain	Reactome: R-HSA-71262	[TfdA family taurine catabolism dioxygenase] [putative dioxygenase] [predicted protein] [hypothetical protein] [related to Putative dioxygenase C576.01c] [alpha-ketoglutarate dependent xanthine dioxygenase] [unnamed protein product]
		X0J7T7	3.14466	0.00564687		423.476	1780.8		FOIG_14606	EXL92406	Glutathione S-transferase, C-terminal domain;Glutathione S-transferase, N-terminal domain;Soluble glutathione S-transferase N-terminal domain profile.;Soluble glutathione S-transferase C-terminal domain profile.;GST_N_etherase_LigE	Glutathione S-transferase, N-terminal;Glutathione S-transferase, C-terminal-like;Glutathione S-transferase, C-terminal domain superfamily;Thioredoxin-like superfamily	-	[Beta-etherase] [hypothetical protein partial] [Glutathione S-transferase-like protein ustS] [unnamed protein product]
		X0K200	3.13758	0.000377695		308.412	1086.38		FOIG_02569	EXM07569	ATPase family associated with various cellular activities (AAA);BCS1 N terminal;AAA-protein family signature.;AAA;consensus disorder prediction	ATPase, AAA-type, core;BCS1, N-terminal;ATPase, AAA-type, conserved site;AAA+ ATPase domain;P-loop containing nucleoside triphosphate hydrolase	Reactome: R-HSA-1268020	[unnamed protein product] [bcs1 protein precursor] [hypothetical protein] [Putative mitochondrial chaperone BCS1-B]
		X0JVU0	3.13418	0.0127829		2.98981	11.0344		FOIG_04004	EXM05409	F-box domain profile.	F-box domain;F-box-like domain superfamily	-	[F-box domain-containing protein, partial] [uncharacterized protein] [hypothetical protein]
		X0J5D2	3.13021	1.35688e-05		106.597	323.41		FOIG_11364	EXL96408	consensus disorder prediction	-	-	[uncharacterized protein] [hypothetical protein partial] [unnamed protein product]
		X0JH74	3.12825	0.010693		8.37476	28.1793		FOIG_07599	EXM00624				[hypothetical protein]
		X0JTI4	3.11832	0.00637238		14.5094	54.6814		FOIG_04718	EXM04503	Amidase	Amidase signature domain;Amidase;Amidase signature (AS) superfamily	KEGG: 00970+6.3.5.7|MetaCyc: PWY-5921	[uncharacterized protein] [Amidase 1] [glutamyl-trna amidotransferase subunit a] [hypothetical protein] [unnamed protein product]
		X0JF50	3.11562	0.0368963		341.62	1014.02		FOIG_07992	EXL99848	Pyridoxal-phosphate dependent enzyme;ACC_deam: 1-aminocyclopropane-1-carboxylate deaminase;ACCD	Pyridoxal-phosphate dependent enzyme;1-aminocyclopropane-1-carboxylate deaminase/D-cysteine desulfhydrase;Tryptophan synthase beta subunit-like PLP-dependent enzyme;1-aminocyclopropane-1-carboxylate deaminase	KEGG: 00270+3.5.99.7	[1-aminocyclopropane-1-carboxylate deaminase] [Uncharacterized protein] [ACC deaminase] [hypothetical protein] [unnamed protein product]
		X0K3V9	3.11033	0.0237283		303.417	846.518		FOIG_15067	EXL91744	Peptidase family S58;DmpA	ArgJ-like domain superfamily;Peptidase S58, DmpA	KEGG: 00220+2.3.1.35+2.3.1.1|MetaCyc: PWY-5154	[Uncharacterized protein] [related to aminopeptidase] [hypothetical protein] [unnamed protein product]
		X0JJQ9	3.10839	0.0040288		8.30028	24.2665		FOIG_07109	EXM01514	Fungal cellulose binding domain;Pectate lyase;CBM1 (carbohydrate binding type-1) domain signature.;CBM1 (carbohydrate binding type-1) domain profile.;consensus disorder prediction	Pectin lyase fold;Cellulose-binding domain, fungal;Pectate lyase PlyH/PlyE-like;Pectin lyase fold/virulence factor;Cellulose-binding domain superfamily	KEGG: 00040+4.2.2.2	[Putative pectate lyase F] [hypothetical protein] [unnamed protein product]
		X0K4C0	3.10793	0.00318714		81.5549	328.537		FOIG_03067	EXM08384	consensus disorder prediction	-	-	[uncharacterized protein] [predicted protein] [hypothetical protein partial] [unnamed protein product]
		X0K3X8	3.10453	0.00366601		16.4165	62.6707		FOIG_06156	EXM03306	-	Six-bladed beta-propeller, TolB-like;Soluble quinoprotein glucose/sorbosone dehydrogenase	-	[Uncharacterized protein] [hypothetical protein] [unnamed protein product]
		X0J2Z8	3.10124	0.0214954		2234.68	9380.38		FOIG_12010	EXL95508	Ribosomal protein L21e;Ribosomal protein L21e signature.;consensus disorder prediction	Ribosomal protein L21 superfamily;Ribosomal protein L21e;Ribosomal protein L21e, conserved site;Translation protein SH3-like domain superfamily	Reactome: R-HSA-156827|Reactome: R-HSA-156902|Reactome: R-HSA-1799339|Reactome: R-HSA-192823|Reactome: R-HSA-2408557|Reactome: R-HSA-6791226|Reactome: R-HSA-72689|Reactome: R-HSA-72706|Reactome: R-HSA-72764|Reactome: R-HSA-9010553|Reactome: R-HSA-975956|Reactome: R-HSA-975957	[ribosomal L21e] [hypothetical protein] [predicted protein] [unnamed protein product]
		X0JM65	3.09769	0.000485876		193.777	687.79		FOIG_06604	EXM02354	consensus disorder prediction	-	-	[hypothetical protein] [unnamed protein product]
		X0JN53	3.09603	0.00920558		7.92187	26.6774		FOIG_10126	EXL97811	Beta-lactamase;Domain of unknown function (DUF3471);consensus disorder prediction	Beta-lactamase-related;Peptidase S12, Pab87-related, C-terminal;Beta-lactamase/transpeptidase-like	-	[uncharacterized protein] [hypothetical protein]
		X0JKM8	3.089	0.000668265		69.909	233.688		FOIG_10642	EXL96865	Uncharacterized protein conserved in bacteria (DUF2263);TIGR02452: TIGR02452 family protein;consensus disorder prediction	Domain of unknown function DUF2263;Conserved hypothetical protein CHP02452	-	[uncharacterized protein] [unnamed protein product] [hypothetical protein] [DUF2263 domain protein]
		X0J723	3.07812	0.0248336		220.786	766.892		FOIG_14814	EXL92156	Cytidine and deoxycytidylate deaminase zinc-binding region;Cytidine and deoxycytidylate deaminases domain profile.	Cytidine and deoxycytidylate deaminase domain;Cytidine deaminase-like	-	[cytidine and deoxycytidylate deaminase family protein] [uncharacterized protein] [unnamed protein product] [hypothetical protein partial]
		X0K2F2	3.07467	0.0264898		27.6999	96.3554		FOIG_02633	EXM07653	-	-	-	[hypothetical protein] [unnamed protein product]
		X0JFM3	3.07294	0.0404725		2702.66	12803.6		FOIG_12183	EXL95191	30S ribosomal protein S13 [rpsM].;Ribosomal protein S13/S18;Ribosomal protein S13 signature.;Ribosomal protein S13 family profile.;consensus disorder prediction	30s ribosomal protein S13, C-terminal;Ribosomal protein S13;Ribosomal protein S13, conserved site;Ribosomal protein S13-like, H2TH	Reactome: R-HSA-156827|Reactome: R-HSA-156902|Reactome: R-HSA-1799339|Reactome: R-HSA-192823|Reactome: R-HSA-2408557|Reactome: R-HSA-6791226|Reactome: R-HSA-72649|Reactome: R-HSA-72689|Reactome: R-HSA-72695|Reactome: R-HSA-72702|Reactome: R-HSA-72706|Reactome: R-HSA-72764|Reactome: R-HSA-9010553|Reactome: R-HSA-975956|Reactome: R-HSA-975957	[40S ribosomal protein S18-A] [hypothetical protein] [unnamed protein product]
		X0J9Y6	3.06984	0.00518417		37.5642	101.484		FOIG_10252	EXL97962	Domain of unknown function (DUF1857);SRPBCC_DUF1857	START-like domain superfamily;Acetylaranotin biosynthesis cluster protein L	-	[uncharacterized protein] [hypothetical protein] [unnamed protein product]
		X0KU09	3.06934	4.15476e-05		182.295	620.282		FOIG_01528	EXM12156	Zinc-binding dehydrogenase;Alcohol dehydrogenase GroES-like domain;sorbitol_DH	Alcohol dehydrogenase, C-terminal;Alcohol dehydrogenase, N-terminal;GroES-like superfamily;NAD(P)-binding domain superfamily	-	[predicted protein] [hypothetical protein] [l-iditol 2-dehydrogenase] [Uncharacterized protein] [unnamed protein product]
		X0L1L6	3.06878	0.00173978		20.1515	73.7538		FOIG_05802	EXM02810				[Diaminohydroxyphosphoribosylamino-pyrimidine deaminase] [uncharacterized protein] [hypothetical protein] [unnamed protein product]
		X0JZD8	3.06865	0.0308893		3.44168	12.469		FOIG_03330	EXM06583	consensus disorder prediction	-	-	[origin recognition complex subunit 6 (ORC6) domain-containing protein] [uncharacterized protein] [hypothetical protein partial] [unnamed protein product]
		X0JAX8	3.05942	0.000447508		94.358	299.074		FOIG_09898	EXL98348	Acetyltransferase (GNAT) domain;Gcn5-related N-acetyltransferase (GNAT) domain profile.;NAT_SF	GNAT domain;Acyl-CoA N-acyltransferase	-	[SPBc2 prophage-derived uncharacterized N-acetyltransferase YokL] [hypothetical protein] [Uncharacterized protein] [Acyl-CoA N-acyltransferase, partial] [related to GNAT family acetyltransferase] [riboflavin transporter mch5] [unnamed protein product]
		X0LMS0	3.05912	0.0075649		56.1846	191.943		FOIG_00201	EXM09890	Fungal Zn(2)-Cys(6) binuclear cluster domain;Zn(2)-C6 fungal-type DNA-binding domain signature.;Zn(2)-C6 fungal-type DNA-binding domain profile.;GAL4;consensus disorder prediction	Zn(2)-C6 fungal-type DNA-binding domain superfamily;Zn(2)-C6 fungal-type DNA-binding domain	-	[predicted protein] [hypothetical protein] [unnamed protein product]
		X0JLI8	3.05812	0.0254088		603.968	2018.05		FOIG_10326	EXL97276	Asp/Glu/Hydantoin racemase;asp_race: aspartate racemase	Asp/Glu/hydantoin racemase;Aspartate racemase;Asp/Glu racemase	KEGG: 00471+5.1.1.3|MetaCyc: PWY-6386|MetaCyc: PWY-6387	[aspartate racemase] [uncharacterized protein] [hypothetical protein] [Putative protein YgeA] [Asp/Glu/Hydantoin racemase domain-containing protein] [unnamed protein product]
		X0JTJ8	3.04543	0.0297072		6.43243	22.6303		FOIG_04736	EXM04523				[predicted protein] [hypothetical protein] [unnamed protein product]
		X0K109	3.04541	0.0264055		1003.73	4358.28		FOIG_03783	EXM07239	RIBOSOMAL RIBONUCLEOPROTEIN L38 60S L38 L38E FAMILY STRAIN MULTIGENE NRRL;Ribosomal L38e protein family	Ribosomal protein L38e superfamily;Ribosomal protein L38e	Reactome: R-HSA-156827|Reactome: R-HSA-156902|Reactome: R-HSA-1799339|Reactome: R-HSA-192823|Reactome: R-HSA-2408557|Reactome: R-HSA-6791226|Reactome: R-HSA-72689|Reactome: R-HSA-72706|Reactome: R-HSA-72764|Reactome: R-HSA-9010553|Reactome: R-HSA-975956|Reactome: R-HSA-975957	[Putative Ribosomal protein L38e] [predicted protein] [hypothetical protein] [unnamed protein product]
		X0KLD8	3.04449	0.04526		773.492	3643.89		FOIG_02292	EXM09486	Ribosomal protein L7Ae/L30e/S12e/Gadd45 family;Ribosomal protein L7A/RS6 family signature;Ribosomal protein L7A family signature;Ribosomal protein L7Ae signature.;consensus disorder prediction	Ribosomal protein L7A/L8 superfamily;Ribosomal protein L7Ae/L30e/S12e/Gadd45;Ribosomal protein L7Ae/L8/Nhp2 family;Ribosomal protein L7A/L8;Ribosomal protein L7Ae conserved site;50S ribosomal protein L30e-like	Reactome: R-HSA-156827|Reactome: R-HSA-156902|Reactome: R-HSA-1799339|Reactome: R-HSA-192823|Reactome: R-HSA-2408557|Reactome: R-HSA-6791226|Reactome: R-HSA-72689|Reactome: R-HSA-72706|Reactome: R-HSA-72764|Reactome: R-HSA-9010553|Reactome: R-HSA-975956|Reactome: R-HSA-975957;Reactome: R-HSA-6791226	[predicted protein] [60S ribosomal protein L8-B-like protein] [hypothetical protein] [unnamed protein product]
		X0JF23	3.04175	0.032742		4.77814	17.2179		FOIG_12367	EXL94925	-	-	-	[uncharacterized protein] [hypothetical protein] [unnamed protein product]
		X0K5Q0	3.04046	0.0166443		295.113	961.365		FOIG_14544	EXL92334	Cytochrome P450;P450 superfamily signature;CYP52 P450 protein signature	Cytochrome P450 superfamily;Cytochrome P450;Cytochrome P450, E-class, CYP52	-	[Cytochrome P450 52A13] [hypothetical protein] [related to n-alkane-inducible cytochrome P450] [Uncharacterized protein] [unnamed protein product]
		X0KU46	3.03882	0.046303		1072.33	5260.28		FOIG_01556	EXM12196	RIBOSOMAL S17 30S RIBONUCLEOPROTEIN RRNA-BINDING RNA-BINDING 40S S11 S17P S11;Ribosomal protein S17;Ribosomal_S17 N-terminal;Ribosomal protein S17 family signature;Ribosomal protein S17 signature.;uS17_arch: ribosomal protein uS17	Ribosomal protein S17/S11;40S ribosomal protein S11, N-terminal;Ribosomal protein S17, conserved site;Nucleic acid-binding, OB-fold;Ribosomal protein S17, archaeal/eukaryotic	Reactome: R-HSA-156827|Reactome: R-HSA-156902|Reactome: R-HSA-1799339|Reactome: R-HSA-192823|Reactome: R-HSA-2408557|Reactome: R-HSA-6791226|Reactome: R-HSA-72649|Reactome: R-HSA-72689|Reactome: R-HSA-72695|Reactome: R-HSA-72702|Reactome: R-HSA-72706|Reactome: R-HSA-72764|Reactome: R-HSA-9010553|Reactome: R-HSA-975956|Reactome: R-HSA-975957	[hypothetical protein partial] [40s ribosomal protein s11]
		X0JJC6	3.02509	0.00787122		31.6502	112.519		FOIG_11379	EXL96425	consensus disorder prediction	P-loop containing nucleoside triphosphate hydrolase	-	[uncharacterized protein] [hypothetical protein]
		X0K9F4	3.02433	0.0197312		22.0937	66.7407		FOIG_03941	EXM05337	alpha/beta hydrolase fold	Alpha/Beta hydrolase fold;Alpha/beta hydrolase fold-3	-	[alpha beta hydrolase fold-3 domain containing protein] [Carboxylesterase NlhH] [hypothetical protein] [related to lipase/esterase] [AB hydrolase superfamily protein B1A11.02] [unnamed protein product]
		X0JWQ8	3.02396	0.00549848		146.504	441.401		FOIG_07697	EXM00781	WD domain, G-beta repeat;G protein beta WD-40 repeat signature;Trp-Asp (WD) repeats signature.;Trp-Asp (WD) repeats profile.;Trp-Asp (WD) repeats circular profile.;consensus disorder prediction	WD40/YVTN repeat-like-containing domain superfamily;WD40 repeat;G-protein beta WD-40 repeat;WD40 repeat, conserved site;WD40-repeat-containing domain;WD40-repeat-containing domain superfamily	-	[predicted protein] [putative WD repeat-containing protein] [hypothetical protein] [related to transcriptional repressor rco-1] [unnamed protein product]
		X0KE79	3.01705	0.0286159		2253.82	9561.74		FOIG_03636	EXM07037	RIBOSOMAL S25 40S RIBONUCLEOPROTEIN S25 MULTIGENE FAMILY TRANSCRIPTION STRAIN DIRECT;S25 ribosomal protein;consensus disorder prediction	Ribosomal protein S25	Reactome: R-HSA-156827|Reactome: R-HSA-156902|Reactome: R-HSA-1799339|Reactome: R-HSA-192823|Reactome: R-HSA-2408557|Reactome: R-HSA-6791226|Reactome: R-HSA-72649|Reactome: R-HSA-72689|Reactome: R-HSA-72695|Reactome: R-HSA-72702|Reactome: R-HSA-72706|Reactome: R-HSA-72764|Reactome: R-HSA-9010553|Reactome: R-HSA-975956|Reactome: R-HSA-975957	[unnamed protein product] [hypothetical protein] [40s ribosomal protein s25]
		X0J7N1	3.01461	0.0115465		370.817	1184.75		FOIG_14546	EXL92336	Zinc-binding dehydrogenase;enoyl_reductase_like	Alcohol dehydrogenase, C-terminal;Polyketide synthase, enoylreductase domain;GroES-like superfamily;NAD(P)-binding domain superfamily	-	[Protein TOXD] [NAD(P)-binding protein] [hypothetical protein] [putative zinc-binding dehydrogenase family oxidoreductase] [related to C.carbonum toxD protein] [Enoyl reductase LovC]
		X0J926	3.01411	0.0022373		54.6627	154.211		FOIG_09972	EXL97647	Fungal Zn(2)-Cys(6) binuclear cluster domain;Fungal specific transcription factor domain;Aflatoxin biosynthesis regulatory protein signature;Zn(2)-C6 fungal-type DNA-binding domain signature.;Zn(2)-C6 fungal-type DNA-binding domain profile.;GAL4;consensus disorder prediction	Zn(2)-C6 fungal-type DNA-binding domain superfamily;Zn(2)-C6 fungal-type DNA-binding domain;Fungal transcription factor	-	[probable C6 transcription factor] [2-dehydropantoate 2-reductase] [hypothetical protein] [C6 zinc finger protein] [Lysine biosynthesis regulatory protein LYS14] [unnamed protein product] [Sterol uptake control protein 2]
		X0KHM4	3.01395	0.00977815		7.70496	27.1501		FOIG_11334	EXL96374	Macro domain;Sirtuin catalytic domain profile.;Macro domain profile.	Sirtuin, catalytic core small domain superfamily;Macro domain;Sirtuin family, catalytic core domain;Macro domain protein;DHS-like NAD/FAD-binding domain superfamily	-	[hypothetical protein] [phosphatase] [related to phosphatase homologous to the C-terminal domain of histone macroH2A1] [Protein-ADP-ribose hydrolase] [appr-1-p processing enzyme family protein] [unnamed protein product]
		X0IWA7	3.0121	0.0300971		51.7066	164.451		FOIG_13852	EXL93207	Cytochrome P450;P450 superfamily signature;E-class P450 group I signature;Cytochrome P450 cysteine heme-iron ligand signature.	Cytochrome P450 superfamily;Cytochrome P450;Cytochrome P450, E-class, group I;Cytochrome P450, conserved site	-	[related to benzoate 4-monooxygenase cytochrome P450] [Uncharacterized protein] [putative sterigmatocystin biosynthesis P450 monooxygenase STCB] [hypothetical protein] [unnamed protein product]
		X0KTH9	3.00016	0.0404725		1840.95	9126.68		FOIG_01505	EXM12112	Ribosomal protein S6e;Ribosomal protein S6e signature.	Ribosomal protein S6e;Ribosomal protein S6, eukaryotic;Ribosomal protein S6e, conserved site	Reactome: R-HSA-156827|Reactome: R-HSA-156902|Reactome: R-HSA-166208|Reactome: R-HSA-1799339|Reactome: R-HSA-192823|Reactome: R-HSA-2408557|Reactome: R-HSA-6790901|Reactome: R-HSA-6791226|Reactome: R-HSA-72649|Reactome: R-HSA-72689|Reactome: R-HSA-72695|Reactome: R-HSA-72702|Reactome: R-HSA-72706|Reactome: R-HSA-72764|Reactome: R-HSA-9010553|Reactome: R-HSA-975956|Reactome: R-HSA-975957	[ribosomal protein S6e] [predicted protein] [hypothetical protein] [unnamed protein product]
		X0J5I1	2.99647	0.0421284		190.417	674.779		FOIG_15258	EXL91606	short chain dehydrogenase;Glucose/ribitol dehydrogenase family signature;Short-chain dehydrogenases/reductases family signature.	Short-chain dehydrogenase/reductase SDR;Short-chain dehydrogenase/reductase, conserved site;NAD(P)-binding domain superfamily	-	[putative oxidoreductase DltE] [short-chain dehydrogenase/oxidoreductase] [NAD(P)-binding protein] [hypothetical protein] [saccharopine dehydrogenase]
		X0K770	2.98602	0.00768154		15.5408	50.9008		FOIG_04702	EXM04486	consensus disorder prediction	-	-	[hypothetical protein] [unnamed protein product]
		X0JZJ6	2.98377	0.0350132		3.83282	14.6781		FOIG_07318	EXM01857	Cupin superfamily (DUF985)	RmlC-like jelly roll fold;Cupin domain of unknown function DUF985;Uncharacterized protein YML079W-like;RmlC-like cupin domain superfamily	-	[Uncharacterized protein] [hypothetical protein] [unnamed protein product]
		X0KKW1	2.9829	0.000695495		76.5127	246.66		FOIG_10536	EXL97504	F-box domain profile.	F-box domain;F-box-like domain superfamily	-	[uncharacterized protein] [predicted protein] [hypothetical protein]
		X0K549	2.98251	0.013604		8713.51	21933.6		FOIG_01751	EXM08674				[Uncharacterized protein] [hypothetical protein partial] [glycosyltransferase family 90 protein] [unnamed protein product]
		X0KS44	2.98174	0.00904312		12.3875	44.5952		FOIG_01134	EXM11506	consensus disorder prediction	-	-	[uncharacterized protein] [hypothetical protein partial] [unnamed protein product]
		X0KAX2	2.97034	0.00583257		27.9037	96.1181		FOIG_13045	EXL94139	Taurine catabolism dioxygenase TauD, TfdA family;consensus disorder prediction	TauD/TfdA-like domain	Reactome: R-HSA-71262	[aminopeptidase] [putative alpha-ketoglutarate-dependent sulfonate dioxygenase] [TfdA family taurine catabolism dioxygenase] [hypothetical protein partial] [unnamed protein product]
		X0K8F9	2.96818	0.0328157		353.984	1132.95		FOIG_05048	EXM04921	D-isomer specific 2-hydroxyacid dehydrogenase, catalytic domain;D-isomer specific 2-hydroxyacid dehydrogenase, NAD binding domain;D-isomer specific 2-hydroxyacid dehydrogenases NAD-binding signature.;D-isomer specific 2-hydroxyacid dehydrogenases signature 3.;Mand_dh_like	D-isomer specific 2-hydroxyacid dehydrogenase, catalytic domain;D-isomer specific 2-hydroxyacid dehydrogenase, NAD-binding domain;D-isomer specific 2-hydroxyacid dehydrogenase, NAD-binding domain conserved site 1;D-isomer specific 2-hydroxyacid dehydrogenase, NAD-binding domain conserved site;NAD(P)-binding domain superfamily	-	[glyoxylate reductase] [D-3-phosphoglycerate dehydrogenase] [unnamed protein product] [hypothetical protein] [Putative 2-hydroxyacid dehydrogenase UNK4.10]
		X0L0J5	2.96226	0.0453712		817.342	3890.25		FOIG_06684	EXM02485	50S ribosomal protein L11 [rplK].;Ribosomal protein L11, RNA binding domain;Ribosomal protein L11, N-terminal domain;Ribosomal protein L11 signature.;Ribosomal_L11	Ribosomal protein L11, C-terminal domain superfamily;Ribosomal protein L11/L12, N-terminal domain superfamily;Ribosomal protein L11/L12;Ribosomal protein L11, C-terminal;Ribosomal protein L11, N-terminal;Ribosomal protein L11, conserved site	Reactome: R-HSA-156827|Reactome: R-HSA-156902|Reactome: R-HSA-1799339|Reactome: R-HSA-192823|Reactome: R-HSA-2408557|Reactome: R-HSA-6791226|Reactome: R-HSA-72689|Reactome: R-HSA-72706|Reactome: R-HSA-72764|Reactome: R-HSA-9010553|Reactome: R-HSA-975956|Reactome: R-HSA-975957	[Sec23/Sec24, trunk domain protein] [transport protein sec23] [hypothetical protein] [Ribosomal protein L11, partial] [unnamed protein product]
		X0IXE2	2.95929	0.035819		9.67804	30.2982		FOIG_13438	EXL93592	Heterokaryon incompatibility protein (HET);consensus disorder prediction	Heterokaryon incompatibility	-	[Putative protein of unknown function] [hypothetical protein] [predicted protein] [ankyrin and het domain-containing protein] [Heterokaryon incompatibility protein 6, OR allele]
		X0JG71	2.95623	0.000367031		1560.9	4773.09		FOIG_11923	EXL95381	GAL4;consensus disorder prediction	Zn(2)-C6 fungal-type DNA-binding domain	-	[uncharacterized protein] [hypothetical protein] [unnamed protein product]
		X0IN93	2.95032	0.0231345		18685.8	63714.5		FOIG_16460	EXL90302	FMN-dependent dehydrogenase;FMN-dependent alpha-hydroxy acid dehydrogenases active site.;FMN-dependent alpha-hydroxy acid dehydrogenase domain profile.;alpha_hydroxyacid_oxid_FMN;consensus disorder prediction	Aldolase-type TIM barrel;FMN-dependent dehydrogenase;Alpha-hydroxy acid dehydrogenase, FMN-dependent;FMN-dependent alpha-hydroxy acid dehydrogenase, active site;FMN hydroxy acid dehydrogenase domain	Reactome: R-HSA-9033241	[Alpha-hydroxy acid dehydrogenase, FMN-dependent] [Peroxisomal (S)-2-hydroxy-acid oxidase GLO4] [Uncharacterized protein] [hypothetical protein]
		X0KFL6	2.94413	0.0318902		34.7122	116.942		FOIG_02487	EXM07476	consensus disorder prediction	-	-	[uncharacterized protein] [unnamed protein product]
		X0JYG6	2.94315	0.00010399		92.5168	286.92		FOIG_07107	EXM01512				[SKI2-antiviral protein and putative helicase] [putative helicase] [DEAD-like helicase, partial] [uncharacterized protein] [hypothetical protein] [unnamed protein product]
		X0JLW4	2.94057	0.00208046		241.519	865.435		FOIG_10435	EXL97396	consensus disorder prediction	-	-	[hypothetical protein] [unnamed protein product]
		X0IS38	2.93647	0.0107965		49.532	145.474		FOIG_15211	EXL91682	Aminotransferase class-III;OAT_like	Pyridoxal phosphate-dependent transferase, major domain;Pyridoxal phosphate-dependent transferase domain 1;Aminotransferase class-III;Pyridoxal phosphate-dependent transferase	-	[predicted protein] [putative aminotransferase] [hypothetical protein ASPCAL04747] [TPA: conserved hypothetical protein] [unnamed protein product]
		X0K0X1	2.93416	0.00130907		108.401	288.616		FOIG_03758	EXM07199	HD domain;HDc	HD domain;HD/PDEase domain	-	[uncharacterized protein] [hypothetical protein] [unnamed protein product]
		X0KDK3	2.93274	0.00700847		10.5687	33.601		FOIG_01182	EXM11578	FAD dependent oxidoreductase	FAD/NAD(P)-binding domain superfamily;FAD dependent oxidoreductase	-	[FAD dependent oxidoreductase] [uncharacterized protein] [Gamma-glutamylputrescine oxidoreductase] [hypothetical protein partial]
		X0JLJ0	2.93199	0.00032684		9041.23	25021.1		FOIG_06449	EXM02159	Oxidoreductase family, NAD-binding Rossmann fold;Oxidoreductase family, C-terminal alpha/beta domain	Oxidoreductase, N-terminal;Oxidoreductase, C-terminal;NAD(P)-binding domain superfamily	-	[oxidoreductase] [NAD(P)-binding domain protein] [scyllo-inositol 2-dehydrogenase (NADP(+))] [hypothetical protein] [unnamed protein product]
		X0KV51	2.93079	0.0308513		13.3966	53.2887		FOIG_07600	EXM00625	consensus disorder prediction	-	-	[uncharacterized protein] [hypothetical protein] [unnamed protein product]
		X0IUI7	2.93011	0.0198661		43.9153	144.468		FOIG_14334	EXL92593	-	Chloramphenicol acetyltransferase-like domain superfamily	Reactome: R-HSA-389661	[l- -diaminobutyrate decarboxylase] [hypothetical protein] [unnamed protein product]
		X0JAF6	2.92129	0.0237283		121.735	288.058		FOIG_09709	EXL98152	Aldo/keto reductase family;Aldo-keto reductase signature;Aldo_ket_red	NADP-dependent oxidoreductase domain superfamily;NADP-dependent oxidoreductase domain;Aldo/keto reductase	-	[putative aldehyde reductase] [TPA: D-xylose reductases (Eurofung)] [aldehyde reductase (AKR1), putative] [hypothetical protein] [related to members of the aldo/keto reductase family]
		X0J5A8	2.92006	0.0294749		25.1598	90.6066		FOIG_15294	EXL91541	Methyltransferase domain;AdoMet_MTases	Methyltransferase type 11;S-adenosyl-L-methionine-dependent methyltransferase	-	[hypothetical protein] [S-adenosyl-L-methionine-dependent methyltransferase] [related to trans-aconitate 3-methyltransferase] [Uncharacterized protein] [methyltransferase domain-containing protein] [unnamed protein product]
		X0K5K3	2.9149	0.049251		91.8593	308.965		FOIG_01822	EXM08758	Haloacid dehalogenase-like hydrolase;Haloacid dehalogenase/epoxide hydrolase family signature;C1.5: HAD, Beta-PGM, Phosphatase Like;Haloacid Dehalogenase	Phosphoglycolate phosphatase-like, domain 2;HAD superfamily;HAD hydrolase, subfamily IA;HAD-like superfamily	-	[2-deoxyglucose-6-phosphate phosphatase] [uncharacterized protein] [hypothetical protein VHEMI06778] [HAD-like protein] [haloacid dehalogenase] [had-superfamily subfamily variant 2 protein]
		X0JE96	2.91187	0.00249139		217.242	584.881		FOIG_08588	EXL99548				[Monocarboxylate permease-like protein] [uncharacterized protein] [hypothetical protein] [unnamed protein product]
		X0K0D9	2.91152	0.0213987		16.102	53.7379		FOIG_06392	EXM02086	RTA1 like protein	RTA-like protein	-	[RTA-like protein] [putative rta1-domain-containing protein] [Sphingoid long-chain base transporter RSB1] [uncharacterized protein] [related to RSB1-integral membrane transporter or flippase that may transport LCBs from the cytoplasmic side toward the extracytoplasmic side of the membrane] [related to YER185w, Rta1p] [unnamed protein product]
		X0K6G5	2.9095	7.08365e-06		1583.61	4913.25		FOIG_05725	EXM04227	alpha/beta hydrolase fold;Alpha/beta hydrolase fold signature;Epoxide hydrolase signature	Alpha/Beta hydrolase fold;Alpha/beta hydrolase fold-1;Epoxide hydrolase-like	-	[A Chain A, Structure Of A Soluble Epoxide Hydrolase Identified In Trichoderma Reesei] [unnamed protein product] [hypothetical protein] [Epoxide hydrolase 2]
		X0JRA7	2.90878	0.00331132		11.6845	32.6208		FOIG_05416	EXM03748	-	Alpha/Beta hydrolase fold	-	[probable gibberellin biosynthesis-related] [alpha/beta hydrolase] [conserved hypothetical protein] [unnamed protein product]
		X0J4B6	2.89884	0.0174301		17.5364	60.709		FOIG_11573	EXL96033				[uncharacterized protein] [predicted protein] [unnamed protein product]
		X0JUH0	2.8952	0.0285734		4.22506	15.4662		FOIG_04998	EXM04833	Dynamin family;Dynamin central region;Dynamin signature;GED domain profile.;Dynamin-type guanine nucleotide-binding (G) domain profile.;DLP_1;consensus disorder prediction	Dynamin superfamily;Dynamin central domain;GTPase effector domain;Dynamin-type guanine nucleotide-binding (G) domain;Dynamin, GTPase domain;P-loop containing nucleoside triphosphate hydrolase	-	[related to Mx protein] [Mx protein] [hypothetical protein] [dynamin family protein] [unnamed protein product]
		X0K4W9	2.89201	0.0233795		254.291	606.404		FOIG_05434	EXM03772	Acetyltransferase (GNAT) domain;Gcn5-related N-acetyltransferase (GNAT) domain profile.;NAT_SF	GNAT domain;Acyl-CoA N-acyltransferase	-	[uncharacterized protein] [hypothetical protein] [unnamed protein product]
		X0L5K2	2.88771	0.00364123		629.383	1910.71		FOIG_05677	EXM04150	Enoyl-CoA hydratase/isomerase;Enoyl-CoA hydratase/isomerase signature.;crotonase-like	Enoyl-CoA hydratase, C-terminal;Enoyl-CoA hydratase/isomerase;Enoyl-CoA hydratase/isomerase, conserved site;ClpP/crotonase-like domain superfamily	-	[hypothetical protein] [ClpP/crotonase] [enoyl-CoA hydratase precursor] [Uncharacterized protein] [unnamed protein product]
		X0JAK7	2.88288	0.0269365		151.473	417.439		FOIG_13780	EXL93376	Alpha/beta hydrolase family	Alpha/Beta hydrolase fold;Alpha/beta hydrolase fold-1	-	[Alpha/beta hydrolase fold-1] [related to signal peptide protein] [hypothetical protein] [unnamed protein product]
		X0KY14	2.87879	6.03979e-06		934.679	2827.17		FOIG_07168	EXM01610	SacI homology domain;Inositol phosphatase;Sac phosphatase domain profile.;hSac2 domain profile.;consensus disorder prediction	SAC domain;Inositol phosphatase;hSac2 domain	-	[sac1-recessive suppressor of secretory defect] [predicted protein] [hypothetical protein] [Phosphatidylinositide phosphatase SAC2] [SacI domain-containing protein] [unnamed protein product]
		X0JHN8	2.8707	0.00894741		81.5114	299.373		FOIG_11452	EXL95906	Domain of unknown function (DUF4267)	Protein of unknown function DUF4267	-	[sorbose reductase sou1] [uncharacterized protein] [unnamed protein product]
		X0J895	2.86299	0.0048688		45.0498	158.142		FOIG_10374	EXL97332	Alpha-acetolactate decarboxylase;acetolac_decarb: alpha-acetolactate decarboxylase	Alpha-acetolactate decarboxylase	KEGG: 00650+4.1.1.5|KEGG: 00660+4.1.1.5|MetaCyc: PWY-5939	[Uncharacterized protein] [unnamed protein product] [hypothetical protein] [related to alpha-acetolactate decarboxylase]
		X0J9J2	2.86248	0.00518417		61.4597	194.001		FOIG_13926	EXL93041				[uncharacterized protein] [hypothetical protein] [unnamed protein product]
		X0KC10	2.85681	0.00403418		89.1638	260.551		FOIG_04537	EXM06161	GATase1_1	Class I glutamine amidotransferase-like	-	[uncharacterized protein] [hypothetical protein partial] [Oxidoreductase] [related to L-2.3-butanediol dehydrogenase] [Putative glutamine amidotransferase-like protein C13C5.04]
		X0L1P0	2.85449	0.00910435		90.6769	291.034		FOIG_05825	EXM02840				[hypothetical protein VHEMI03358] [uncharacterized protein] [unnamed protein product]
		X0IXY7	2.85419	0.00476446		8.97894	26.7891		FOIG_13349	EXL93782	Caspase domain	-	-	[hypothetical protein] [uncharacterized protein] [caspase, putative] [putative caspase domain-containing protein] [unnamed protein product]
		X0JIK2	2.85114	0.0309392		67.308	294.168		FOIG_11691	EXL96145	Carbohydrate binding domain	Galactose-binding-like domain superfamily;Carbohydrate-binding, CenC-like	-	[uncharacterized protein] [hypothetical protein] [predicted protein] [unnamed protein product]
		X0KGM7	2.84854	0.0176354		12.5395	42.4909		FOIG_11609	EXL96069	Cytochrome P450;P450 superfamily signature;E-class P450 group I signature	Cytochrome P450 superfamily;Cytochrome P450;Cytochrome P450, E-class, group I	-	[hypothetical protein] [unnamed protein product]
		X0J085	2.84807	0.0416623		29.0126	126.674		FOIG_12801	EXL94608	RibD C-terminal domain	Dihydrofolate reductase-like domain superfamily;Bacterial bifunctional deaminase-reductase, C-terminal	Reactome: R-HSA-196757	[uncharacterized protein] [dihydrofolate reductase] [hypothetical protein] [deaminase-reductase domain-containing protein]
		X0LFF2	2.84694	0.00937727		7.69451	23.2786		FOIG_02416	EXM07405				[Putative protein of unknown function] [uncharacterized protein] [hypothetical protein] [unnamed protein product]
		X0KJZ2	2.84622	0.0262353		12.7144	51.6734		FOIG_02050	EXM09072				[hypothetical protein]
		X0J648	2.84542	0.0156025		143.562	454.863		FOIG_11009	EXL96632	Response regulator receiver domain;Response regulatory domain profile.;REC;consensus disorder prediction	Signal transduction response regulator, receiver domain;CheY-like superfamily	-	[related to nik-1 protein (Os-1p protein)] [Peroxide stress-activated histidine kinase mak2] [RRR1] [hypothetical protein] [related to two-component response regulator] [unnamed protein product]
		X0J8U3	2.843	0.00223762		150.625	501.224		FOIG_09963	EXL97638	F-box domain profile.;consensus disorder prediction	F-box domain;F-box-like domain superfamily	-	[hypothetical protein] [unnamed protein product]
		X0K7K8	2.84172	0.0113269		555.312	1996.83		FOIG_02331	EXM09554	Carboxyl transferase domain;Acetyl-coenzyme A (CoA) carboxyltransferase N-terminal domain profile.;Acetyl-coenzyme A (CoA) carboxyltransferase C-terminal domain profile.	Acetyl-CoA carboxylase;Acetyl-coenzyme A carboxyltransferase, N-terminal;Acetyl-coenzyme A carboxyltransferase, C-terminal;ClpP/crotonase-like domain superfamily	MetaCyc: PWY-4381|MetaCyc: PWY-5743|MetaCyc: PWY-5744|MetaCyc: PWY-5789|MetaCyc: PWY-6722|Reactome: R-HSA-196780	[carboxyl transferase domain-containing protein] [predicted protein] [putative methylcrotonoyl-CoA carboxylase beta chain, mitochondrial] [hypothetical protein] [unnamed protein product]
		X0L763	2.83773	0.0113348		35.2121	97.4039		FOIG_04901	EXM04720	Heterokaryon incompatibility protein (HET)	Heterokaryon incompatibility	-	[hypothetical protein] [Heterokaryon incompatibility protein 6, OR allele] [unnamed protein product]
		X0J1T0	2.83209	4.39836e-07		1632.92	4805.44		FOIG_16515	EXL90215	Methyltransferase domain;AdoMet_MTases;consensus disorder prediction	S-adenosyl-L-methionine-dependent methyltransferase	-	[hypothetical protein]
		X0KMR2	2.82759	0.0123927		431.324	1308.83		FOIG_00297	EXM10052	Glutathione-dependent formaldehyde-activating enzyme;consensus disorder prediction	Glutathione-dependent formaldehyde-activating enzyme/centromere protein V;Mss4-like superfamily	KEGG: 00680+4.4.1.22|MetaCyc: PWY-1801	[predicted protein] [uncharacterized protein] [glutathione-dependent formaldehyde-activating, partial] [hypothetical protein] [Centromere protein V] [unnamed protein product]
		X0JBE0	2.82189	0.0340939		814.557	2841.37		FOIG_09264	EXL98482	YCII-related domain	YCII-related;Dimeric alpha-beta barrel	-	[predicted protein] [Dimeric alpha-beta barrel] [uncharacterized protein] [hypothetical protein] [ycii-related domain protein] [unnamed protein product]
		X0IVD4	2.81765	0.0275228		5.85459	18.8806		FOIG_14026	EXL92852	Nitroreductase family	Nitroreductase-like;Nitroreductase	Reactome: R-HSA-209968	[nitroreductase] [unnamed protein product] [hypothetical protein] [uncharacterized protein]
		X0JPI3	2.81056	0.00692019		12.507	35.8923		FOIG_09852	EXL98301	Protein-arginine deiminase (PAD);Prokaryotic membrane lipoprotein lipid attachment site profile.	Protein-arginine deiminase, C-terminal;Protein-arginine deiminase;Protein-arginine deiminase, central domain superfamily	MetaCyc: PWY-4921|Reactome: R-HSA-3247509	[unnamed protein product] [hypothetical protein] [arginine deiminase type-3]
		X0JAI9	2.81047	0.00239075		90.1063	265.049		FOIG_09794	EXL98244	NAD(P)H-binding	NAD(P)-binding domain;NAD(P)-binding domain superfamily	-	[Aldehyde reductase 2] [hypothetical protein] [unnamed protein product]
		X0KB43	2.80903	0.0123044		14.0288	43.1138		FOIG_13096	EXL94219	FAD binding domain;Aromatic-ring hydroxylase (flavoprotein monooxygenase) signature;consensus disorder prediction	FAD/NAD(P)-binding domain superfamily;FAD-binding domain	-	[uncharacterized protein] [hypothetical protein]
		X0KIB9	2.80807	0.00150791		10.8271	32.2916		FOIG_03079	EXM08406	Domain of unknown function (DUF4188)	Monooxygenase af470-like;Dimeric alpha-beta barrel	-	[Monooxygenase af470] [hypothetical protein] [unnamed protein product]
		X0J2N5	2.80777	0.046649		813.712	2607.62		FOIG_16172	EXL90626	tRNA synthetases class II (A);Threonyl and Alanyl tRNA synthetase second additional domain;Alanyl-transfer RNA synthetases family profile.	Alanyl-tRNA synthetase, class IIc, N-terminal;Threonyl/alanyl tRNA synthetase, SAD;Alanyl-tRNA synthetase, class IIc, core domain;Translation protein, beta-barrel domain superfamily;Threonyl/alanyl tRNA synthetase, class II-like, putative editing domain superfamily	KEGG: 00970+6.1.1.7	[alanyl-tRNA editing protein] [alanyl-trna synthetase] [hypothetical protein] [unnamed protein product]
		X0LBU7	2.80535	0.00262448		1140.96	3483.37		FOIG_03159	EXM06295	Cytochrome b5-like Heme/Steroid binding domain;Fatty acid desaturase;Cytochrome b5 family, heme-binding domain profile.;Delta6-FADS-like;consensus disorder prediction	Cytochrome b5-like heme/steroid binding domain superfamily;Cytochrome b5-like heme/steroid binding domain;Fatty acid desaturase domain;Fatty acid desaturase	-	[hypothetical protein] [Delta 8-(E)-sphingolipid desaturase] [unnamed protein product]
		X0J186	2.8039	0.0499436		8.17536	27.593		FOIG_16614	EXL90126	Fungal Zn(2)-Cys(6) binuclear cluster domain;Zn(2)-C6 fungal-type DNA-binding domain signature.;Zn(2)-C6 fungal-type DNA-binding domain profile.;GAL4	Zn(2)-C6 fungal-type DNA-binding domain superfamily;Zn(2)-C6 fungal-type DNA-binding domain	-	[uncharacterized protein] [C6 zinc finger domain protein] [hypothetical protein]
		X0JLX1	2.79857	0.000666542		401.754	1553.64		FOIG_06497	EXM02218	Zinc-binding dehydrogenase;Alcohol dehydrogenase GroES-like domain;Zinc-containing alcohol dehydrogenases signature.;CAD3	Alcohol dehydrogenase, C-terminal;Alcohol dehydrogenase, N-terminal;Alcohol dehydrogenase, zinc-type, conserved site;Polyketide synthase, enoylreductase domain;GroES-like superfamily;NAD(P)-binding domain superfamily	Reactome: R-HSA-71384	[hypothetical protein] [unnamed protein product]
		X0JAL2	2.79856	0.00776205		319.543	915.001		FOIG_13756	EXL93350	Kynureninase [kynU].;Aminotransferase class-V;kynureninase: kynureninase;consensus disorder prediction	Pyridoxal phosphate-dependent transferase, major domain;Pyridoxal phosphate-dependent transferase domain 1;Kynureninase;Aminotransferase class V domain;Pyridoxal phosphate-dependent transferase	KEGG: 00380+3.7.1.3|MetaCyc: PWY-5651|MetaCyc: PWY-6309|Reactome: R-HSA-71240	[predicted protein] [hypothetical protein] [unnamed protein product]
		X0L045	2.79741	0.0229781		28.1651	76.1023		FOIG_06581	EXM02320	Aldehyde dehydrogenase family;Aldehyde dehydrogenases glutamic acid active site.;ALDH_ALD2-YMR170C	Aldehyde dehydrogenase, C-terminal;Aldehyde dehydrogenase, N-terminal;Aldehyde dehydrogenase domain;Aldehyde dehydrogenase, glutamic acid active site;Aldehyde/histidinol dehydrogenase	-	[Aldehyde dehydrogenase] [hypothetical protein] [predicted protein] [unnamed protein product]
		X0JAN0	2.79551	0.0219995		26.305	87.4174		FOIG_09775	EXL98222	Ankyrin repeat profile.;Ankyrin repeat region circular profile.;ANK	Ankyrin repeat-containing domain superfamily;Ankyrin repeat;Ankyrin repeat-containing domain	-	[ankyrin] [uncharacterized protein] [hypothetical protein]
		X0ITU7	2.79466	0.0297047		42.4534	108.209		FOIG_14548	EXL92338	Glycosyl hydrolases family 32 N-terminal domain;Glycosyl hydrolases family 32 active site.;GH32_B_Fructosidase	Glycosyl hydrolase, five-bladed beta-propellor domain superfamily;Glycosyl hydrolase family 32, N-terminal;Glycoside hydrolase, family 32, active site;Glycoside hydrolase, family 32;Concanavalin A-like lectin/glucanase domain superfamily	KEGG: 00052+3.2.1.26|KEGG: 00500+3.2.1.26	[related to SUC2-invertase (sucrose hydrolyzing enzyme)] [hypothetical protein VHEMI10364] [invertase precursor] [beta-fructofuranosidase] [Extracellular exo-inulinase] [unnamed protein product]
		X0KS65	2.79049	4.11594e-11		1877.66	5267.86		FOIG_08642	EXL99619	-	Nucleotide-diphospho-sugar transferases	-	[uncharacterized protein] [hypothetical protein] [unnamed protein product]
		X0LII0	2.7861	0.0198192		190.952	468.627		FOIG_03104	EXM08445	Protein of unknown function (DUF1524)	Domain of unknown function DUF1524	-	[bacterial-type extracellular deoxyribonuclease] [putative secreted protein] [uncharacterized protein] [hypothetical protein] [unnamed protein product]
		X0J918	2.77228	0.035005		1148.11	2740.93		FOIG_14010	EXL92836	Bulb-type lectin domain profile.;consensus disorder prediction	Bulb-type lectin domain superfamily;Bulb-type lectin domain	-	[uncharacterized protein] [hypothetical protein partial] [O-methyltransferase] [putative mannose-binding lectin] [lectin] [unnamed protein product]
		X0JM39	2.76531	0.0466071		318.078	1092.29		FOIG_06580	EXM02319	Domain of unknown function (DUF1338);VOC_YdcJ_like	Domain of unknown function DUF1338	-	[Putative protein ydcJ] [cytoplasmic protein] [Uncharacterized metalloenzyme YdcJ, glyoxalase superfamily] [hypothetical protein] [putative protein YdcJ] [unnamed protein product]
		X0KBF4	2.76099	0.000249609		155.678	455.163		FOIG_12854	EXL94289	SAP domain;Ku70/Ku80 beta-barrel domain;Ku70/Ku80 C-terminal arm;Ku70/Ku80 N-terminal alpha/beta domain;SAP motif profile.;ku70: ATP-dependent DNA helicase II, 70 kDa subunit (ku70);KU70;vWA_ku;consensus disorder prediction	SAP domain superfamily;SPOC-like, C-terminal domain superfamily;von Willebrand factor A-like domain superfamily;Ku70, bridge and pillars domain superfamily;SAP domain;Ku70/Ku80 beta-barrel domain;Ku70/Ku80 C-terminal arm;Ku70/Ku80, N-terminal alpha/beta;Ku70	Reactome: R-HSA-164843|Reactome: R-HSA-1834949|Reactome: R-HSA-3270619|Reactome: R-HSA-5693571|Reactome: R-HSA-6798695	[ku70 protein, partial] [ku70 protein] [hypothetical protein] [ATP-dependent DNA helicase II subunit-like protein] [Ku70/Ku80 beta-barrel domain protein] [DSB repair complex subunit Ku70] [unnamed protein product]
		X0KME3	2.75296	0.0100708		22.357	66.8373		FOIG_09567	EXL98009	Alcohol acetyltransferase	Chloramphenicol acetyltransferase-like domain superfamily;Alcohol acetyltransferase/N-acetyltransferase	Reactome: R-HSA-389661	[uncharacterized protein] [Alcohol acetyltransferase] [peroxidase family protein]
		X0JJ85	2.75161	0.0419911		89.872	232.178		FOIG_11412	EXL96461	Protein kinase domain;Protein kinase domain profile.;PKc;consensus disorder prediction	Protein kinase domain;Protein kinase-like domain superfamily	-	[CMGC protein kinase] [serine threonine protein kinase] [Cyclin-dependent kinase-like 1] [uncharacterized protein] [hypothetical protein] [MAP kinase kinase kinase wis4]
		X0J5N9	2.75145	0.00342901		67.6326	174.009		FOIG_15197	EXL91661	Thioesterase-like superfamily	HotDog domain superfamily	-	[uncharacterized protein] [hypothetical protein] [unnamed protein product]
		X0KIH7	2.74789	0.00472402		84.9822	221.691		FOIG_01627	EXM08547	Tetrahydrofolate dehydrogenase/cyclohydrolase, catalytic domain;Tetrahydrofolate dehydrogenase/cyclohydrolase, NAD(P)-binding domain;Tetrahydrofolate dehydrogenase/cyclohydrolase family signature	Tetrahydrofolate dehydrogenase/cyclohydrolase, catalytic domain;Tetrahydrofolate dehydrogenase/cyclohydrolase, NAD(P)-binding domain;Tetrahydrofolate dehydrogenase/cyclohydrolase	KEGG: 00670+1.5.1.5+3.5.4.9|KEGG: 00720+1.5.1.5+3.5.4.9|MetaCyc: PWY-1722|MetaCyc: PWY-2201|MetaCyc: PWY-3841|MetaCyc: PWY-5030|MetaCyc: PWY-5497|MetaCyc: PWY-6613|MetaCyc: PWY-7909|Reactome: R-HSA-196757	[Bifunctional protein FolD] [Uncharacterized protein] [methylenetetrahydrofolate dehydrogenase] [hypothetical protein] [unnamed protein product]
		X0JTA0	2.74666	1.64798e-05		238.743	684.419		FOIG_08585	EXL99545	Fungal Zn(2)-Cys(6) binuclear cluster domain;Fungal specific transcription factor domain;Zn(2)-C6 fungal-type DNA-binding domain signature.;Zn(2)-C6 fungal-type DNA-binding domain profile.;GAL4;fungal_TF_MHR	Zn(2)-C6 fungal-type DNA-binding domain superfamily;Zn(2)-C6 fungal-type DNA-binding domain;Fungal transcription factor	-	[biotin protein ligase] [uncharacterized protein] [hypothetical protein] [unnamed protein product]
		X0JJ69	2.7299	4.06691e-08		132.365	369.746		FOIG_06955	EXM01263	Mitochondrial export protein Som1;consensus disorder prediction	Mitochondrial export protein Som1	-	[predicted protein] [hypothetical protein] [unnamed protein product]
		X0K7F6	2.72133	0.0377556		6.70703	20.4558		FOIG_04862	EXM04677	-	-	-	[uncharacterized protein] [hypothetical protein] [unnamed protein product]
		X0L4E6	2.71762	0.0317072		98.8728	255.873		FOIG_05427	EXM03759	Glycosyl hydrolase family 3 N terminal domain;Glycosyl hydrolase family 3 C-terminal domain;Fibronectin type III-like domain;Glycosyl hydrolase family 3 signature;Glycosyl hydrolases family 3 active site.;consensus disorder prediction	Immunoglobulin-like fold;Glycoside hydrolase, family 3, N-terminal domain superfamily;Glycoside hydrolase family 3 C-terminal domain superfamily;Glycoside hydrolase, family 3, N-terminal;Glycoside hydrolase family 3 C-terminal domain;Fibronectin type III-like domain;Glycoside hydrolase, family 3, active site;Glycoside hydrolase superfamily	-	[putative beta-glucosidase A] [beta glucosidase (glycoside hydrolase family 3)] [hypothetical protein] [unnamed protein product]
		X0K0E1	2.71723	0.0382662		141.84	434.304		FOIG_16179	EXL90554	Metallopeptidase family M24;APP_MetAP	Peptidase M24;Creatinase/aminopeptidase-like	-	[uncharacterized protein] [Peptidase M24, structural domain] [hypothetical protein] [Xaa-Pro dipeptidase] [unnamed protein product]
		X0JKE0	2.7135	0.0095417		1609.28	4858.97		FOIG_10637	EXL96855	Oxysterol-binding protein;Oxysterol-binding protein family signature.	Oxysterol-binding protein;Oxysterol-binding protein, conserved site;Oxysterol-binding protein superfamily	-	[predicted protein] [Protein KES1] [hypothetical protein] [probable KES1-involved in ergosterol biosynthesis] [Oxysterol-binding protein 4] [unnamed protein product]
		X0JQM4	2.70154	0.0401081		76.9857	256.107		FOIG_09448	EXL98721	consensus disorder prediction	-	-	[TPA: conserved hypothetical protein] [uncharacterized protein] [putative ubiquitin-protein ligase]
		X0JB81	2.70091	0.0121218		33.891	100.896		FOIG_09219	EXL98417				[infection structure specific protein] [uncharacterized protein] [predicted protein] [unnamed protein product]
		X0J988	2.69966	0.0421284		53.265	245.068		FOIG_14039	EXL92865	Glycosyl hydrolases family 16;Glycosyl hydrolases family 16 (GH16) domain profile.;Glyco_hydrolase_16;consensus disorder prediction	Glycoside hydrolase family 16;Concanavalin A-like lectin/glucanase domain superfamily	-	[uncharacterized protein] [hypothetical protein] [Beta-glucanase-like protein] [unnamed protein product]
		X0K739	2.6939	0.0020305		39.1672	120.401		FOIG_04771	EXM04572	Pyridoxamine 5'-phosphate oxidase;consensus disorder prediction	FMN-binding split barrel;Pyridoxamine 5'-phosphate oxidase-related	-	[related to flavin-nucleotide-binding protein] [hypothetical protein] [unnamed protein product]
		X0J4Z8	2.69197	0.0133539		6.18069	17.9382		FOIG_15507	EXL91355	Fungal specific transcription factor domain;fungal_TF_MHR;consensus disorder prediction	Transcription factor domain, fungi	-	[Early growth response protein 1 is a zinc-finger protein] [C2H2 type zinc finger domain protein] [hypothetical protein] [uncharacterized protein]
		X0KF69	2.68857	0.00277175		1680.62	4755.64		FOIG_12067	EXL95579	MmgE/PrpD family;prpD: 2-methylcitrate dehydratase	MmgE/PrpD;MmgE/PrpD superfamily;2-methylcitrate dehydratase PrpD	KEGG: 00640+4.2.1.79	[2-methylcitrate dehydratase, partial] [predicted protein] [hypothetical protein] [unnamed protein product]
		X0KFT6	2.68783	0.0110037		139.47	449.299		FOIG_02586	EXM07597	consensus disorder prediction	-	-	[uncharacterized protein] [unnamed protein product]
		X0K8T3	2.68678	0.0201154		421.379	1722.47		FOIG_05116	EXM05050	Aminotransferase class-III;Aminotransferases class-III pyridoxal-phosphate attachment site.;GABAtrns_euk: 4-aminobutyrate aminotransferase;OAT_like	Pyridoxal phosphate-dependent transferase, major domain;Pyridoxal phosphate-dependent transferase domain 1;Aminotransferase class-III;Pyridoxal phosphate-dependent transferase;4-aminobutyrate aminotransferase, eukaryotic	KEGG: 00250+2.6.1.19|KEGG: 00410+2.6.1.19|KEGG: 00640+2.6.1.19|KEGG: 00650+2.6.1.19|MetaCyc: PWY-4321|MetaCyc: PWY-5022|MetaCyc: PWY-6535|MetaCyc: PWY-6536|MetaCyc: PWY-6537|Reactome: R-HSA-916853	[predicted protein] [Aminotransferase class-III] [hypothetical protein] [probable UGA1-4-aminobutyrate aminotransferase (GABA transaminase)] [unnamed protein product]
		X0JK49	2.68656	0.0463476		563.485	1499.13		FOIG_11066	EXL96705	Citrate synthase, C-terminal domain;Citrate synthase signature;Citrate synthase signature.	Citrate synthase-like, small alpha subdomain;Citrate synthase-like, large alpha subdomain;Citrate synthase;Citrate synthase active site;Citrate synthase superfamily	Reactome: R-HSA-1268020|Reactome: R-HSA-71403	[methylcitrate synthase precursor, partial] [predicted protein] [hypothetical protein] [unnamed protein product]
		X0KJX4	2.67922	0.0140326		431.494	1073.44		FOIG_02033	EXM09052	Stress responsive A/B Barrel Domain;Stress-response A/B barrel domain profile.	Stress responsive alpha-beta barrel;Dimeric alpha-beta barrel	-	[stress responsive alpha-beta barrel] [Uncharacterized protein partial] [hypothetical protein partial] [unnamed protein product]
		X0K1F4	2.66391	0.0051593		25.6669	72.5404		FOIG_03823	EXM07283	consensus disorder prediction	-	-	[uncharacterized protein] [hypothetical protein]
		X0JQH3	2.66186	0.00712889		1133.2	3432.71		FOIG_06246	EXM03443	Cytochrome b5-like Heme/Steroid binding domain;FAD binding domain;Cytochrome b5 family, heme-binding domain profile.;flavo_cyto_c: flavocytochrome c;consensus disorder prediction	Cytochrome b5-like heme/steroid binding domain superfamily;FAD/NAD(P)-binding domain superfamily;Succinate dehydrogenase/fumarate reductase flavoprotein, catalytic domain superfamily;Cytochrome b5-like heme/steroid binding domain;FAD-dependent oxidoreductase 2, FAD binding domain;Flavocytochrome c	Reactome: R-HSA-611105|Reactome: R-HSA-71403	[flavocytochrome c] [predicted protein] [fumarate reductase, partial] [hypothetical protein] [FAD binding domain-domain-containing protein] [unnamed protein product]
		X0K1U5	2.64927	0.00122832		4012.25	13146.7		FOIG_02520	EXM07514	CHITIN-BINDING CHITINASE PRECURSOR SIGNAL GLYCOSIDASE HYDROLASE LECTIN DEGRADATION DIRECT SEQUENCING;Chitin recognition protein;Glycosyl hydrolases family 18;LysM domain;Chitin recognition or binding domain signature.;Chitinases family 18 active site.;Chitin-binding type-1 domain profile.;LysM domain profile.;ChtBD1;LysM;GH18_zymocin_alpha	LysM domain superfamily;Chitinase insertion domain superfamily;Endochitinase-like superfamily;Chitin-binding, type 1;Glycoside hydrolase family 18, catalytic domain;LysM domain;Chitin-binding, type 1, conserved site;Glycoside hydrolase, chitinase active site;Chitinase II;Glycoside hydrolase superfamily	KEGG: 00520+3.2.1.14|MetaCyc: PWY-6855|MetaCyc: PWY-6902|MetaCyc: PWY-7822	[related to RF2 protein] [hypothetical protein] [RF2 protein] [unnamed protein product]
		X0KT61	2.64557	0.0346581		933.918	3879.86		FOIG_01356	EXM11846	Aldehyde dehydrogenase family;Aldehyde dehydrogenases cysteine active site.;Aldehyde dehydrogenases glutamic acid active site.;SSADH: succinate-semialdehyde dehydrogenase;ALDH_F5_SSADH_GabD	Aldehyde dehydrogenase, C-terminal;Aldehyde dehydrogenase, N-terminal;Aldehyde dehydrogenase domain;Aldehyde dehydrogenase, cysteine active site;Aldehyde dehydrogenase, glutamic acid active site;Aldehyde/histidinol dehydrogenase;Succinate semialdehyde dehydrogenase	Reactome: R-HSA-916853	[succinate-semialdehyde dehydrogenase NADP+, partial] [hypothetical protein] [predicted protein] [unnamed protein product]
		X0LKI1	2.64458	0.000213167		206.074	543.405		FOIG_02072	EXM09130	FAD binding domain;FAD linked oxidases, C-terminal domain;PCMH-type FAD-binding domain profile.;consensus disorder prediction	Vanillyl-alcohol oxidase, C-terminal subdomain 2;FAD linked oxidase, N-terminal;FAD-linked oxidase, C-terminal;FAD-binding domain, PCMH-type;FAD-linked oxidase-like, C-terminal;FAD-binding, type PCMH-like superfamily	-	[predicted protein] [hypothetical protein] [d-lactate dehydrogenase] [unnamed protein product]
		X0LCN1	2.64129	0.00516997		111.188	327.981		FOIG_03339	EXM06595	DNA double-strand break repair and V(D)J recombination protein XRCC4;consensus disorder prediction	DNA repair protein XRCC4	Reactome: R-HSA-164843|Reactome: R-HSA-3108214|Reactome: R-HSA-5693571	[dna double-strand break repair and vj recombination xrcc4] [Uncharacterized protein] [mitotic apparatus protein p62] [hypothetical protein] [unnamed protein product]
		X0L150	2.64056	0.0473569		63.3386	287.06		FOIG_06820	EXM02675				[unnamed protein product] [TPA: conserved hypothetical protein] [hypothetical protein] [Mhr1 domain containing protein]
		X0L1L2	2.63905	0.031435		36.9298	130.487		FOIG_06931	EXM02805	Heterokaryon incompatibility protein (HET)	Heterokaryon incompatibility	-	[tol protein] [related to tol protein] [hypothetical protein] [unnamed protein product]
		X0JMU5	2.63378	0.0233768		58.4746	166.25		FOIG_06761	EXM02609	Gcn5-related N-acetyltransferase (GNAT) domain profile.	GNAT domain;Acyl-CoA N-acyltransferase	-	[gnat family] [hypothetical protein] [unnamed protein product]
		X0INC1	2.62587	0.005539		47.8211	141.025		FOIG_16343	EXL90403	Fungal specific transcription factor domain;consensus disorder prediction	Fungal transcription factor	-	[uncharacterized protein] [hypothetical protein] [unnamed protein product]
		X0LIU0	2.62095	0.000780181		118.508	319.564		FOIG_01645	EXM08565	Ankyrin repeat;Ankyrin repeats (3 copies);Ankyrin repeat signature;Ankyrin repeat profile.;Ankyrin repeat region circular profile.;ANK;consensus disorder prediction	Ankyrin repeat-containing domain superfamily;Ankyrin repeat;Ankyrin repeat-containing domain	-	[related to ankyrin 1] [Uncharacterized protein] [hypothetical protein] [Serine/threonine-protein phosphatase 6 regulatory ankyrin repeat subunit C]
		X0J1J7	2.61511	0.0029969		33.6503	104.235		FOIG_12453	EXL95012	Fungal Zn(2)-Cys(6) binuclear cluster domain;Fungal specific transcription factor domain;Zn(2)-C6 fungal-type DNA-binding domain signature.;Zn(2)-C6 fungal-type DNA-binding domain profile.;GAL4;fungal_TF_MHR;consensus disorder prediction	Zn(2)-C6 fungal-type DNA-binding domain superfamily;Zn(2)-C6 fungal-type DNA-binding domain;Transcription factor domain, fungi	-	[uncharacterized protein] [hypothetical protein] [unnamed protein product]
		X0J8Q7	2.59756	0.045795		30.8657	85.5314		FOIG_14188	EXL92700	consensus disorder prediction	-	-	[ARCA protein] [related to ARCA protein] [hypothetical protein]
		X0JI04	2.59691	0.0120466		30.3364	79.0262		FOIG_11576	EXL96036	NACHT domain;Ankyrin repeats (3 copies);Ankyrin repeat signature;Ankyrin repeat profile.;Ankyrin repeat region circular profile.;ANK	Ankyrin repeat-containing domain superfamily;NACHT nucleoside triphosphatase;Ankyrin repeat-containing domain;Ankyrin repeat;P-loop containing nucleoside triphosphate hydrolase	-	[Serine/threonine-protein phosphatase 6 regulatory ankyrin repeat subunit C] [hypothetical protein] [ankyrin 3] [Uncharacterized protein] [Pfs, NB-ARC and Ankyrin domain protein]
		X0J9X1	2.59667	0.01573		14.0767	37.9903		FOIG_13995	EXL93125	Sulfotransferase domain	P-loop containing nucleoside triphosphate hydrolase	-	[uncharacterized protein] [hypothetical protein] [unnamed protein product]
		X0INI7	2.58993	0.0235096		110.057	274.013		FOIG_16346	EXL90407	Alpha/beta hydrolase family	Alpha/Beta hydrolase fold;Alpha/beta hydrolase fold-1	-	[Methylesterase] [uncharacterized protein] [Pc20g10850] [unnamed protein product]
		X0JXL1	2.58686	1.62503e-06		316.466	792.6		FOIG_04433	EXM06029				[uncharacterized protein] [hypothetical protein]
		X0KQ35	2.58662	0.0150447		139.397	334.377		FOIG_00765	EXM10852	Molybdenum cofactor sulfurase [MOCOS].;Aminotransferase class-V;MOSC domain;MOSC N-terminal beta barrel domain;MOSC domain profile.;consensus disorder prediction	Pyridoxal phosphate-dependent transferase, major domain;Pyridoxal phosphate-dependent transferase domain 1;Molybdenum cofactor sulfurase;Aminotransferase class V domain;Molybdenum cofactor sulfurase, C-terminal;MOSC, N-terminal beta barrel;Pyridoxal phosphate-dependent transferase	KEGG: 00790+2.8.1.9|MetaCyc: PWY-5963|Reactome: R-HSA-947581;KEGG: 00790+2.8.1.9|MetaCyc: PWY-5963	[hypothetical protein] [molybdenum cofactor sulfurase] [unnamed protein product]
		X0KMP7	2.58528	0.0321857		795.928	2008		FOIG_00232	EXM09951	2Fe-2S iron-sulfur cluster binding domain;FAD binding domain in molybdopterin dehydrogenase;Aldehyde oxidase and xanthine dehydrogenase, a/b hammerhead domain;[2Fe-2S] binding domain;Molybdopterin-binding domain of aldehyde dehydrogenase;CO dehydrogenase flavoprotein C-terminal domain;2Fe-2S ferredoxin-type iron-sulfur binding region signature.;2Fe-2S ferredoxin-type iron-sulfur binding domain pr…	2Fe-2S ferredoxin-type iron-sulfur binding domain;Molybdopterin dehydrogenase, FAD-binding;Aldehyde oxidase/xanthine dehydrogenase, a/b hammerhead;[2Fe-2S]-binding;Aldehyde oxidase/xanthine dehydrogenase, molybdopterin binding;CO dehydrogenase flavoprotein, C-terminal;Aldehyde oxidase/xanthine dehydrogenase;2Fe-2S ferredoxin, iron-sulphur binding site;FAD-binding domain, PCMH-type;[2Fe-2S]-bindin…	KEGG: 00230+1.17.1.4|MetaCyc: PWY-5497|MetaCyc: PWY-5695|MetaCyc: PWY-6538|MetaCyc: PWY-6596|MetaCyc: PWY-6606|MetaCyc: PWY-6607|MetaCyc: PWY-6608|MetaCyc: PWY-6999|Reactome: R-HSA-74259|Reactome: R-HSA-8851680	[hypothetical protein partial] [Xanthine dehydrogenase-like protein] [predicted protein] [unnamed protein product]
		X0JCV0	2.58263	0.0424724		8.26665	25.5569		FOIG_13070	EXL94170	Cytochrome P450;P450 superfamily signature;E-class P450 group I signature;Cytochrome P450 cysteine heme-iron ligand signature.	Cytochrome P450 superfamily;Cytochrome P450;Cytochrome P450, E-class, group I;Cytochrome P450, conserved site	-	[Cytochrome P450 52A13] [related to n-alkane-inducible cytochrome P450] [n-alkane-inducible cytochrome P450] [hypothetical protein] [unnamed protein product]
		X0JBU9	2.58057	0.0105044		5931.55	13895.1		FOIG_13123	EXL93816	consensus disorder prediction	-	-	[uncharacterized protein] [predicted protein, partial] [beta-flanking protein, partial] [unnamed protein product]
		X0KWB9	2.57257	0.0333933		4.18775	12.9536		FOIG_07880	EXM01040	Glycosyl hydrolases family 18;Chitinases family 18 active site.;GH18_chitinase	Chitinase insertion domain superfamily;Glycoside hydrolase family 18, catalytic domain;Glycoside hydrolase, chitinase active site;Chitinase II;Glycoside hydrolase superfamily	KEGG: 00520+3.2.1.14|MetaCyc: PWY-6855|MetaCyc: PWY-6902|MetaCyc: PWY-7822	[related to endochitinase] [Chitinase 1] [meiosis-specific apc c activator protein ama1] [chitinase 1 precursor] [hypothetical protein] [Uncharacterized protein]
		X0K7H3	2.57015	0.00387015		144.91	395.648		FOIG_02238	EXM09393	F-box domain profile.	WD40/YVTN repeat-like-containing domain superfamily;F-box domain;Quinoprotein alcohol dehydrogenase-like superfamily;F-box-like domain superfamily	-	[uncharacterized protein] [hypothetical protein] [unnamed protein product]
		X0JQZ0	2.56882	0.00364123		113.808	313.009		FOIG_08825	EXL98836	Protein of unknown function (DUF4246);consensus disorder prediction	Protein of unknown function DUF4246	-	[uncharacterized protein] [hypothetical protein partial] [unnamed protein product]
		X0J169	2.56792	0.0195394		21.2173	48.7076		FOIG_12324	EXL94877	short chain dehydrogenase;Short-chain dehydrogenase/reductase (SDR) superfamily signature;Glucose/ribitol dehydrogenase family signature;consensus disorder prediction	Short-chain dehydrogenase/reductase SDR;NAD(P)-binding domain superfamily	-	[NAD(P)-binding protein] [ww domain-containing oxidoreductase] [hypothetical protein] [short-chain dehydrogenase/reductase, putative] [related to reductases]
		X0L3L7	2.5647	0.00103956		78.8674	198.44		FOIG_06281	EXM03480	Fungal Zn(2)-Cys(6) binuclear cluster domain;Zn(2)-C6 fungal-type DNA-binding domain signature.;Zn(2)-C6 fungal-type DNA-binding domain profile.;GAL4;fungal_TF_MHR;consensus disorder prediction	Zn(2)-C6 fungal-type DNA-binding domain superfamily;Zn(2)-C6 fungal-type DNA-binding domain	-	[hypothetical protein, variant] [cercosporin resistance protein] [conserved hypothetical protein]
		X0JUT9	2.56192	0.00858176		16813.7	57482		FOIG_05122	EXM05057	A49-like RNA polymerase I associated factor;consensus disorder prediction	RNA polymerase I associated factor, A49-like	Reactome: R-HSA-427413|Reactome: R-HSA-5250924|Reactome: R-HSA-73762|Reactome: R-HSA-73772|Reactome: R-HSA-73777|Reactome: R-HSA-73863	[dna-directed rna polymerase i subunit rpa49] [predicted protein] [hypothetical protein] [RNA polymerase I associated factor, A49-like protein] [unnamed protein product]
		X0KIK5	2.56151	0.000573727		139.298	350.747		FOIG_01585	EXM08501	-	Knr4/Smi1-like domain	-	[uncharacterized protein] [Cell wall assembly/cell proliferation coordinating protein, KNR4-like] [hypothetical protein]
		X0K1W7	2.55747	0.00841606		810.536	1930.4		FOIG_15740	EXL91059	Serine carboxypeptidase;Carboxypeptidase C serine protease (S10) family signature;Serine carboxypeptidases, serine active site.;Serine carboxypeptidases, histidine active site.	Alpha/Beta hydrolase fold;Peptidase S10, serine carboxypeptidase;Serine carboxypeptidase, serine active site;Serine carboxypeptidases, histidine active site	Reactome: R-HSA-1660662|Reactome: R-HSA-2132295|Reactome: R-HSA-4085001|Reactome: R-HSA-6798695	[unnamed protein product] [hypothetical protein] [carboxypeptidase y] [alpha/beta-hydrolase]
		X0KA57	2.5565	0.028986		10.5528	32.0144		FOIG_04088	EXM05526	consensus disorder prediction	-	-	[uncharacterized protein] [hypothetical protein] [unnamed protein product]
		X0L393	2.55557	0.0183987		255.467	845.43		FOIG_06197	EXM03355	Sir2 family;Sirtuin catalytic domain profile.;SIRT5_Af1_CobB	Sirtuin, catalytic core small domain superfamily;Sirtuin family;Sirtuin family, catalytic core domain;DHS-like NAD/FAD-binding domain superfamily;Sirtuin, class III	Reactome: R-HSA-2151201	[glycosyl hydrolase family 92] [sir2 family histone] [hypothetical protein] [NAD-dependent deacetylase sirtuin-5] [DHS-like NAD/FAD-binding domain-containing protein] [unnamed protein product]
		X0JEX4	2.54251	0.000477313		181.932	462.814		FOIG_12368	EXL94926	-	-	-	[uncharacterized protein] [hypothetical protein] [unnamed protein product]
		X0K409	2.53877	0.00345934		1144.48	2773.04		FOIG_06193	EXM03351	consensus disorder prediction	-	-	[siderophore biosynthesis enzyme, putative] [uncharacterized protein] [hypothetical protein partial] [cell wall protein, CwpA] [unnamed protein product]
		X0JCZ5	2.53658	0.0421354		14.1317	37.157		FOIG_12819	EXL94241	Glycolipid 2-alpha-mannosyltransferase	Nucleotide-diphospho-sugar transferases;Glycosyl transferase, family 15	-	[Putative mannosyltransferase KTR3] [related to KTR1-mannosyltransferase involved in n-linked and o-linked glycosylation] [hypothetical protein] [unnamed protein product]
		X0IYF6	2.53634	0.0128856		68.4808	165.345		FOIG_13235	EXL94003	NUDIX domain;Nudix hydrolase domain profile.;Nudix_Hydrolase;consensus disorder prediction	NUDIX hydrolase domain;Nucleoside diphosphate-linked moiety X motif 19;NUDIX hydrolase-like domain superfamily	Reactome: R-HSA-390918|Reactome: R-HSA-9033241	[Nucleoside diphosphate-linked moiety X motif 19, mitochondrial] [hypothetical protein] [unnamed protein product]
		X0K7Z8	2.53544	0.000573727		2799.81	7236.59		FOIG_04938	EXM04761	Fatty acid hydroxylase superfamily	Fatty acid hydroxylase	-	[predicted protein] [lathosterol oxidase] [probable sterol delta 5,6-desaturase] [putative Delta(7)-sterol 5(6)-desaturase] [hypothetical protein] [C-5 sterol desaturase (fatty acid hydroxylase)] [unnamed protein product]
		X0L202	2.52394	1.23481e-08		1219.55	3223.44		FOIG_05903	EXM02955				[predicted protein] [clathrin-coated vesicle protein, putative] [conserved hypothetical protein] [Membrane protein, Golgi apparatus TVP18/Calcium channel flower] [Golgi apparatus membrane protein TVP18] [unnamed protein product]
		X0J7Q6	2.51379	0.000335438		462.686	1121.42		FOIG_14570	EXL92366	retropepsin_like;consensus disorder prediction	Aspartic peptidase domain superfamily;von Willebrand factor A-like domain superfamily	-	[uncharacterized protein] [predicted protein] [hypothetical protein partial]
		X0J9L2	2.50937	0.000109718		1151.71	2930.75		FOIG_13948	EXL93061	consensus disorder prediction	-	-	[UV-induced protein uvi15] [Cysteine-rich transmembrane CYSTM domain] [hypothetical protein] [unnamed protein product]
		X0JQ23	2.50644	0.0127935		1050.83	3203.94		FOIG_09298	EXL98531	Vicinal oxygen chelate (VOC) domain profile.;VOC_like	Glyoxalase/Bleomycin resistance protein/Dihydroxybiphenyl dioxygenase;Vicinal oxygen chelate (VOC) domain	-	[putative lactoylglutathione lyase protein] [uncharacterized protein] [glyoxalase] [hypothetical protein] [unnamed protein product]
		X0LLR4	2.50515	0.0260032		335.9	994.444		FOIG_02332	EXM09555	Acyl-CoA dehydrogenase, C-terminal domain;Acyl-CoA dehydrogenase, middle domain;Acyl-CoA dehydrogenase, N-terminal domain;Acyl-CoA dehydrogenases signature 1.;Acyl-CoA dehydrogenases signature 2.	Acyl-CoA dehydrogenase/oxidase, N-terminal domain superfamily;Acyl-CoA dehydrogenase/oxidase C-terminal;Acyl-CoA oxidase/dehydrogenase, central domain;Acyl-CoA dehydrogenase/oxidase, N-terminal;Acyl-CoA dehydrogenase, conserved site;Acyl-CoA dehydrogenase-like, C-terminal;Acyl-CoA dehydrogenase/oxidase, N-terminal and middle domain superfamily	-	[Putative Catalytic activity: AtIVD activity requires FAD as a cofactor] [predicted protein] [hypothetical protein] [Isovaleryl-CoA dehydrogenase, mitochondrial] [unnamed protein product]
		X0INI0	2.5005	0.0421959		48.034	154.616		FOIG_16338	EXL90397	consensus disorder prediction	-	-	[uncharacterized protein] [hypothetical protein] [unnamed protein product]
		X0K2Z5	2.50047	0.0195375		64.5173	164.843		FOIG_15336	EXL91434				[uncharacterized protein] [unnamed protein product]
		X0J8P6	2.49794	0.0243402		611.27	1324.71		FOIG_14182	EXL92690	Enoyl-(Acyl carrier protein) reductase;Glucose/ribitol dehydrogenase family signature;SDR_c	Short-chain dehydrogenase/reductase SDR;NAD(P)-binding domain superfamily	-	[Dehydrogenase/reductase SDR family member 4] [NADPH-dependent AMKP reductase] [hypothetical protein] [3-oxoacyl-] [3-oxoacyl-(acyl-carrier protein) reductase] [NAD(P)-binding domain protein, partial] [short chain dehydrogenase] [rhamnolipids biosynthesis 3-oxoacyl-] [unnamed protein product]
		X0JH88	2.48986	0.0185662		50.466	132.846		FOIG_11835	EXL95756	L-asparaginase II	L-asparaginase II	-	[L-asparaginase 2 family protein (plasmid)] [Uncharacterized protein] [hypothetical protein] [unnamed protein product]
		X0L6I3	2.4861	0.0309608		13.981	38.1227		FOIG_04691	EXM04475	Transmembrane amino acid transporter protein;consensus disorder prediction	Amino acid transporter, transmembrane domain	-	[N amino acid transport system protein] [related to neutral amino acid permease] [hypothetical protein] [unnamed protein product]
		X0KRV7	2.48326	0.000575841		131.305	317.959		FOIG_01100	EXM11421	consensus disorder prediction	-	-	[hypothetical-protein] [uncharacterized protein] [predicted protein] [unnamed protein product]
		X0J0Z7	2.47713	0.0273991		188.134	585.689		FOIG_12307	EXL94858				[uncharacterized protein] [predicted protein] [NEDD4-like E3 ubiquitin-protein ligase WWP2] [siderophore biosynthesis] [unnamed protein product]
		X0K2R8	2.47617	0.026833		22.6244	61.1885		FOIG_02741	EXM07819				[Peptidoglycan-binding lysin domain] [uncharacterized protein] [hypothetical protein] [carbohydrate-binding module family 50 protein] [LysM domain-containing protein]
		X0LDJ1	2.47322	0.00738546		406.638	1089.14		FOIG_03540	EXM06885	Taurine catabolism dioxygenase TauD, TfdA family;Protein of unknown function (DUF971);carnitine_TMLD: trimethyllysine dioxygenase;CAS_like;consensus disorder prediction	GBBH-like, N-terminal domain superfamily;TauD/TfdA-like domain;Gamma-butyrobetaine hydroxylase-like, N-terminal;Trimethyllysine dioxygenase	Reactome: R-HSA-71262;KEGG: 00310+1.14.11.8|MetaCyc: PWY-6100|Reactome: R-HSA-71262	[hypothetical protein VHEMI00986] [related to trimethyllysine hydroxylase] [unnamed protein product]
		X0KM53	2.47274	0.0137379		89.1116	265.469		FOIG_10207	EXL97904	consensus disorder prediction	-	-	[uncharacterized protein] [unnamed protein product]
		X0JJS3	2.46426	0.00638577		190.412	476.947		FOIG_07118	EXM01529	Methyltransferase domain;AdoMet_MTases	Methyltransferase domain;S-adenosyl-L-methionine-dependent methyltransferase	-	[protein-L-isoaspartate(D-aspartate) O-methyltransferase] [putative 37.1 kDa protein] [uncharacterized protein] [hypothetical protein] [Demethylmenaquinone methyltransferase] [unnamed protein product]
		X0KT14	2.45482	0.0428886		31.1574	76.9189		FOIG_01399	EXM11932				[hypothetical protein]
		X0JQ82	2.45258	0.00529179		10.1186	25.7452		FOIG_06186	EXM03343	Amino acid permease;consensus disorder prediction	Amino acid permease/ SLC12A domain;Amino acid/polyamine transporter I	-	[predicted protein] [Proline-specific permease] [hypothetical protein partial] [hypothetical protein VHEMI09340] [proline transporter] [unnamed protein product]
		X0IWH4	2.45052	0.0336428		8.43048	21.8117		FOIG_13716	EXL93303	Fungal Zn(2)-Cys(6) binuclear cluster domain;Zn(2)-C6 fungal-type DNA-binding domain signature.;Zn(2)-C6 fungal-type DNA-binding domain profile.;GAL4;consensus disorder prediction	Zn(2)-C6 fungal-type DNA-binding domain superfamily;Zn(2)-C6 fungal-type DNA-binding domain	-	[fungal zn(2)-Cys(6) binuclear cluster domain-containing protein] [uncharacterized protein] [predicted protein] [hypothetical protein]
		X0K9N6	2.44674	0.0360269		57.7782	137.643		FOIG_03925	EXM05321	Domain of unknown function (DUF3425);Basic-leucine zipper (bZIP) domain signature.;bZIP_YAP;consensus disorder prediction	Protein of unknown function DUF3425;Basic-leucine zipper domain	-	[uncharacterized protein] [beta-eliminating lyase] [hypothetical protein] [unnamed protein product]
		X0JLD3	2.44646	0.0105598		42.3204	108.335		FOIG_06400	EXM02094	Cytochrome P450;E-class P450 group IV signature;Cytochrome P450 cysteine heme-iron ligand signature.	Cytochrome P450 superfamily;Cytochrome P450;Cytochrome P450, E-class, group IV;Cytochrome P450, conserved site	-	[related to cytochrome P450 7A1] [Cholesterol 7-alpha-monooxygenase] [unnamed protein product] [hypothetical protein] [Cytochrome P450, E-class, group IV]
		X0LE87	2.4394	0.0150249		2839.82	6513.05		FOIG_03704	EXM07140	Haem-degrading	GlcG-like domain superfamily;Haem-degrading;Uncharacterised protein family UPF0303	-	[predicted protein] [hypothetical protein] [UPF0303 protein] [DUF967 domain-containing protein] [unnamed protein product]
		X0JRL9	2.43111	0.0254014		341.712	755.103		FOIG_05474	EXM03823	Flavin reductase like domain	FMN-binding split barrel;Flavin reductase like domain	-	[Uncharacterized protein] [FMN-binding split barrel] [related to conserved protein/domain typically associated with flavoprotein oxygenases, DIM6/NTAB family] [hypothetical protein] [unnamed protein product]
		X0L814	2.42098	1.22091e-07		268.828	663.605		FOIG_05097	EXM05000	consensus disorder prediction	TEL2-interacting protein 1;Armadillo-type fold	-	[TEL2-interacting protein 1] [uncharacterized protein] [hypothetical protein] [unnamed protein product]
		X0IW07	2.41336	0.0495488		21.1395	62.1756		FOIG_14007	EXL93138	Phosphorylase superfamily;Ankyrin repeats (3 copies);Ankyrin repeat signature;Ankyrin repeat profile.;Ankyrin repeat region circular profile.;ANK;consensus disorder prediction	Ankyrin repeat-containing domain superfamily;Nucleoside phosphorylase domain;Ankyrin repeat-containing domain;Ankyrin repeat;P-loop containing nucleoside triphosphate hydrolase;Nucleoside phosphorylase superfamily	-	[related to nucleoside phosphorylase] [hypothetical protein] [Homeobox protein Wariai] [Ankyrin-2] [ankyrin] [Uncharacterized protein] [unnamed protein product]
		X0IM79	2.41013	0.0169104		754.689	1893.72		FOIG_16771	EXL89947	Enoyl-(Acyl carrier protein) reductase;Short-chain dehydrogenase/reductase (SDR) superfamily signature;Glucose/ribitol dehydrogenase family signature;SDR_c	Short-chain dehydrogenase/reductase SDR;NAD(P)-binding domain superfamily	-	[hypothetical protein] [NAD(P)-binding protein] [3-oxoacyl-reductase] [Short-chain dehydrogenase/reductase SDR] [putative short chain protein]
		X0JAE1	2.40909	0.0266594		39.1559	105.948		FOIG_09752	EXL98198				[uncharacterized protein] [hypothetical protein] [unnamed protein product]
		X0J5F5	2.40783	0.0088608		229.287	568.556		FOIG_11387	EXL96433	Domain of unknown function (DUF1989)	Protein of unknown function DUF1989	-	[uncharacterized protein] [predicted protein] [putative protein C11D3.03c] [hypothetical protein] [unnamed protein product]
		X0IUU7	2.40739	0.00166226		335.211	839.37		FOIG_14196	EXL92708	Dyp-type peroxidase family;DyP-type peroxidase family.;Dyp_perox_fam: Dyp-type peroxidase family	Dyp-type peroxidase;Dimeric alpha-beta barrel	-	[dyp-type peroxidase, partial] [dyp-type peroxidase family] [Putative protein yfeX] [conserved hypothetical protein]
		X0KT41	2.40691	0.0100767		311.865	703.564		FOIG_01420	EXM11967	Uracil-DNA glycosylase [ung].;Uracil DNA glycosylase superfamily;Uracil-DNA glycosylase signature.;ung: uracil-DNA glycosylase;UDG_F1;consensus disorder prediction	Uracil-DNA glycosylase-like domain superfamily;Uracil-DNA glycosylase family 1;Uracil-DNA glycosylase-like;Uracil-DNA glycosylase, active site	Reactome: R-HSA-110328|Reactome: R-HSA-110329|Reactome: R-HSA-110357	[uracil DNA glycosylase superfamily protein] [hypothetical protein] [unnamed protein product]
		X0KDY5	2.39415	0.0122711		649.405	1928.7		FOIG_03563	EXM06922	Enoyl-CoA hydratase/isomerase;crotonase-like	Enoyl-CoA hydratase, C-terminal;Enoyl-CoA hydratase/isomerase;ClpP/crotonase-like domain superfamily	-	[methylglutaconyl-CoA hydratase] [predicted protein] [hypothetical protein] [related to enoyl-CoA hydratase precursor, mitochondrial] [ClpP/crotonase] [unnamed protein product]
		X0L3T6	2.39082	0.0111233		49.2397	117.489		FOIG_06339	EXM03550	Peptidase family M20/M25/M40;Peptidase dimerisation domain;amidohydrolases: amidohydrolase;M20_Acy1_like6	Peptidase M20;Peptidase M20, dimerisation domain;Amidohydrolase;Bacterial exopeptidase dimerisation domain	-	[hypothetical protein] [unnamed protein product]
		X0KU19	2.38827	1.9684e-05		258.69	647.353		FOIG_08242	EXM00255	Thioredoxin;Thioredoxin family signature;Thioredoxin family active site.;Thioredoxin domain profile.;thioredoxin: thioredoxin;TRX_family	Thioredoxin domain;Thioredoxin;Thioredoxin, conserved site;Thioredoxin-like superfamily	-	[Thioredoxin, partial] [hypothetical protein] [unnamed protein product]
		X0J1L5	2.38713	0.0281378		25.3182	63.3064		FOIG_16594	EXL90145	Protein kinase domain;Serine/Threonine protein kinases active-site signature.;Protein kinase domain profile.;PKc	Protein kinase domain;Serine/threonine-protein kinase, active site;Protein kinase-like domain superfamily	-	[Receptor like protein kinase S.2] [uncharacterized protein] [unnamed protein product] [hypothetical protein partial] [serine/threonine protein kinase]
		X0J5N1	2.38512	0.0440859		347.294	949.352		FOIG_11399	EXL96447	Ankyrin repeat;Ankyrin repeats (3 copies);Ankyrin repeat profile.;Ankyrin repeat region circular profile.;ANK;consensus disorder prediction	Ankyrin repeat-containing domain superfamily;Ankyrin repeat;Ankyrin repeat-containing domain	-	[uncharacterized protein] [Ankyrin-3] [hypothetical protein] [unnamed protein product]
		X0K7C2	2.38388	0.022224		8.59699	22.0366		FOIG_04833	EXM04647	-	Heat shock protein 70 family	Reactome: R-HSA-3371453	[uncharacterized protein] [hypothetical protein] [mitochondrial-type heat shock protein 70]
		X0LJX8	2.37755	0.0156499		533.52	1323.4		FOIG_01951	EXM08925	ABC transporter;ABC transporter transmembrane region;ABC transporters family signature.;ATP-binding cassette, ABC transporter-type domain profile.;ABC transporter integral membrane type-1 fused domain profile.	ABC transporter type 1, transmembrane domain superfamily;ABC transporter-like;ABC transporter type 1, transmembrane domain;ABC transporter, conserved site;AAA+ ATPase domain;P-loop containing nucleoside triphosphate hydrolase	-	[ABC2] [abc transporter] [Canalicular multispecific organic anion transporter 1] [hypothetical protein] [multidrug resistance protein] [unnamed protein product]
		X0JD19	2.37531	0.000344902		80.2397	197.81		FOIG_12836	EXL94261	DNA repair metallo-beta-lactamase;consensus disorder prediction	Ribonuclease Z/Hydroxyacylglutathione hydrolase-like;DNA repair metallo-beta-lactamase	-	[uncharacterized protein] [hypothetical protein]
		X0KI16	2.36848	0.00116561		46.3747	110.653		FOIG_03054	EXM08367				[uncharacterized protein] [unnamed protein product]
		X0J7C1	2.36485	0.00133919		2656.29	6391.69		FOIG_14683	EXL92246	LysM domain;Glycine zipper 2TM domain;CVNH domain;LysM domain profile.;LysM;consensus disorder prediction	Cyanovirin-N superfamily;LysM domain superfamily;LysM domain;Glycine zipper 2TM domain;Cyanovirin-N	-	[CVNH domain-containing protein] [uncharacterized protein] [hypothetical protein] [unnamed protein product]
		X0JHI1	2.35858	0.00634091		123.437	280.636		FOIG_11851	EXL95780	NADH:flavin oxidoreductase / NADH oxidase family;OYE_like_FMN	Aldolase-type TIM barrel;NADH:flavin oxidoreductase/NADH oxidase, N-terminal	-	[12-oxophytodienoate reductase 1] [hypothetical protein] [unnamed protein product]
		X0JV92	2.35795	0.0170186		2348.24	6002.8		FOIG_08243	EXM00256	FAD dependent oxidoreductase;D-amino acid oxidases signature.	FAD dependent oxidoreductase;D-amino-acid oxidase;D-amino acid oxidase, conserved site	Reactome: R-HSA-389661|Reactome: R-HSA-9033241	[D-amino-acid oxidase] [predicted protein] [hypothetical protein] [unnamed protein product]
		X0IQ48	2.35661	5.38149e-05		80.8665	190.943		FOIG_15730	EXL91048	Antibiotic biosynthesis monooxygenase;ABM domain profile.	Antibiotic biosynthesis monooxygenase domain;Dimeric alpha-beta barrel	-	[conidial development protein fluffy] [uncharacterized protein] [putative antibiotic biosynthesis protein] [Quinol monooxygenase YgiN] [hypothetical protein] [carboxymuconolactone decarboxylase] [unnamed protein product]
		X0K8E5	2.35544	2.83221e-05		28.4589	68.1819		FOIG_05035	EXM04901	Common central domain of tyrosinase;Tyosinase C-terminal domain;Tyrosinase copper-binding domain signature;Tyrosinase CuA-binding region signature.;Tyrosinase and hemocyanins CuB-binding region signature.	Uncharacterised domain, di-copper centre;Tyrosinase copper-binding domain	Reactome: R-HSA-5662702	[Tyrosinase] [hypothetical protein] [unnamed protein product]
		X0LS32	2.3541	0.0070736		1277.2	3254.04		FOIG_01059	EXM11340	A COFACTOR CHAPERONE TUBULIN-SPECIFIC TUBULIN-FOLDING CYTOSKELETON MICROTUBULE CFA TCP1- CHAPERONIN;Tubulin binding cofactor A	Tubulin binding cofactor A;Tubulin binding cofactor A superfamily	Reactome: R-HSA-389977	[unnamed protein product] [hypothetical protein partial] [tubulin binding cofactor A] [tubulin-specific chaperone Rbl2, putative]
		X0KG25	2.3503	2.95632e-05		4413.73	11383.1		FOIG_11882	EXL95832	NADPH--cytochrome P450 reductase [POR].;Oxidoreductase NAD-binding domain;Flavodoxin;FAD binding domain;Flavodoxin signature;Flavoprotein pyridine nucleotide cytochrome reductase signature;Flavodoxin-like domain profile.;Ferredoxin reductase-type FAD binding domain profile.;CYPOR	NADPH-cytochrome p450 reductase, FAD-binding, alpha-helical domain superfamily;Flavoprotein-like superfamily;Ferredoxin-NADP reductase (FNR), nucleotide-binding domain;NADPH-cytochrome P450 reductase;Oxidoreductase FAD/NAD(P)-binding;Flavodoxin/nitric oxide synthase;Sulfite reductase [NADPH] flavoprotein alpha-component-like, FAD-binding;Flavodoxin-like;Flavoprotein pyridine nucleotide cytochrome…	Reactome: R-HSA-211897	[cytochrome P450 oxidoreductase] [predicted protein] [hypothetical protein] [unnamed protein product]
		X0KAA2	2.3476	0.00166791		1019.16	2940.83		FOIG_04128	EXM05571	AMP-binding enzyme;Acetyl-coenzyme A synthetase N-terminus;Putative AMP-binding domain signature.;ac_ac_CoA_syn: acetoacetate-CoA ligase;consensus disorder prediction	AMP-dependent synthetase/ligase;Acetyl-coenzyme A synthetase, N-terminal domain;AMP-binding, conserved site;Acetoacetyl-CoA synthase	KEGG: 00010+6.2.1.1|KEGG: 00620+6.2.1.1|KEGG: 00630+6.2.1.1|KEGG: 00640+6.2.1.1|KEGG: 00680+6.2.1.1|KEGG: 00720+6.2.1.1|MetaCyc: PWY-5108|MetaCyc: PWY-5132|MetaCyc: PWY-5133|MetaCyc: PWY-6672|MetaCyc: PWY-7118|MetaCyc: PWY-7857;KEGG: 00280+6.2.1.16|KEGG: 00650+6.2.1.16|Reactome: R-HSA-77111	[predicted protein] [hypothetical protein] [acetoacetate-CoA ligase] [unnamed protein product]
		X0KSE5	2.34415	0.00770958		53.5649	133.333		FOIG_08713	EXL99694	Major Facilitator Superfamily;Tetracycline resistance protein TetB signature;Major facilitator superfamily (MFS) profile.;MFS;consensus disorder prediction	Major facilitator superfamily;Major facilitator superfamily domain;MFS transporter superfamily	-	[drug resistance transporter EmrB/QacA subfamily] [mfs-type transporter] [hypothetical protein] [Putative MFS-type transporter C16A3.17c]
		X0JZS6	2.3381	0.00175286		82.1265	206.775		FOIG_07321	EXM01861	Pyridoxal-dependent decarboxylase conserved domain;DDC / GAD / HDC / TyrDC pyridoxal-phosphate attachment site.;consensus disorder prediction	Pyridoxal phosphate-dependent transferase, major domain;Pyridoxal phosphate-dependent transferase domain 1;Pyridoxal phosphate-dependent decarboxylase;Pyridoxal-phosphate binding site;Pyridoxal phosphate-dependent transferase	-	[putative cytochrome b5] [predicted protein] [Uncharacterized protein] [hypothetical protein] [unnamed protein product]
		X0K5I7	2.33722	0.0020078		166.757	398.169		FOIG_05583	EXM04007	alpha/beta hydrolase fold	Alpha/beta hydrolase fold-1;Alpha/Beta hydrolase fold	-	[alpha beta hydrolase fold family] [uncharacterized protein] [Carboxylesterase A] [unnamed protein product]
		X0J5J8	2.33591	0.000370563		2622.06	6263.77		FOIG_11367	EXL96412	Amino-transferase class IV;Aminotransferases class-IV signature.;BCAT_beta_family	Aminotransferase class IV;Branched-chain amino acid aminotransferase II;Aminotransferase, class IV, conserved site;Aminotransferase-like, PLP-dependent enzymes;Branched-chain aminotransferase	Reactome: R-HSA-70895;KEGG: 00270+2.6.1.42|KEGG: 00280+2.6.1.42|KEGG: 00290+2.6.1.42|KEGG: 00770+2.6.1.42|KEGG: 00966+2.6.1.42|MetaCyc: PWY-5057|MetaCyc: PWY-5076|MetaCyc: PWY-5078|MetaCyc: PWY-5101|MetaCyc: PWY-5103|MetaCyc: PWY-5104|MetaCyc: PWY-5108|MetaCyc: PWY-7767|Reactome: R-HSA-70895	[predicted protein] [unnamed protein product] [hypothetical protein] [Branched-chain amino acid aminotransferase II]
		X0JI77	2.32973	0.0485951		17.4169	43.3676		FOIG_11650	EXL96106	Methyltransferase domain;AdoMet_MTases	Methyltransferase type 11;S-adenosyl-L-methionine-dependent methyltransferase	-	[hypothetical protein VHEMI06099] [Endothelin-converting enzyme 2] [Methyltransferase type 11] [uncharacterized protein] [unnamed protein product]
		X0J4G5	2.32269	0.0268284		46.9618	108.377		FOIG_11626	EXL96083	Heterokaryon incompatibility protein (HET);Ankyrin repeats (3 copies);Ankyrin repeat profile.;Ankyrin repeat region circular profile.;ANK	Ankyrin repeat-containing domain superfamily;Heterokaryon incompatibility;Ankyrin repeat-containing domain;Ankyrin repeat	-	[beta transducin-like protein] [vegetative incompatibility protein het-e-1] [hypothetical protein] [het domain protein] [unnamed protein product]
		X0J5Z0	2.32146	0.00441769		76.8903	199.851		FOIG_10943	EXL96562				[uncharacterized protein]
		X0K268	2.32046	0.0124784		52.8941	129.282		FOIG_02558	EXM07558	consensus disorder prediction	-	-	[hypothetical protein] [unnamed protein product]
		X0J2Y0	2.31999	0.0404725		66.4639	165.053		FOIG_16093	EXL90716	D-isomer specific 2-hydroxyacid dehydrogenase, catalytic domain;D-isomer specific 2-hydroxyacid dehydrogenase, NAD binding domain;D-isomer specific 2-hydroxyacid dehydrogenases NAD-binding signature.;D-isomer specific 2-hydroxyacid dehydrogenases signature 3.;Mand_dh_like	D-isomer specific 2-hydroxyacid dehydrogenase, catalytic domain;D-isomer specific 2-hydroxyacid dehydrogenase, NAD-binding domain;D-isomer specific 2-hydroxyacid dehydrogenase, NAD-binding domain conserved site 1;D-isomer specific 2-hydroxyacid dehydrogenase, NAD-binding domain conserved site;NAD(P)-binding domain superfamily	-	[probable glyoxylate/hydroxypyruvate reductase (D-isomer-specific 2-hydroxy acid dehydrogenase superfamily)] [hypothetical protein] [putative hydroxyacid dehydrogenase] [Glyoxylate reductase 1]
		X0LDB0	2.31945	0.00196911		165.861	400.951		FOIG_03481	EXM06794				[hypothetical protein]
		X0K1G3	2.31593	0.0160463		22.8638	52.1398		FOIG_03900	EXM07369	Fungal Zn(2)-Cys(6) binuclear cluster domain;Fungal specific transcription factor domain;Zn(2)-C6 fungal-type DNA-binding domain signature.;Zn(2)-C6 fungal-type DNA-binding domain profile.;GAL4;fungal_TF_MHR	Zn(2)-C6 fungal-type DNA-binding domain superfamily;Zn(2)-C6 fungal-type DNA-binding domain;Transcription factor domain, fungi	-	[uncharacterized protein] [Secondary metabolism regulator LAE1] [hypothetical protein] [expressed protein]
		X0JJN8	2.31585	0.0185308		51.8644	130.207		FOIG_07086	EXM01489	GAF domain;Uncharacterized protein family UPF0067 signature.	GAF-like domain superfamily;GAF domain;Free Met sulfoxide reductase conserved site	-	[Free methionine-R-sulfoxide reductase] [GAF domain-containing protein] [predicted protein] [gaf protein] [hypothetical protein] [yebR protein] [GAF protein] [unnamed protein product]
		X0K4S4	2.31368	0.0068433		189.162	530.816		FOIG_03111	EXM08453	NB-ARC domain;Putative serine esterase (DUF676);consensus disorder prediction	Alpha/Beta hydrolase fold;NB-ARC;Domain of unknown function DUF676, lipase-like;P-loop containing nucleoside triphosphate hydrolase	Reactome: R-HSA-111458|Reactome: R-HSA-111459|Reactome: R-HSA-6798695|Reactome: R-HSA-6803207|Reactome: R-HSA-8953750	[LipA and NB-ARC domain-containing protein] [uncharacterized protein] [Protein SERAC1] [hypothetical protein]
		X0KFM0	2.31342	0.0399553		49.9865	106.308		FOIG_02491	EXM07481	Heterokaryon incompatibility protein (HET)	Heterokaryon incompatibility	-	[related to beta transducin-like protein] [hypothetical protein] [unnamed protein product]
		X0J7U1	2.30636	2.25929e-05		78.7057	186.722		FOIG_14611	EXL92411	consensus disorder prediction	-	-	[uncharacterized protein] [acyl- oxidase]
		X0KU29	2.30456	0.0317217		781.94	1830.8		FOIG_08250	EXM00265	Acyl-CoA dehydrogenase, C-terminal domain;Acyl-CoA dehydrogenase, middle domain;Acyl-CoA dehydrogenase, N-terminal domain;Acyl-CoA dehydrogenases signature 1.;Acyl-CoA dehydrogenases signature 2.;SCAD_SBCAD	Acyl-CoA dehydrogenase/oxidase, N-terminal domain superfamily;Acyl-CoA dehydrogenase/oxidase C-terminal;Acyl-CoA oxidase/dehydrogenase, central domain;Acyl-CoA dehydrogenase/oxidase, N-terminal;Acyl-CoA dehydrogenase, conserved site;Acyl-CoA dehydrogenase-like, C-terminal;Acyl-CoA dehydrogenase/oxidase, N-terminal and middle domain superfamily	-	[predicted protein] [hypothetical protein] [acyl-CoA dehydrogenase precursor] [unnamed protein product]
		X0K0Y7	2.30248	0.0457036		752.766	1901.32		FOIG_03707	EXM07143	Domain of unknown function (DUF1772)	-	-	[DUF1772-domain-containing protein] [uncharacterized protein] [hypothetical protein] [unnamed protein product]
		X0IVJ7	2.3009	0.000186095		125.349	294.957		FOIG_14093	EXL92922	Aromatic acid exporter family member 2;Putative ER transporter, 6TM, N-terminal;Fusaric acid resistance protein-like;consensus disorder prediction	Brefeldin A sensitivity protein-related, domain of unknown function DUF2421;Putative ER transporter, 6TM, N-terminal	-	[related to membrane protein] [Uncharacterized protein] [hypothetical protein] [protein (fungal and plant)] [putative protein C57A7.05] [unnamed protein product]
		X0JD12	2.29911	0.0343304		149.003	371.508		FOIG_13101	EXL94225	2Fe-2S iron-sulfur cluster binding domain;MOSC domain;3-alpha domain;Phthalate dioxygenase reductase family signature;2Fe-2S ferredoxin-type iron-sulfur binding region signature.;2Fe-2S ferredoxin-type iron-sulfur binding domain profile.;MOSC domain profile.;Ferredoxin reductase-type FAD binding domain profile.;fer2;PDR_like	Beta-grasp domain superfamily;Ferredoxin-NADP reductase (FNR), nucleotide-binding domain;2Fe-2S ferredoxin-type iron-sulfur binding domain;Molybdenum cofactor sulfurase, C-terminal;3-alpha domain;Phthalate dioxygenase reductase;2Fe-2S ferredoxin, iron-sulphur binding site;FAD-binding domain, ferredoxin reductase-type;Pyruvate kinase-like, insert domain superfamily;2Fe-2S ferredoxin-like superfami…	-	[pyruvate kinase-like protein] [related to phthalate 4,5-dioxygenase oxygenase reductase subunit] [hypothetical protein] [PK beta-barrel-protein domain-containing protein-like protein] [Putative dioxygenase subunit beta yeaX] [unnamed protein product]
		X0J385	2.29669	0.0156127		168.376	344.682		FOIG_12092	EXL95607	Stress responsive A/B Barrel Domain;Stress-response A/B barrel domain profile.	Stress responsive alpha-beta barrel;Dimeric alpha-beta barrel	-	[uncharacterized protein] [hypothetical protein partial] [stress responsive A/B Barrel domain-containing protein] [Fungal trichothecene efflux pump] [unnamed protein product]
		X0JNR4	2.29503	0.0191942		153.012	321.368		FOIG_10254	EXL97965	Cysteine-rich secretory protein family;Allergen V5/Tpx-1 family signature;SCP_GAPR-1_like	CAP superfamily;CAP domain;Cysteine-rich secretory protein, allergen V5/Tpx-1-related;Golgi-associated plant pathogenesis-related protein 1, SCP domain	-	[Pathogenesis-related protein 1C] [glycoside hydrolase family 128 protein] [hypothetical protein partial] [putative scp-like extracellular protein] [CAP domain-containing protein, partial] [related to plant PR-1 class of pathogen related proteins] [PR-1-like protein] [unnamed protein product]
		X0JSC6	2.29219	0.000199406		634.985	1422.85		FOIG_05654	EXM04120	Eukaryotic glutathione synthase;Eukaryotic glutathione synthase, ATP binding domain;glut_syn_euk: glutathione synthetase	Glutathione synthase, alpha-helical;Glutathione synthase, C-terminal, eukaryotic;Glutathione synthase, N-terminal, eukaryotic;Glutathione synthase, substrate-binding domain superfamily;Glutathione synthase, substrate-binding domain;Glutathione synthase;Pre-ATP-grasp domain superfamily	KEGG: 00270+6.3.2.3|KEGG: 00480+6.3.2.3|Reactome: R-HSA-174403|Reactome: R-HSA-5579006	[hypothetical protein] [unnamed protein product]
		X0KE04	2.29185	0.0474212		253.954	590.121		FOIG_03541	EXM06886	Enoyl-(Acyl carrier protein) reductase;Short-chain dehydrogenase/reductase (SDR) superfamily signature;Glucose/ribitol dehydrogenase family signature;Short-chain dehydrogenases/reductases family signature.	Short-chain dehydrogenase/reductase SDR;Short-chain dehydrogenase/reductase, conserved site;NAD(P)-binding domain superfamily	-	[putative NADP-dependent mannitol dehydrogenase] [L-xylulose reductase] [hypothetical protein] [NADP-dependent mannitol dehydrogenase-like protein] [related to sorbitol utilization protein sou1] [unnamed protein product]
		X0J3A1	2.29176	0.0114755		281.641	721.45		FOIG_11754	EXL95627	consensus disorder prediction	-	-	[peptidase] [Collagen triple helix repeat (20 copies)] [uncharacterized protein] [hypothetical protein] [YSIRK signal domain/LPXTG anchor domain surface protein, partial] [LPXTG-motif cell wall anchor domain protein] [YSIRK-type signal peptide-containing protein] [G5 domain family] [unnamed protein product]
		X0JJ31	2.2885	0.0281575		809.066	1829.03		FOIG_11351	EXL96396				[40S ribosomal protein s10-like protein] [uncharacterized protein] [hypothetical protein] [unnamed protein product]
		X0KRY2	2.28847	0.00379099		82.599	192.741		FOIG_08584	EXL99544	Biotin-protein ligase, N terminal	Biotin-protein ligase, N-terminal;Class I glutamine amidotransferase-like	Reactome: R-HSA-196780|Reactome: R-HSA-3371599	[biotin protein ligase] [uncharacterized protein] [hypothetical protein] [unnamed protein product]
		X0LKX4	2.28244	0.0156959		57.1101	140.922		FOIG_02147	EXM09265	-	NAD(P)-binding domain superfamily	-	[predicted protein] [NAD(P)-binding domain protein] [oxidoreductase] [putative nadbinding protein] [hypothetical protein] [oxidoreductase, partial] [related to short chain dehydrogenase] [unnamed protein product]
		X0KPG1	2.28186	0.00468697		84.7294	196.389		FOIG_09423	EXL98689	consensus disorder prediction	-	-	[uncharacterized protein] [unnamed protein product]
		X0JXT8	2.2774	0.0360515		1426.26	3444		FOIG_04432	EXM06028	MOSC domain;MOSC N-terminal beta barrel domain;MOSC domain profile.	Molybdenum cofactor sulfurase, C-terminal;MOSC, N-terminal beta barrel;Pyruvate kinase-like, insert domain superfamily	KEGG: 00790+2.8.1.9|MetaCyc: PWY-5963	[related to MOSC domain protein] [MOSC domain-containing protein 1, mitochondrial] [putative mosc domain protein] [Molybdenum cofactor sulfurase] [hypothetical protein] [unnamed protein product]
		X0J646	2.26908	0.0100511		77.8888	168.73		FOIG_11055	EXL96688	NUDIX domain;Nudix hydrolase domain profile.;ADPRase_NUDT5	NUDIX hydrolase domain;NUDIX hydrolase-like domain superfamily	-	[nudix hydrolase chloroplastic] [NUDIX domain-containing protein] [NUDIX hydrolase] [hypothetical protein] [related to nucleoside diphosphate-sugar hydrolase of the MutT (NUDIX) family] [unnamed protein product]
		X0JGN6	2.26799	0.0277511		633.149	1306.68		FOIG_11991	EXL95485	IMP-specific 5'-nucleotidase;consensus disorder prediction	IMP-specific 5-nucleotidase;HAD-like superfamily	KEGG: 00230+3.1.3.99	[predicted protein] [IMP-specific 5'-nucleotidase-like protein] [hypothetical protein] [unnamed protein product]
		X0JU93	2.26724	0.0273825		10.0312	23.5919		FOIG_08020	EXL99880	ABC transporter;ABC transporter transmembrane region;ABC transporters family signature.;ATP-binding cassette, ABC transporter-type domain profile.;ABC transporter integral membrane type-1 fused domain profile.;ABCC_MRP_domain1;consensus disorder prediction	ABC transporter type 1, transmembrane domain superfamily;ABC transporter-like;ABC transporter type 1, transmembrane domain;ABC transporter, conserved site;AAA+ ATPase domain;P-loop containing nucleoside triphosphate hydrolase	-	[Uncharacterized protein] [hypothetical protein]
		X0J1P5	2.26722	0.0023253		61.2135	142.566		FOIG_16479	EXL90271	consensus disorder prediction	Arrestin, C-terminal	-	[hypothetical protein] [unnamed protein product]
		X0LDA2	2.26636	0.0444617		210.81	430.685		FOIG_03473	EXM06785	Major Facilitator Superfamily;Major facilitator superfamily (MFS) profile.;MFS;consensus disorder prediction	Major facilitator superfamily;Major facilitator superfamily domain;MFS transporter superfamily	-	[MFS general substrate transporter] [hypothetical protein] [Multidrug resistance protein-like protein] [MFS multidrug transporter] [unnamed protein product]
		X0JLR0	2.26567	0.0156499		43.8669	107.799		FOIG_06448	EXM02158	Glutathione S-transferase, C-terminal domain;Glutathione S-transferase N-terminal domain;SUF1;SUF1.1;GST_C_Metaxin	Metaxin, glutathione S-transferase domain;Thioredoxin-like fold;Failed axon connections;Glutathione S-transferase, C-terminal domain superfamily;Thioredoxin-like superfamily	-	[hypothetical protein] [Uncharacterized protein] [related to glutathione S-transferase] [Failed axon connections-like protein]
		X0IYN5	2.26252	0.0297233		309.796	719.346		FOIG_12997	EXL94083	Cytochrome P450;P450 superfamily signature;E-class P450 group I signature;Cytochrome P450 cysteine heme-iron ligand signature.	Cytochrome P450 superfamily;Cytochrome P450;Cytochrome P450, E-class, group I;Cytochrome P450, conserved site	-	[predicted protein] [hypothetical protein] [cytochrome P450 94A1] [unnamed protein product]
		X0KUC3	2.26154	0.0120466		154.133	364.48		FOIG_08300	EXM00335	ABC transporter;ATP-binding cassette, ABC transporter-type domain profile.;ABCF_EF-3	ABC transporter-like;ABC-transporter extension domain;AAA+ ATPase domain;P-loop containing nucleoside triphosphate hydrolase	-	[predicted protein] [hypothetical protein] [ABC transporter] [ATP-binding cassette sub-family F member 3] [positive effector protein gcn20] [unnamed protein product]
		X0JWI7	2.25808	0.0418308		756.845	2105.01		FOIG_07705	EXM00792	Glycosyl transferases group 1;ALG11 mannosyltransferase N-terminus;GT1_ALG11_like	Glycosyl transferase, family 1;ALG11 mannosyltransferase, N-terminal;ALG11 mannosyltransferase	KEGG: 00510+2.4.1.131|KEGG: 00513+2.4.1.131|Reactome: R-HSA-446193|Reactome: R-HSA-4551295	[GDP-Man:Man(3)GlcNAc(2)-PP-Dol alpha-1,2-mannosyltransferase] [related to ALG11 protein] [hypothetical protein] [ALG11 protein] [alpha-1,2-mannosyltransferase alg-11] [unnamed protein product]
		X0JXF2	2.25605	0.000576286		13398.6	29484.4		FOIG_07870	EXM01026	Coproporphyrinogen III oxidase;Coprogen oxidase signature;consensus disorder prediction	Oxygen-dependent coproporphyrinogen III oxidase superfamily;Coproporphyrinogen III oxidase, aerobic	KEGG: 00860+1.3.3.3|MetaCyc: PWY-7159|Reactome: R-HSA-189451	[predicted protein] [unnamed protein product] [probable coproporphyrinogen oxidase precursor] [hypothetical protein]
		X0KT87	2.25568	0.0410597		49.1693	113.692		FOIG_01454	EXM12022	UDP-glucoronosyl and UDP-glucosyl transferase	UDP-glucuronosyl/UDP-glucosyltransferase	Reactome: R-HSA-156588	[cytochrome P450] [related to UDP-glucuronosyltransferase 2C1 microsomal] [hypothetical protein] [unnamed protein product]
		X0KV38	2.25553	0.0107307		73.8814	159.392		FOIG_07592	EXM00615	Acyl-CoA dehydrogenase, C-terminal domain;Acyl-CoA dehydrogenase, middle domain;Acyl-CoA dehydrogenase, N-terminal domain;ACAD	Acyl-CoA dehydrogenase/oxidase, N-terminal domain superfamily;Acyl-CoA dehydrogenase/oxidase C-terminal;Acyl-CoA oxidase/dehydrogenase, central domain;Acyl-CoA dehydrogenase/oxidase, N-terminal;Acyl-CoA dehydrogenase-like, C-terminal;Acyl-CoA dehydrogenase/oxidase, N-terminal and middle domain superfamily	-	[predicted protein] [unnamed protein product] [hypothetical protein] [acyl-CoA dehydrogenase domain-containing protein]
		X0ITL4	2.25401	0.0229761		90.6373	196.551		FOIG_14674	EXL92237	NAD(P)H-binding	NAD(P)-binding domain;NAD(P)-binding domain superfamily	-	[transcription factor] [uncharacterized protein] [hypothetical protein] [unnamed protein product]
		X0J8V3	2.25282	0.0432705		8.37857	20.6646		FOIG_09973	EXL97648	RTA1 like protein	RTA-like protein	-	[Protein RTA1] [related to Rtm1p] [hypothetical protein] [unnamed protein product]
		X0JRF2	2.25249	0.00807192		173.652	418.971		FOIG_05481	EXM03834	ADP-ribosylation factor family;GTP-binding SAR1 protein signature;small GTPase Arf family profile.;small_GTP: small GTP-binding protein domain;Arl2	Small GTPase superfamily, ARF/SAR type;P-loop containing nucleoside triphosphate hydrolase;Small GTP-binding protein domain	-	[small GTPase superfamily, ARF type] [predicted protein] [ARF/SAR superfamily] [hypothetical protein] [unnamed protein product]
		X0KII0	2.24956	0.00992152		133.417	317.458		FOIG_03128	EXM08476	consensus disorder prediction	-	-	[Uncharacterized protein partial] [double-stranded RNA binding motif domain-containing protein] [hypothetical protein] [unnamed protein product]
		X0KDY8	2.24949	0.00025391		326.875	755.531		FOIG_12171	EXL95174	Uncharacterised protein family UPF0047;Uncharacterized protein family UPF0047 signature.;TIGR00149_YjbQ: secondary thiamine-phosphate synthase enzyme	YjbQ-like superfamily;Uncharacterised protein family UPF0047	-	[probable UPF0047 domain protein] [Lactobacillus shifted protein] [hypothetical protein] [UPF0047 protein C4A8.02c] [unnamed protein product]
		X0J3E7	2.24798	0.00979231		247.354	542.336		FOIG_11785	EXL95677	consensus disorder prediction	-	-	[uncharacterized protein] [unnamed protein product]
		X0J3E9	2.24797	0.0111279		88.1652	183.039		FOIG_15881	EXL90871	alpha/beta hydrolase fold	Alpha/Beta hydrolase fold;Alpha/beta hydrolase fold-3	-	[Carboxylesterase NlhH] [related to lipase 2] [Lipase] [Putative sterigmatocystin biosynthesis lipase/esterase stcI] [hypothetical protein] [ab hydrolase superfamily protein] [ATP synthase D chain] [unnamed protein product]
		X0JXY1	2.24642	5.89033e-05		2450.69	5660.57		FOIG_06969	EXM01287	Peptidase family M20/M25/M40;Peptidase dimerisation domain;ArgE / dapE / ACY1 / CPG2 / yscS family signature 2.;M20_dipept_like_CNDP	Peptidase M20;Peptidase M20, dimerisation domain;Cytosolic nonspecific dipeptidase/DUG1;ArgE/DapE/ACY1/CPG2/YscS, conserved site	-	[predicted protein] [CNDP dipeptidase] [hypothetical protein] [Peptidase family M20/M25/M40] [glutamate carboxypeptidase] [probable cytosolic nonspecific dipeptidase] [cytosolic nonspecific dipeptidase] [unnamed protein product]
		X0JY63	2.24562	0.00060673		86.8328	183.548		FOIG_04547	EXM06173				[uncharacterized protein] [hypothetical protein] [unnamed protein product]
		X0J1C2	2.24249	0.022896		3525.39	8164.48		FOIG_12374	EXL94932				[uncharacterized protein] [unnamed protein product]
		X0KG90	2.23914	0.0371606		14.5262	33.4907		FOIG_11449	EXL95904	MOSC domain;MOSC N-terminal beta barrel domain;MOSC domain profile.	Molybdenum cofactor sulfurase, C-terminal;MOSC, N-terminal beta barrel;Pyruvate kinase-like, insert domain superfamily	KEGG: 00790+2.8.1.9|MetaCyc: PWY-5963	[MOSC domain-containing protein 1, mitochondrial] [hypothetical protein] [unnamed protein product]
		X0JXW7	2.23235	0.00753017		53.8185	127.092		FOIG_04457	EXM06063	-	Mss4-like superfamily	-	[Centromere protein V] [hypothetical protein] [unnamed protein product]
		X0JP62	2.23235	7.33879e-05		514.538	1145.91		FOIG_05981	EXM03074	Serine hydrolase (FSH1)	Alpha/Beta hydrolase fold;Serine hydrolase FSH	-	[predicted protein] [hypothetical protein] [dihydrofolate reductase, partial] [serine hydrolase (FSH1) family protein] [unnamed protein product]
		X0JEE7	2.23118	0.0262714		435.231	1062.31		FOIG_12560	EXL94715	Methyltransferase domain;AdoMet_MTases	Methyltransferase type 11;S-adenosyl-L-methionine-dependent methyltransferase	-	[Williams-Beuren syndrome chromosomal region 27 protein] [uncharacterized protein] [hypothetical protein] [unnamed protein product]
		X0KAU7	2.23112	0.017772		102.928	220.842		FOIG_13021	EXL94114	Acetyltransferase (GNAT) family;Gcn5-related N-acetyltransferase (GNAT) domain profile.;NAT_SF	GNAT domain;Acyl-CoA N-acyltransferase	-	[GNAT family acetyltransferase] [uncharacterized protein] [TPA: conserved hypothetical protein] [hypothetical protein ASPCAL04313] [unnamed protein product]
		X0LAE0	2.22993	0.0160463		294.441	705.434		FOIG_04284	EXM05800	Calcineurin-like phosphoesterase;5'-nucleotidase, C-terminal domain;Apyrase family signature;MPP_CG11883_N;consensus disorder prediction	Metallo-dependent phosphatase-like;5'-Nucleotidase, C-terminal domain superfamily;Calcineurin-like phosphoesterase domain, ApaH type;5'-Nucleotidase, C-terminal;5'-Nucleotidase/apyrase	Reactome: R-HSA-196807|Reactome: R-HSA-73621|Reactome: R-HSA-74259	[predicted protein] [hypothetical protein] [calcineurin-like phosphoesterase] [5'-nucleotidase] [unnamed protein product]
		X0K4G0	2.22925	0.0106702		178.945	384.214		FOIG_05326	EXM03627	Thioesterase superfamily;PaaI_thioesterase;consensus disorder prediction	Thioesterase domain;Acyl-coenzyme A thioesterase 13;HotDog domain superfamily	Reactome: R-HSA-77289	[hypothetical protein VHEMI02217] [Thioesterase superfamily] [Acyl-coenzyme A thioesterase-like protein] [unnamed protein product]
		X0JT89	2.21987	0.0289006		16.352	34.2507		FOIG_08575	EXL99535	short chain dehydrogenase;Glucose/ribitol dehydrogenase family signature;consensus disorder prediction	Short-chain dehydrogenase/reductase SDR;NAD(P)-binding domain superfamily	-	[related to reductases] [oxidoreductase, partial] [Short-chain dehydrogenase TIC 32, chloroplastic] [hypothetical protein]
		X0JFD1	2.21909	0.0216922		487.462	1296.5		FOIG_08056	EXL99933	Regulator of Vps4 activity in the MVB pathway;consensus disorder prediction	Vacuolar protein sorting-associated protein Ist1	Reactome: R-HSA-6798695	[IST1] [Putative DUF292 domain-containing protein] [increased sodium tolerance protein 1] [predicted protein] [probable IST1 Putative translation initiation factor, has a role in resistance to high concentrations of sodium] [hypothetical protein] [ESCRT-III complex subunit Ist1] [unnamed protein product]
		X0KL66	2.21889	0.046303		9.18337	21.539		FOIG_02244	EXM09401	consensus disorder prediction	-	-	[hypothetical protein] [unnamed protein product]
		X0KR56	2.21214	0.0268284		25.7851	62.558		FOIG_00976	EXM11176	Domain of unknown function (DUF4291)	Protein of unknown function DUF4291	-	[DUF4291 domain protein] [uncharacterized protein] [hypothetical protein] [atp-dependent rna helicase dhx8] [unnamed protein product]
		X0JH24	2.20986	0.048344		369.952	946.068		FOIG_11796	EXL95691	Phosducin;Phd_like_VIAF;consensus disorder prediction	Phosducin, thioredoxin-like domain;Thioredoxin-like superfamily	-	[predicted protein] [Phosducin-like protein 2, partial] [related to phosducin homolog, likely to be involved in regulation of pheromone response] [hypothetical protein partial] [thioredoxin-like protein] [unnamed protein product]
		X0KJI1	2.20766	0.00954876		127.912	294.377		FOIG_10729	EXL97039	Fungal Zn(2)-Cys(6) binuclear cluster domain;Fungal specific transcription factor domain;Zn(2)-C6 fungal-type DNA-binding domain signature.;Zn(2)-C6 fungal-type DNA-binding domain profile.;GAL4;fungal_TF_MHR	Zn(2)-C6 fungal-type DNA-binding domain superfamily;Zn(2)-C6 fungal-type DNA-binding domain;Transcription factor domain, fungi	-	[uncharacterized protein] [hypothetical protein] [Bikaverin cluster transcription factor bik5] [unnamed protein product]
		X0K8C6	2.20682	0.0434083		1001.59	2703.23		FOIG_00068	EXM09723	SPFH domain / Band 7 family;SPFH_flotillin	Band 7 domain;Flotillin family;Band 7/SPFH domain superfamily	Reactome: R-HSA-8849932	[predicted protein] [Band 7 protein] [hypothetical protein] [Flotillin-like protein 1] [Flotillin domain-containing protein (SPFH domain/Band 7 family protein)] [related to nodulin] [SPFH domain band 7 family protein] [unnamed protein product]
		X0JHY1	2.20653	0.0404725		98.3727	207.59		FOIG_11473	EXL95930	Endonuclease/Exonuclease/phosphatase family;TDP2	Endonuclease/exonuclease/phosphatase superfamily;Endonuclease/exonuclease/phosphatase	-	[hypothetical protein] [unnamed protein product]
		X0JYT1	2.20541	0.00316918		86.8838	187.344		FOIG_03183	EXM06348	consensus disorder prediction	WD40/YVTN repeat-like-containing domain superfamily;WD40-repeat-containing domain superfamily	-	[Diphthamide biosynthesis protein-like protein] [uncharacterized protein] [Protein MSN5] [unnamed protein product]
		X0K5H7	2.20268	0.00114558		671.391	1452.29		FOIG_05576	EXM03997	HAD-hyrolase-like;Haloacid dehalogenase-like hydrolase;PGP_euk: phosphoglycolate/pyridoxal phosphate phosphatase family;HAD-SF-IIA: HAD hydrolase, family IIA	HAD superfamily;HAD-superfamily hydrolase, subfamily IIA;HAD-like superfamily;2-phosphoglycolate phosphatase, eukaryotic	-	[predicted protein] [hypothetical protein] [probable 4-nitrophenylphosphatase] [unnamed protein product]
		X0KD79	2.20245	0.00346126		142.259	336.603		FOIG_03397	EXM06677				[hypothetical protein]
		X0JV95	2.19693	0.0291318		509.75	997.995		FOIG_08247	EXM00262	haloacid dehalogenase-like hydrolase;HAD-SF-IB: HAD phosphoserine phosphatase-like hydrolase, family IB;DKMTPPase-SF: 2,3-diketo-5-methylthio-1-phosphopentane phosphatase	HAD superfamily;HAD-like superfamily;Pyridoxal phosphate phosphatase-related	-	[predicted protein] [Putative phosphatase] [uncharacterized protein] [hypothetical protein] [unnamed protein product]
		X0KYS1	2.19539	0.00521744		231.149	522.197		FOIG_07320	EXM01860	Cytochrome b5-like Heme/Steroid binding domain;Cytochrome b5 family, heme-binding domain signature.;Cytochrome b5 family, heme-binding domain profile.	Cytochrome b5-like heme/steroid binding domain superfamily;Cytochrome b5-like heme/steroid binding domain;Cytochrome b5, heme-binding site	-	[Pyridoxal phosphate-dependent decarboxylase] [acyl- dehydrogenase] [hypothetical protein partial] [Putative Cytochrome b5-like Heme/Steroid binding domain containing protein] [Putative cytochrome b5] [unnamed protein product]
		X0KCT6	2.18935	0.0186186		284.675	575.987		FOIG_03296	EXM06532	Aspartate/ornithine carbamoyltransferase, Asp/Orn binding domain;Aspartate/ornithine carbamoyltransferase, carbamoyl-P binding domain;Aspartate/ornithine carbamoyltransferase superfamily signature;Ornithine carbamoyltransferase signature;Aspartate and ornithine carbamoyltransferases signature.;orni_carb_tr: ornithine carbamoyltransferase	Aspartate/ornithine carbamoyltransferase superfamily;Aspartate/ornithine carbamoyltransferase, Asp/Orn-binding domain;Aspartate/ornithine carbamoyltransferase, carbamoyl-P binding;Aspartate/ornithine carbamoyltransferase;Ornithine/putrescine carbamoyltransferase	KEGG: 00220+2.1.3.3|MetaCyc: PWY-4981|MetaCyc: PWY-4984|MetaCyc: PWY-7400|Reactome: R-HSA-1268020|Reactome: R-HSA-70635	[ornithine mitochondrial] [predicted protein] [hypothetical protein] [Ornithine carbamoyltransferase, mitochondrial] [unnamed protein product]
		X0K634	2.18457	0.00883732		362.523	791.542		FOIG_14438	EXL92479	UDP-glucose:Glycoprotein Glucosyltransferase;Thioredoxin-like domain;Glucosyltransferase 24;GT8_HUGT1_C_like;consensus disorder prediction	Nucleotide-diphospho-sugar transferases;UDP-glucose:Glycoprotein Glucosyltransferase	Reactome: R-HSA-901032	[related to KRE5-killer toxin-resistance protein] [unnamed protein product] [hypothetical protein] [udp-glucose:glycoprotein glucosyltransferase]
		X0K9X3	2.1835	0.041544		285.969	578.034		FOIG_04099	EXM05542	Acetyltransferase (GNAT) family;Gcn5-related N-acetyltransferase (GNAT) domain profile.;NAT_SF	GNAT domain;Acyl-CoA N-acyltransferase	-	[Acyl-CoA N-acyltransferase] [acetyltransferase (GNAT) family domain-containing protein] [uncharacterized protein] [hypothetical protein] [unnamed protein product]
		X0K0N5	2.18139	0.000206088		50.1577	112.629		FOIG_03632	EXM07033	Cupredoxin;consensus disorder prediction	Cupredoxin	-	[uncharacterized protein] [unnamed protein product] [hypothetical protein] [extracellular serine-rich protein]
		X0JTH3	2.18012	0.000294744		716.657	1521.09		FOIG_08644	EXL99620	Calcineurin-like phosphoesterase;MPP_PPP_family;consensus disorder prediction	Calcineurin-like phosphoesterase domain, ApaH type	-	[uncharacterized protein] [hypothetical protein] [Bis(5'-nucleosyl)-tetraphosphatase, symmetrical] [unnamed protein product]
		X0JCR8	2.17742	0.0196515		605.431	1323.03		FOIG_13046	EXL94140	Peptidase family M1 domain;ERAP1-like C-terminal domain;Peptidase M1 N-terminal domain;Membrane alanyl dipeptidase (M1) family signature;M1_APN_2;consensus disorder prediction	Peptidase M1, membrane alanine aminopeptidase, N-terminal;ERAP1-like C-terminal domain;Peptidase M1, alanine aminopeptidase/leukotriene A4 hydrolase;Aminopeptidase N-type	-	[aminopeptidase] [hypothetical protein] [Aminopeptidase 2, mitochondrial] [unnamed protein product]
		X0JHG5	2.17192	0.00920558		350.372	840.61		FOIG_11865	EXL95806	consensus disorder prediction	-	-	[uncharacterized protein] [unnamed protein product]
		X0KLK2	2.17112	0.0359114		42.2772	94.1851		FOIG_02329	EXM09551	L-rhamnose mutarotase	Rhamnose/fucose mutarotase;Dimeric alpha-beta barrel	-	[predicted protein] [hypothetical protein partial] [L-rhamnose mutarotase] [putative duf718 domain-containing protein] [related to DUF718 domain protein] [unnamed protein product]
		X0K5T3	2.1695	0.012057		204.258	438.638		FOIG_05579	EXM04001	Ku70/Ku80 beta-barrel domain;Ku70/Ku80 N-terminal alpha/beta domain;Ku C terminal domain like;VWFA domain profile.;KU80	Ku, C-terminal domain superfamily;SPOC-like, C-terminal domain superfamily;von Willebrand factor A-like domain superfamily;Ku70/Ku80 beta-barrel domain;Ku70/Ku80, N-terminal alpha/beta;Ku, C-terminal;Ku80;von Willebrand factor, type A	Reactome: R-HSA-164843|Reactome: R-HSA-1834949|Reactome: R-HSA-3270619|Reactome: R-HSA-5693571|Reactome: R-HSA-6798695	[predicted protein] [ATP-dependent DNA helicase 2 subunit 2] [hypothetical protein] [Ku70] [Ku family DNA helicase] [unnamed protein product]
		X0K088	2.16631	0.033507		68.9326	163.132		FOIG_03586	EXM06954	Zinc finger C2H2 type domain signature.;Zinc finger C2H2 type domain profile.;consensus disorder prediction	Zinc finger C2H2-type	-	[putative DNA polymerase epsilon, calytic chain POL2] [hypothetical protein] [unnamed protein product]
		X0K3X5	2.16588	0.0422589		599.586	1298.01		FOIG_06234	EXM03427	FAD binding domain;Aromatic-ring hydroxylase (flavoprotein monooxygenase) signature	FAD/NAD(P)-binding domain superfamily;FAD-binding domain	-	[oxidoreductase] [hypothetical protein] [unnamed protein product]
		X0JKT0	2.16317	0.00467753		446.201	993.69		FOIG_10715	EXL97021	OHCU decarboxylase	Oxo-4-hydroxy-4-carboxy-5-ureidoimidazoline decarboxylase superfamily;Oxo-4-hydroxy-4-carboxy-5-ureidoimidazoline decarboxylase	KEGG: 00230+4.1.1.97|MetaCyc: PWY-5691|MetaCyc: PWY-7394|MetaCyc: PWY-7849	[uncharacterized protein] [putative allantoinase 1] [hypothetical protein] [Oxo-4-hydroxy-4-carboxy-5-ureidoimidazoline decarboxylase, partial] [ohcu decarboxylase] [unnamed protein product]
		X0KA95	2.15909	0.0156025		8141.33	18527.7		FOIG_00585	EXM10524	Shwachman-Bodian-Diamond syndrome (SBDS) protein;consensus disorder prediction	Ribosome maturation protein SBDS, N-terminal domain superfamily;Ribosome maturation protein SBDS, N-terminal;Ribosome maturation protein Sdo1/SBDS-like	-	[shwachman-Bodian-Diamond syndrome protein] [hypothetical protein] [RNA-binding protein] [SDO1-like protein C21C3.19] [putative RhoGEF domain-containing protein] [unnamed protein product]
		X0KMW5	2.15466	0.00716953		111.802	270.353		FOIG_00274	EXM10016	consensus disorder prediction	-	-	[uncharacterized protein] [tat pathway signal sequence] [hypothetical protein] [unnamed protein product]
		X0J967	2.15393	0.0416634		30.0377	64.9208		FOIG_10011	EXL97687	Phosphatidylinositol-specific phospholipase C, Y domain;Phosphatidylinositol-specific phospholipase C, X domain;Transient receptor potential (TRP) ion channel;Phospholipase C signature;Phosphatidylinositol-specific phospholipase X-box domain profile.;Phosphatidylinositol-specific phospholipase Y-box domain profile.;Prokaryotic membrane lipoprotein lipid attachment site profile.;PI-PLC1c_yeast	C2 domain superfamily;PLC-like phosphodiesterase, TIM beta/alpha-barrel domain superfamily;Phospholipase C, phosphatidylinositol-specific, Y domain;Phosphatidylinositol-specific phospholipase C, X domain;TRP, C-terminal;Phosphoinositide phospholipase C family	KEGG: 00562+3.1.4.11|KEGG: 04070+3.1.4.11|MetaCyc: PWY-6351|MetaCyc: PWY-6367|MetaCyc: PWY-7039|Reactome: R-HSA-1855204	[uncharacterized protein] [GTP-binding protein rhoA] [hypothetical protein] [unnamed protein product]
		X0KAV0	2.15318	0.0245085		45.7895	98.3403		FOIG_04297	EXM05817	Fungal specific transcription factor domain	Fungal transcription factor	-	[uncharacterized protein] [hypothetical protein] [unnamed protein product]
		X0K4K5	2.15283	0.0429689		69.3237	140.74		FOIG_05358	EXM03667				[uncharacterized protein] [nacht domain protein] [hypothetical protein partial]
		X0JFP0	2.14931	0.0120466		3910.64	9354.66		FOIG_12157	EXL95145	Skp1 family, dimerisation domain;Skp1 family, tetramerisation domain	SKP1 component, dimerisation;SKP1 component, POZ domain;S-phase kinase-associated protein 1;S-phase kinase-associated protein 1-like;SKP1/BTB/POZ domain superfamily;SKP1-like, dimerisation domain superfamily	Reactome: R-HSA-1169091|Reactome: R-HSA-1170546|Reactome: R-HSA-174113|Reactome: R-HSA-180534|Reactome: R-HSA-187577|Reactome: R-HSA-195253|Reactome: R-HSA-202424|Reactome: R-HSA-2122947|Reactome: R-HSA-2565942|Reactome: R-HSA-2644606|Reactome: R-HSA-2644607|Reactome: R-HSA-2871837|Reactome: R-HSA-2894862|Reactome: R-HSA-400253|Reactome: R-HSA-5607761|Reactome: R-HSA-5607764|Reactome: R-HSA-56107…	[predicted protein] [probable SKP1-kinetochore protein complex CBF3, subunit D] [SCF complex subunit Skp1] [E3 ubiquitin ligase complex SCF subunit scon-like protein] [SKP1 component, partial] [hypothetical protein] [putative Skp1 family protein] [s-phase kinase-associated protein 1] [unnamed protein product]
		X0JQU7	2.14916	0.0479382		72.0071	164.347		FOIG_05355	EXM03664	consensus disorder prediction	-	-	[alphaherpesvirus glycoprotein E domain-containing protein] [uncharacterized protein] [hypothetical protein] [unnamed protein product]
		X0KCR2	2.14821	0.03696		40109.9	73552.8		FOIG_03236	EXM06441	Probable phosphoketolase.;D-xylulose 5-phosphate/D-fructose 6-phosphate phosphoketolase;XFP C-terminal domain;XFP N-terminal domain;Phosphoketolase signature 1.;Phosphoketolase signature 2.;TPP_PK	Transketolase C-terminal/Pyruvate-ferredoxin oxidoreductase domain II;Probable phosphoketolase;Xylulose 5-phosphate/Fructose 6-phosphate phosphoketolase;Xylulose 5-phosphate/Fructose 6-phosphate phosphoketolase, C-terminal;Xylulose 5-phosphate/Fructose 6-phosphate phosphoketolase, N-terminal;Xylulose 5-phosphate/Fructose 6-phosphate phosphoketolase, conserved site;Xylulose 5-phosphate/Fructose 6-…	-	[phosphoketolase, partial] [predicted protein] [probable xylulose-5-phosphate phosphoketolase] [D-xylulose 5-phosphate/D-fructose 6-phosphate phosphoketolase] [hypothetical protein] [unnamed protein product]
		X0IM20	2.1467	0.0167749		33.9596	74.9552		FOIG_16786	EXL89933	consensus disorder prediction	-	-	[uncharacterized protein] [hypothetical protein]
		X0JNY7	2.143	0.0232445		34.5237	75.1598		FOIG_09599	EXL98040	F-box-like;F-box domain profile.	F-box domain;F-box-like domain superfamily	-	[uncharacterized protein] [hypothetical protein]
		X0LMM7	2.137	0.000166975		478.356	1013.31		FOIG_00143	EXM09825	Zinc-binding dehydrogenase;Alcohol dehydrogenase GroES-like domain;MDR7	Alcohol dehydrogenase, C-terminal;Alcohol dehydrogenase, N-terminal;Polyketide synthase, enoylreductase domain;GroES-like superfamily;NAD(P)-binding domain superfamily	-	[Alcohol dehydrogenase superfamily, zinc-type, partial] [related to NADPH quinone oxidoreductase homolog PIG3] [predicted protein] [hypothetical protein] [Zinc-type alcohol dehydrogenase-like protein -like protein] [unnamed protein product]
		X0K0N0	2.13669	0.00883746		303.328	621.55		FOIG_03628	EXM07028	ATPase family associated with various cellular activities (AAA);Replication factor C C-terminal domain;AAA	ATPase, AAA-type, core;Replication factor C, C-terminal;AAA+ ATPase domain;DNA polymerase III, clamp loader complex, gamma/delta/delta subunit, C-terminal;P-loop containing nucleoside triphosphate hydrolase	Reactome: R-HSA-110312|Reactome: R-HSA-110314|Reactome: R-HSA-110320|Reactome: R-HSA-174411|Reactome: R-HSA-176187|Reactome: R-HSA-5651801|Reactome: R-HSA-5655862|Reactome: R-HSA-5656121|Reactome: R-HSA-5656169|Reactome: R-HSA-5685938|Reactome: R-HSA-5685942|Reactome: R-HSA-5693607|Reactome: R-HSA-5693616|Reactome: R-HSA-5696397|Reactome: R-HSA-5696400|Reactome: R-HSA-6782135|Reactome: R-HSA-6782…	[predicted protein] [hypothetical protein] [replication factor C, subunit 3] [unnamed protein product] [Ubiquitin-conjugating enzyme/RWD-like protein] [Rfc3p-like protein]
		X0KFB9	2.13283	0.022509		194.376	416.15		FOIG_03887	EXM07356	Prolyl oligopeptidase family;WD40-like Beta Propeller Repeat;consensus disorder prediction	Six-bladed beta-propeller, TolB-like;Alpha/Beta hydrolase fold;Peptidase S9, prolyl oligopeptidase, catalytic domain;WD40-like Beta Propeller	-	[related to peptidase yuxL] [Six-bladed beta-propeller, TolB-like protein] [putative peptidase s9 prolyl oligopeptidase active site domain protein] [hypothetical protein] [unnamed protein product]
		X0KL15	2.13044	0.00511539		1292.67	2674.07		FOIG_02262	EXM09437	S-methyl-5'-thioadenosine phosphorylase [mtnP].;Phosphorylase superfamily;Purine and other phosphorylases family 2 signature.;MTAP: methylthioadenosine phosphorylase	Methylthioadenosine phosphorylase (MTAP);Nucleoside phosphorylase domain;Purine phosphorylase, family 2, conserved site;Nucleoside phosphorylase superfamily	Reactome: R-HSA-1237112|Reactome: R-HSA-8950505	[S-methyl-5'-thioadenosine phosphorylase] [predicted protein] [unnamed protein product] [hypothetical protein] [probable MEU1-multiple enhancer of UAS2]
		X0K127	2.13009	0.0447491		340.568	811.427		FOIG_03802	EXM07259	F-box domain profile.;consensus disorder prediction	F-box domain;F-box-like domain superfamily	-	[uncharacterized protein] [hypothetical protein] [unnamed protein product]
		X0K2E8	2.12875	0.00436509		32450.6	73583.5		FOIG_05852	EXM02877				[Uncharacterized protein partial] [ThiJ/PfpI family protein] [hypothetical protein] [unnamed protein product]
		X0JXV7	2.12665	0.0169644		32.5721	76.0593		FOIG_04512	EXM06129	NUDIX domain;Nudix hydrolase domain profile.	NUDIX hydrolase domain;NUDIX hydrolase-like domain superfamily	-	[Uncharacterized protein] [hypothetical protein] [unnamed protein product]
		X0JVM9	2.12656	0.0316587		51.7279	124.549		FOIG_07513	EXM00532	Heterokaryon incompatibility protein (HET)	Heterokaryon incompatibility	-	[uncharacterized protein] [related to heterokaryon incompatibility protein (het-6OR allele)] [HET-domain-containing protein] [hypothetical protein] [unnamed protein product]
		X0JAX5	2.12051	0.017305		298.471	530.594		FOIG_09838	EXL98287	alpha/beta hydrolase fold;Alpha/beta hydrolase fold signature	Alpha/Beta hydrolase fold;Alpha/beta hydrolase fold-1	-	[valacyclovir hydrolase] [uncharacterized protein] [hypothetical protein] [unnamed protein product]
		X0JPC8	2.11993	0.03696		351.859	910.237		FOIG_05978	EXM03068	Rogdi leucine zipper containing protein;consensus disorder prediction	RAVE subunit 2/Rogdi	-	[predicted protein] [hypothetical protein] [37S ribosomal protein rsm22] [unnamed protein product]
		X0ITX7	2.11781	0.0208033		279.744	561.821		FOIG_14537	EXL92327	Methyltransferase domain;AdoMet_MTases;consensus disorder prediction	S-adenosyl-L-methionine-dependent methyltransferase	-	[hypothetical protein partial] [related to TAM domain methyltransferase] [Secondary metabolism regulator LAE1] [unnamed protein product]
		X0KBF9	2.11252	0.0169926		21.706	46.9649		FOIG_04466	EXM06072	consensus disorder prediction	-	-	[uncharacterized protein] [hypothetical protein] [unnamed protein product]
		X0KKR7	2.11071	0.0206675		94.7241	203.1		FOIG_10481	EXL97444				[hypothetical protein] [unnamed protein product]
		X0LPU5	2.11047	0.0140326		1249.3	2572.33		FOIG_00633	EXM10605	F-actin capping protein, beta subunit;F-actin capping protein beta subunit signature;F-actin capping protein beta subunit signature.;consensus disorder prediction	F-actin-capping protein subunit beta;F-actin capping protein, beta subunit, conserved site;F-actin-capping protein subunit alpha/beta	Reactome: R-HSA-2132295|Reactome: R-HSA-3371497|Reactome: R-HSA-6807878|Reactome: R-HSA-6811436|Reactome: R-HSA-983231;Reactome: R-HSA-2132295|Reactome: R-HSA-3371497|Reactome: R-HSA-6807878|Reactome: R-HSA-6811436	[F-actin capping protein beta subunit, partial] [predicted protein] [hypothetical protein] [beta subunit of the capping protein heterodimer] [unnamed protein product]
		X0K0H7	2.10636	0.00976823		59.9922	130.605		FOIG_03595	EXM06963	Uncharacterised protein family (UPF0203);Coiled coil-helix-coiled coil-helix (CHCH) domain profile.	Mitochondrial distribution/morphology family 35/apoptosis	Reactome: R-HSA-6803204	[hypothetical protein] [N-acetylglucosaminyl-phosphatidylinositol biosynthetic protein gpi1] [Uncharacterized protein] [glycosylphosphatidylinositol-N-acetylglucosaminyltransferase complex, subunit PIG-Q/GPI1, variant 1] [mitochondrial distribution and morphology protein 35] [unnamed protein product]
		X0KF35	2.10596	4.16603e-05		85.1635	184.213		FOIG_01569	EXM12214	consensus disorder prediction	-	-	[hypothetical protein] [unnamed protein product]
		X0K261	2.10382	0.0252465		233.614	514.691		FOIG_02550	EXM07548	Pyridine nucleotide-disulphide oxidoreductase;FAD-dependent pyridine nucleotide reductase signature;Pyridine nucleotide disulphide reductase class-II signature	FAD/NAD(P)-binding domain superfamily;FAD/NAD(P)-binding domain;Pyridine nucleotide-disulphide oxidoreductase, class-II	-	[thioredoxin reductase] [sulphydryl oxidase] [hypothetical protein] [unnamed protein product]
		X0KBH4	2.10144	0.0206992		892.825	1822.2		FOIG_00828	EXM10948	DNA polymerase sliding clamp [pcn].;Proliferating cell nuclear antigen, N-terminal domain;Proliferating cell nuclear antigen, C-terminal domain;Proliferating cell nuclear antigen (cyclin) signature;Proliferating cell nuclear antigen signature 2.;Proliferating cell nuclear antigen signature 1.;pcna: proliferating cell nuclear antigen (pcna);PCNA	Proliferating cell nuclear antigen, PCNA;Proliferating cell nuclear antigen, PCNA, N-terminal;Proliferating cell nuclear antigen, PCNA, C-terminal;Proliferating cell nuclear antigen, PCNA, conserved site	Reactome: R-HSA-110312|Reactome: R-HSA-110314|Reactome: R-HSA-110320|Reactome: R-HSA-1362277|Reactome: R-HSA-174411|Reactome: R-HSA-174414|Reactome: R-HSA-174417|Reactome: R-HSA-174437|Reactome: R-HSA-4615885|Reactome: R-HSA-5358565|Reactome: R-HSA-5358606|Reactome: R-HSA-539107|Reactome: R-HSA-5651801|Reactome: R-HSA-5655862|Reactome: R-HSA-5656121|Reactome: R-HSA-5656169|Reactome: R-HSA-5685942…	[predicted protein] [Proliferating cell nuclear antigen] [hypothetical protein] [unnamed protein product]
		X0KCR5	2.10084	0.0126519		3382.17	6976.05		FOIG_01072	EXM11374	Inorganic pyrophosphatase;Inorganic pyrophosphatase signature.;pyrophosphatase;consensus disorder prediction	Inorganic pyrophosphatase superfamily;Inorganic pyrophosphatase	KEGG: 00190+3.6.1.1|MetaCyc: PWY-7805|MetaCyc: PWY-7807|Reactome: R-HSA-71737	[C2 domain-containing protein] [Inorganic pyrophosphatase] [hypothetical protein] [unnamed protein product]
		X0JGE9	2.09793	0.0428917		22.1212	47.9384		FOIG_11984	EXL95476	consensus disorder prediction	-	-	[uncharacterized protein] [hypothetical protein] [predicted protein] [unnamed protein product]
		X0K2P2	2.09482	0.000888571		864.733	1814.53		FOIG_05929	EXM03002	Glyoxalase/Bleomycin resistance protein/Dioxygenase superfamily;Glyoxalase I signature 2.;Vicinal oxygen chelate (VOC) domain profile.;glyox_I: lactoylglutathione lyase;GlxI_Zn	Glyoxalase/Bleomycin resistance protein/Dihydroxybiphenyl dioxygenase;Glyoxalase/fosfomycin resistance/dioxygenase domain;Glyoxalase I, conserved site;Vicinal oxygen chelate (VOC) domain;Glyoxalase I	KEGG: 00620+4.4.1.5|MetaCyc: PWY-5386|Reactome: R-HSA-70268	[predicted protein] [Lactoylglutathione lyase] [hypothetical protein] [probable GLO1-glyoxalase I] [unnamed protein product]
		X0JWE7	2.08944	0.00931403		126.623	265.012		FOIG_07630	EXM00666	Zinc-binding dehydrogenase;N-terminal domain of oxidoreductase;PGDH	Alcohol dehydrogenase, C-terminal;Polyketide synthase, enoylreductase domain;GroES-like superfamily;NAD(P)-binding domain superfamily	-	[amidase] [predicted protein] [nadp-dependent leukotriene b4 12-hydroxydehydrogenase] [NAD(P)-binding protein] [hypothetical protein VHEMI10277] [Zinc-containing alcohol dehydrogenase] [putative endo-polygalacturonase 6] [putative NADP-dependent oxidoreductase-like protein] [unnamed protein product]
		X0KKZ7	2.08496	0.0309392		149.024	299.464		FOIG_02180	EXM09311	Cellulase (glycosyl hydrolase family 5);consensus disorder prediction	Glycoside hydrolase, family 5;Glycoside hydrolase superfamily	-	[putative glucan 1,3-beta-glucosidase D] [hypothetical protein] [putative glucan 1,3-beta-glucosidase D, partial] [unnamed protein product]
		X0KGH1	2.08338	0.000779978		820.388	1784.65		FOIG_02712	EXM07776	Amino acid kinase family;ACT domain;ACT domain profile.;asp_kinases: aspartate kinase;consensus disorder prediction	Acetylglutamate kinase-like superfamily;Aspartate/glutamate/uridylate kinase;CASTOR, ACT domain;ACT domain;Aspartate kinase	Reactome: R-HSA-70614;KEGG: 00260+2.7.2.4|KEGG: 00261+2.7.2.4|KEGG: 00270+2.7.2.4|KEGG: 00300+2.7.2.4|MetaCyc: PWY-2941|MetaCyc: PWY-2942|MetaCyc: PWY-5097|MetaCyc: PWY-6160|MetaCyc: PWY-6559|MetaCyc: PWY-6562|MetaCyc: PWY-7153|MetaCyc: PWY-7977	[hypothetical protein]
		X0L3D7	2.07975	0.0459866		359.313	767.446		FOIG_06215	EXM03400	-	Isopenicillin N synthase-like	-	[predicted protein] [uncharacterized protein] [hypothetical protein] [clavaminate synthase] [unnamed protein product]
		X0JYZ7	2.07799	0.0367932		516.418	1204.23		FOIG_03223	EXM06418	Coenzyme A transferase;Coenzyme A transferases signature 2.;pcaJ_scoB_fam: 3-oxoacid CoA-transferase, B subunit;pcaI_scoA_fam: 3-oxoacid CoA-transferase, A subunit	Coenzyme A transferase family I;3-oxoacid CoA-transferase;Coenzyme A transferase active site;NagB/RpiA transferase-like;3-oxoacid CoA-transferase, subunit B;3-oxoacid CoA-transferase, subunit A	Reactome: R-HSA-77108	[predicted protein] [hypothetical protein] [succinyl-CoA:3-ketoacid-coenzyme A transferase subunit A] [3-oxoacid CoA-transferase] [unnamed protein product]
		X0L2U4	2.07668	0.0377855		446.905	848.216		FOIG_06096	EXM03230	short chain dehydrogenase;Glucose/ribitol dehydrogenase family signature;This enzymatic domain is part of bacterial polyketide synthases and catalyses the first step in the reductive modification of the beta-carbonyl centres in the growing polyketide chain. It uses NADPH to reduce the keto group to a hydroxy group.	Short-chain dehydrogenase/reductase SDR;NAD(P)-binding domain superfamily	-	[corticosteroid 11-beta-dehydrogenase] [hypothetical protein] [putative oxidoreductase C30D10.05c-like protein] [NAD(P)-binding domain-containing protein] [unnamed protein product]
		X0KFP4	2.07621	0.00230334		72.0042	152.918		FOIG_02557	EXM07557	ANK	Ankyrin repeat-containing domain	-	[uncharacterized protein] [hypothetical protein]
		X0KRX2	2.07554	0.0489231		815.384	1494.15		FOIG_01109	EXM11436	Inosine-uridine preferring nucleoside hydrolase	Ribonucleoside hydrolase-like;Inosine/uridine-preferring nucleoside hydrolase domain;Inosine/uridine-preferring nucleoside hydrolase	-	[predicted protein] [uncharacterized protein] [hypothetical protein] [Inosine/uridine-preferring nucleoside hydrolase domain protein] [unnamed protein product]
		X0IYU4	2.07377	0.0139218		31.1776	67.614		FOIG_13044	EXL94138	Major Facilitator Superfamily;Major facilitator superfamily (MFS) profile.;MFS;consensus disorder prediction	Major facilitator superfamily;Major facilitator superfamily domain;MFS transporter superfamily	-	[related to nicotinamide mononucleotide permease] [predicted protein] [hypothetical protein] [MFS transporter] [major facilitator superfamily domain-containing protein] [unnamed protein product]
		X0K2A4	2.07167	0.0169926		178.922	366.266		FOIG_02658	EXM07689	Inosine triphosphate pyrophosphatase [ITPA].;Ham1 family;HAM1	Inosine triphosphate pyrophosphatase-like;Inosine triphosphate pyrophosphatase;Ham1-like protein	KEGG: 00230+3.6.1.9|KEGG: 00240+3.6.1.9|KEGG: 00500+3.6.1.9|KEGG: 00740+3.6.1.9|KEGG: 00760+3.6.1.9|KEGG: 00770+3.6.1.9|MetaCyc: PWY-6545|MetaCyc: PWY-7184|MetaCyc: PWY-7187|MetaCyc: PWY-7206|MetaCyc: PWY-7821|Reactome: R-HSA-74259;KEGG: 00230+3.6.1.66|Reactome: R-HSA-74259	[predicted protein] [hypothetical protein] [Inosine triphosphate pyrophosphatase-like protein] [Ham1 family protein] [unnamed protein product]
		X0KQI0	2.07125	0.026007		747.877	1832.46		FOIG_08944	EXL99049	Sugar (and other) transporter;Sugar transporter signature;Sugar transport proteins signature 1.;Sugar transport proteins signature 2.;Major facilitator superfamily (MFS) profile.;SP: MFS transporter, sugar porter (SP) family;MFS	Major facilitator, sugar transporter-like;Sugar/inositol transporter;Sugar transporter, conserved site;Major facilitator superfamily domain;MFS transporter superfamily	Reactome: R-HSA-189200	[probable RCO3-glucose transporter] [predicted protein] [hypothetical protein] [unnamed protein product]
		X0K2C9	2.07099	0.000646686		784.937	1657.12		FOIG_15622	EXL91219	Alpha/beta hydrolase family	Alpha/Beta hydrolase fold;Alpha/beta hydrolase fold-1	-	[uncharacterized protein] [hypothetical protein] [unnamed protein product]
		X0JTZ3	2.06922	0.0114755		681.864	1523.84		FOIG_08051	EXL99926	Leucine carboxyl methyltransferase;consensus disorder prediction	Methyltransferase Ppm1/Ppm2/Tcmp;Leucine carboxyl methyltransferase 1;Leucine carboxyl methyltransferase 1/2;S-adenosyl-L-methionine-dependent methyltransferase	Reactome: R-HSA-69273	[hypothetical protein] [unnamed protein product]
		X0JBL3	2.06824	0.0400594		131.569	273.288		FOIG_09359	EXL98603	Cytochrome P450;P450 superfamily signature;E-class P450 group I signature;Cytochrome P450 cysteine heme-iron ligand signature.	Cytochrome P450 superfamily;Cytochrome P450;Cytochrome P450, E-class, group I;Cytochrome P450, conserved site	-	[benzoate 4-monooxygenase] [predicted protein] [hypothetical protein] [unnamed protein product]
		X0JQ72	2.06684	0.00920558		427.143	894.734		FOIG_09267	EXL98485	UBX domain;Zinc finger C2H2 type domain signature.;Ubiquitin-associated domain (UBA) profile.;UBX domain profile.;Zinc finger C2H2 type domain profile.;consensus disorder prediction	UBX domain;Zinc finger C2H2-type;Ubiquitin-associated domain;UBA-like superfamily;Ubiquitin-like domain superfamily	-	[UBA/TS-N domain-containing protein] [putative protein C17C9.11c] [hypothetical protein] [Uncharacterized protein] [related to chicken h-caldesmon, Uso1p and YKL201c] [UBA-like protein] [unnamed protein product]
		X0LGG9	2.06513	0.00310326		711.943	1551.86		FOIG_02706	EXM07765	Tyrosine phosphatase family;Tyrosine specific protein phosphatases active site.;Tyrosine specific protein phosphatases family profile.	Protein-tyrosine phosphatase-like;Tyrosine/serine-protein phosphatase IphP-type;Protein-tyrosine phosphatase, active site;Tyrosine specific protein phosphatases domain	-	[hypothetical protein] [uncharacterized protein] [tyrosine serine protein phosphatase] [unnamed protein product]
		X0KFI9	2.06386	0.0444914		1156.25	2418.43		FOIG_11794	EXL95688	Acetyltransferase (GNAT) family;Gcn5-related N-acetyltransferase (GNAT) domain profile.;NAT_SF	GNAT domain;Acyl-CoA N-acyltransferase	-	[uncharacterized protein] [GNAT family acetyltransferase, putative] [hypothetical protein] [GCN5-related N-acetyltransferase (GNAT) domain-containing protein]
		X0JU28	2.0576	0.0275615		39.6163	79.1986		FOIG_07960	EXL99804				[hypothetical protein]
		X0JBR6	2.05692	0.000508036		91.4764	190.895		FOIG_09408	EXL98663	Cupin domain	RmlC-like jelly roll fold;Cupin 2, conserved barrel;RmlC-like cupin domain superfamily	-	[Dolichyl-phosphate-mannose--protein mannosyltransferase 2] [uncharacterized protein] [hypothetical protein]
		X0JTA5	2.05487	0.00883485		159.879	310.107		FOIG_08590	EXL99550	Protein of unknown function (DUF4246);consensus disorder prediction	Protein of unknown function DUF4246	-	[uncharacterized protein] [hypothetical protein] [unnamed protein product]
		X0KEL9	2.0547	0.00368473		188.504	384.433		FOIG_03692	EXM07126	Glycosyl hydrolases family 18;GH18_CTS3_chitinase;consensus disorder prediction	Glycoside hydrolase family 18, catalytic domain;Glycoside hydrolase superfamily	-	[alkaline phosphatase] [Chitinase 2] [hypothetical protein] [Glucosidase 2 subunit alpha-like protein] [glycoside hydrolase family 18] [putative protein C17G6.02c] [unnamed protein product]
		X0K8H7	2.05458	0.0113989		1841.08	3600.48		FOIG_00179	EXM09869	Peptidase family M1 domain;ERAP1-like C-terminal domain;Peptidase M1 N-terminal domain;Membrane alanyl dipeptidase (M1) family signature;M1_APN_2	Peptidase M1, membrane alanine aminopeptidase, N-terminal;ERAP1-like C-terminal domain;Peptidase M1, alanine aminopeptidase/leukotriene A4 hydrolase;Aminopeptidase N-type	-	[predicted protein] [hypothetical protein] [unnamed protein product]
		X0JTD3	2.05389	0.0274225		139.527	281.753		FOIG_04664	EXM04448	Thioesterase-like superfamily	-	-	[uncharacterized protein] [hypothetical protein partial] [unnamed protein product]
		X0L6L0	2.05287	0.0254731		116.664	247.753		FOIG_04720	EXM04505	consensus disorder prediction	-	-	[uncharacterized protein] [adenosylmethionine-8-amino-7-oxononanoate aminotransferase] [unnamed protein product]
		X0K514	2.05119	0.0258948		72.605	153.754		FOIG_01720	EXM08644	Pyridoxamine 5'-phosphate oxidase;Pyridoxine 5'-phosphate oxidase C-terminal dimerisation region;pdxH: pyridoxamine 5'-phosphate oxidase	FMN-binding split barrel;Pyridoxamine 5'-phosphate oxidase, putative;Pyridoxine 5'-phosphate oxidase, dimerisation, C-terminal;Pyridoxamine 5'-phosphate oxidase	KEGG: 00750+1.4.3.5|MetaCyc: PWY-7204|MetaCyc: PWY-7282|Reactome: R-HSA-964975	[Pyridoxine/pyridoxamine 5'-phosphate oxidase] [hypothetical protein] [unnamed protein product]
		X0J5H0	2.04731	0.023795		25.0298	53.7644		FOIG_11400	EXL96448	GAL4	Zn(2)-C6 fungal-type DNA-binding domain	-	[uncharacterized protein] [hypothetical protein] [unnamed protein product]
		X0J0I9	2.0462	0.00387668		2328.71	4720.69		FOIG_12559	EXL94713	Fungal specific transcription factor domain;GAL4	Zn(2)-C6 fungal-type DNA-binding domain superfamily;Fungal transcription factor;Zn(2)-C6 fungal-type DNA-binding domain	-	[uncharacterized protein] [hypothetical protein] [unnamed protein product]
		X0KIC4	2.04213	0.00134614		543.161	1117.28		FOIG_03082	EXM08411	2OG-Fe(II) oxygenase superfamily;non-haem dioxygenase in morphine synthesis N-terminal;Fe(2+) 2-oxoglutarate dioxygenase domain profile.	Isopenicillin N synthase-like;Oxoglutarate/iron-dependent dioxygenase;Non-haem dioxygenase N-terminal domain	-	[predicted protein] [UPF0676 protein] [hypothetical protein] [Clavaminate synthase-like protein] [2OG-Fe(II) oxygenase superfamily protein] [unnamed protein product]
		X0KQ50	2.03912	0.00470553		276.349	556.389		FOIG_00778	EXM10872	PDZ domain;Nas2 N_terminal domain;consensus disorder prediction	26S Proteasome non-ATPase regulatory subunit 9;PDZ superfamily	Reactome: R-HSA-1169091|Reactome: R-HSA-1234176|Reactome: R-HSA-1236974|Reactome: R-HSA-1236978|Reactome: R-HSA-174084|Reactome: R-HSA-174113|Reactome: R-HSA-174154|Reactome: R-HSA-174178|Reactome: R-HSA-174184|Reactome: R-HSA-180534|Reactome: R-HSA-180585|Reactome: R-HSA-187577|Reactome: R-HSA-195253|Reactome: R-HSA-202424|Reactome: R-HSA-211733|Reactome: R-HSA-2467813|Reactome: R-HSA-2871837|Re…	[26S proteasome non-ATPase regulatory subunit 9] [hypothetical protein] [pdz/dhr/glgf] [Uncharacterized protein] [related to NAS2-ubiquitin-dependent protein catabolism] [unnamed protein product]
		X0LBC9	2.03308	0.0112912		51.4623	108.597		FOIG_04536	EXM06160				[uncharacterized protein] [hypothetical protein] [unnamed protein product]
		X0KG77	2.02982	0.00858478		169.125	368.095		FOIG_02684	EXM07732	Domain of unknown function (DUF4202)	Protein of unknown function DUF4202	-	[glutamyl-trna synthetase] [predicted protein] [CYB2-L-lactate dehydrogenase (cytochrome b2)] [hypothetical protein] [fmn-dependent dehydrogenase] [cytochrome b2] [unnamed protein product]
		X0J7X6	2.02962	0.000577835		249.75	502.56		FOIG_14422	EXL92456	Gaa1-like, GPI transamidase component	GPI transamidase component Gaa1	Reactome: R-HSA-162791	[unnamed protein product] [predicted protein] [GPI transamidase component GAA1, partial] [hypothetical protein] [glycosylphosphatidylinositol transamidase]
		X0IVR7	2.02683	0.00255272		1788.12	3701.01		FOIG_13887	EXL92997	Amidase;Amidases signature.	Amidase signature (AS) superfamily;Amidase signature domain;Amidase, conserved site;Amidase	KEGG: 00970+6.3.5.7|MetaCyc: PWY-5921;KEGG: 00970+6.3.5.7|MetaCyc: PWY-5921|Reactome: R-HSA-2142753	[related to amidase] [glutamyl-trna amidotransferase subunit a] [uncharacterized protein] [hypothetical protein] [Amidase] [amidase signature enzyme] [unnamed protein product]
		X0JP27	2.02402	0.0181115		176.659	356.726		FOIG_05906	EXM02958				[uncharacterized protein] [hypothetical protein] [unnamed protein product]
		X0KQP5	2.01769	0.0464788		775.697	1596.79		FOIG_08983	EXL99104	Rieske [2Fe-2S] domain;Pyridine nucleotide-disulphide oxidoreductase;Reductase C-terminal;FAD-dependent pyridine nucleotide reductase signature;Pyridine nucleotide disulphide reductase class-I signature;Rieske [2Fe-2S] iron-sulfur domain profile.;Rieske_AIFL_N	Rieske [2Fe-2S] iron-sulphur domain superfamily;FAD/NAD-linked reductase, dimerisation domain superfamily;FAD/NAD(P)-binding domain superfamily;Rieske [2Fe-2S] iron-sulphur domain;FAD/NAD(P)-binding domain;Reductase, C-terminal	-	[putidaredoxin reductase] [aif-like mitochondrial oxidoreductase] [Putative flavoprotein C26F1.14C] [hypothetical protein] [Apoptosis-inducing factor 1] [monodehydroascorbate reductase, partial] [unnamed protein product]
		X0LDN3	2.01735	0.0110841		261.774	542.439		FOIG_03565	EXM06925	GPR1/FUN34/yaaH family;consensus disorder prediction	Acetate transporter GPR1/FUN34/SatP family	-	[GPR1/FUN34/yaaH family domain-containing protein] [Uncharacterized protein] [Ammonia transport outward protein 2] [hypothetical protein] [unnamed protein product]
		X0JH26	2.0128	9.76216e-05		1110.26	2209.74		FOIG_11753	EXL95625	consensus disorder prediction	-	-	[uncharacterized protein] [hypothetical protein] [unnamed protein product]
		X0KSY8	2.01157	0.0156127		1555.5	3343.12		FOIG_08006	EXL99864	Phosphatidylinositol-specific phospholipase C, Y domain;Phosphatidylinositol-specific phospholipase C, X domain;Phospholipase C signature;Phosphatidylinositol-specific phospholipase X-box domain profile.;Phosphatidylinositol-specific phospholipase Y-box domain profile.;C2_PLC_like;PI-PLC1c_yeast;consensus disorder prediction	C2 domain superfamily;PLC-like phosphodiesterase, TIM beta/alpha-barrel domain superfamily;Phospholipase C, phosphatidylinositol-specific, Y domain;Phosphatidylinositol-specific phospholipase C, X domain;Phosphoinositide phospholipase C family	KEGG: 00562+3.1.4.11|KEGG: 04070+3.1.4.11|MetaCyc: PWY-6351|MetaCyc: PWY-6367|MetaCyc: PWY-7039|Reactome: R-HSA-1855204	[predicted protein] [PLC-like phosphodiesterase] [hypothetical protein] [Uncharacterized protein] [putative phosphatidylinositol-specific phospholipase C] [unnamed protein product]
		X0L2N3	2.00741	0.00136449		2040.75	4166.14		FOIG_06054	EXM03175	Squalene/phytoene synthase;Squalene and phytoene synthases signature 1.;Squalene/Phytoene Synthase Like;Isoprenoid Synthase Type I;squal_synth: farnesyl-diphosphate farnesyltransferase;Trans_IPPS_HH	Isoprenoid synthase domain superfamily;Squalene/phytoene synthase, conserved site;Squalene/phytoene synthase;Squalene synthase-like;Trans-Isoprenyl Diphosphate Synthases, head-to-head	Reactome: R-HSA-191273|Reactome: R-HSA-1989781|Reactome: R-HSA-2426168;KEGG: 00100+2.5.1.21|KEGG: 00909+2.5.1.21|MetaCyc: PWY-5670|Reactome: R-HSA-191273|Reactome: R-HSA-1989781|Reactome: R-HSA-2426168	[predicted protein] [hypothetical protein] [putative farnesyl-diphosphate farnesyltransferase] [squalene synthase] [unnamed protein product]
		X0J467	2.00691	0.0121716		498.992	949.383		FOIG_15766	EXL91085	Dihydroorotate dehydrogenase;DHOD_1A_like	Dihydroorotate dehydrogenase A, chain A, domain 2;Aldolase-type TIM barrel;Dihydroorotate dehydrogenase domain;Dihydroorotate dehydrogenase, class 1A	KEGG: 00240+1.3.98.1|MetaCyc: PWY-7790	[hypothetical protein] [FMN-linked oxidoreductase] [unnamed protein product]
		X0K1Z2	2.00628	0.0308513		561.027	1190.94		FOIG_15765	EXL91084	Transmembrane amino acid transporter protein;consensus disorder prediction	Amino acid transporter, transmembrane domain	-	[related to neutral amino acid permease] [n amino acid transport system protein] [hypothetical protein] [unnamed protein product]
		X0KA50	1.99915	0.00472402		1205.79	2571.39		FOIG_04154	EXM05622	Copper/zinc superoxide dismutase (SODC);Heavy-metal-associated domain;Heavy-metal-associated domain profile.;HMA	Superoxide dismutase-like, copper/zinc binding domain superfamily;Superoxide dismutase, copper/zinc binding domain;Heavy metal-associated domain, HMA;Superoxide dismutase (Cu/Zn) / superoxide dismutase copper chaperone;Heavy metal-associated domain superfamily	MetaCyc: PWY-6854|Reactome: R-HSA-3299685	[Copper chaperone for superoxide dismutase] [predicted protein] [heavy-metal-associated domain-containing protein] [Putative Superoxide dismutase 1 copper chaperone] [hypothetical protein] [unnamed protein product]
		X0JR70	1.99893	0.0185308		24.0105	48.1836		FOIG_05394	EXM03713				[hypothetical protein]
		X0L7H9	1.9989	0.0289006		156.195	322.284		FOIG_04980	EXM04810	GAL4;fungal_TF_MHR;consensus disorder prediction	Zn(2)-C6 fungal-type DNA-binding domain superfamily;Zn(2)-C6 fungal-type DNA-binding domain	-	[Zn2Cys6 transcriptional regulator] [hypothetical protein] [unnamed protein product]
		X0JZC3	1.99755	0.00607279		416.921	848.977		FOIG_03374	EXM06649				[uncharacterized protein] [hypothetical protein partial] [unnamed protein product]
		X0K8L2	1.99452	0.00488948		30.6285	61.0564		FOIG_00223	EXM09919	Cutinase;Cutinase signature;Cutinase, serine active site.;Cutinase, aspartate and histidine active sites.;consensus disorder prediction	Alpha/Beta hydrolase fold;Cutinase/acetylxylan esterase;Cutinase, monofunctional	-	[uncharacterized protein] [unnamed protein product] [hypothetical protein] [cutinase-domain-containing protein]
		X0J1W3	1.99066	0.0352144		1537.53	3240.29		FOIG_12156	EXL95142	Alg9-like mannosyltransferase family	GPI mannosyltransferase	-	[related to protein kinase C pathway protein SMP3] [Alg9-like mannosyltransferase, partial] [hypothetical protein partial] [unnamed protein product]
		X0JQN6	1.98886	0.0311064		68.7091	134.506		FOIG_06308	EXM03513	Ceramidase	Ceramidase	Reactome: R-HSA-1660661	[related to YPC1-Alkaline Ceramidase] [hypothetical protein] [unnamed protein product]
		X0JFF2	1.98693	0.0207601		1057.28	2213.31		FOIG_12111	EXL95054	tRNA synthetase class II core domain (G, H, P, S and T);Anticodon binding domain;Glycyl-tRNA synthetase signature;Aminoacyl-transfer RNA synthetases class-II family profile.;glyS_dimeric: glycine--tRNA ligase;GlyRS-like_core;GlyRS_anticodon;consensus disorder prediction	Anticodon-binding domain superfamily;Aminoacyl-tRNA synthetase, class II (G/ P/ S/T);Anticodon-binding;Glycyl-tRNA synthetase;Aminoacyl-tRNA synthetase, class II;Glycyl-tRNA synthetase/DNA polymerase subunit gamma-2;Glycyl-tRNA synthetase-like core domain	KEGG: 00970+6.1.1.14|Reactome: R-HSA-379716|Reactome: R-HSA-379726;KEGG: 00970+6.1.1.14	[Glycine--tRNA ligase 1, mitochondrial] [predicted protein] [glycyl-tRNA synthetase] [glycyl-trna synthetase] [hypothetical protein] [glycyl-tRNA synthetase 1] [unnamed protein product]
		X0KU24	1.98585	0.0113989		29.7735	60.1164		FOIG_08246	EXM00260	Major Facilitator Superfamily;Major facilitator superfamily (MFS) profile.;MFS;consensus disorder prediction	Major facilitator superfamily;Major facilitator superfamily domain;MFS transporter superfamily	-	[predicted protein] [MFS permease] [hypothetical protein] [tetracycline resistance protein] [Bypass of stop codon protein 6] [mfs efflux transporter] [unnamed protein product]
		X0J4E8	1.98455	0.0340468		57.2229	112.373		FOIG_11553	EXL96012	-	START-like domain superfamily	-	[uncharacterized protein] [hypothetical protein] [unnamed protein product]
		X0IUX3	1.98427	0.0281699		105.991	203.496		FOIG_14219	EXL92733	Bacterial transferase hexapeptide (six repeats);Maltose acetyltransferase;Hexapeptide-repeat containing-transferases signature.;LbH_MAT_GAT	Hexapeptide repeat;Maltose/galactoside acetyltransferase;Hexapeptide transferase, conserved site;Trimeric LpxA-like superfamily	Reactome: R-HSA-446205	[hypothetical protein] [acetyltransferase, CysE/LacA/LpxA/NodL family] [trimeric LpxA-like protein] [related to maltose O-acetyltransferase]
		X0IY34	1.98147	0.0093128		345.448	657.288		FOIG_13124	EXL93817	Amidase	Amidase signature (AS) superfamily;Amidase signature domain;Amidase	KEGG: 00970+6.3.5.7|MetaCyc: PWY-5921	[hypothetical protein] [glutamyl-trna amidotransferase subunit a] [amidase] [Fatty acid amide hydrolase, partial] [unnamed protein product]
		X0J0N1	1.98017	0.00961439		215.628	446.89		FOIG_12601	EXL94758				[hypothetical protein]
		X0K469	1.97838	0.004631		245.423	505.827		FOIG_14948	EXL91839				[uncharacterized protein] [putative C6 transcription factor] [Zn(2)-C6 fungal-type DNA-binding domain protein, partial]
		X0KKJ0	1.97834	0.0121244		91.4794	186.928		FOIG_02110	EXM09186	Hsp70 protein;70kDa heat shock protein signature;HSPA12_like_NBD	Heat shock protein 70 family	Reactome: R-HSA-3371453	[predicted protein] [Heat shock 70 kDa protein 12A-like protein] [hypothetical protein] [Protein kinase rad3] [uvsb pi-3 kinase] [related to hsp70 protein] [unnamed protein product]
		X0JYB9	1.97779	0.0395581		2554.59	5039.75		FOIG_16868	EXL89849	SRR1	SRR1-like domain	-	[predicted protein] [Pc21g06830] [unnamed protein product]
		X0JFS6	1.97723	0.0152882		95.2161	196.581		FOIG_08140	EXM00094				[hypothetical protein]
		X0JC90	1.97689	0.0264055		29.648	57.9384		FOIG_13213	EXL93955	consensus disorder prediction	-	-	[uncharacterized protein] [hypothetical protein]
		X0JV69	1.97095	0.0172748		385.832	771.126		FOIG_08289	EXM00322	D-isomer specific 2-hydroxyacid dehydrogenase, catalytic domain;D-isomer specific 2-hydroxyacid dehydrogenase, NAD binding domain;D-isomer specific 2-hydroxyacid dehydrogenases NAD-binding signature.;D-isomer specific 2-hydroxyacid dehydrogenases signature 2.;D-isomer specific 2-hydroxyacid dehydrogenases signature 3.;LDH_like_2	D-isomer specific 2-hydroxyacid dehydrogenase, catalytic domain;D-isomer specific 2-hydroxyacid dehydrogenase, NAD-binding domain;D-isomer specific 2-hydroxyacid dehydrogenase, NAD-binding domain conserved site 1;D-isomer specific 2-hydroxyacid dehydrogenase, NAD-binding domain conserved site;NAD(P)-binding domain superfamily	-	[predicted protein] [hypothetical protein] [putative D-hydroxyacid dehydrogenase] [NAD(P)-binding domain protein, partial] [unnamed protein product]
		X0JQR1	1.96861	0.00116561		232.321	461.041		FOIG_09414	EXL98670	AAA-ATPase Vps4-associated protein 1;consensus disorder prediction	VPS4-associated protein 1	-	[UPF0589 protein] [Uncharacterized protein partial] [predicted protein] [DUF1742-domain-containing protein] [hypothetical protein partial] [unnamed protein product]
		X0LSS7	1.96259	0.00640606		229.787	459.169		FOIG_01201	EXM11600	Exonuclease;Orn	Ribonuclease H superfamily;Exonuclease, RNase T/DNA polymerase III;Ribonuclease H-like superfamily;Oligoribonuclease	-	[predicted protein] [exonuclease family protein] [hypothetical protein] [probable REX2-putative 3`-5` exonuclease] [unnamed protein product]
		X0L926	1.96018	0.00219678		1794.23	3532.89		FOIG_03934	EXM05330	Peptidase family M20/M25/M40;Peptidase dimerisation domain;ArgE / dapE / ACY1 / CPG2 / yscS family signature 1.;M20_yscS	Peptidase M20;Peptidase M20, dimerisation domain;Peptidase M20, carboxypeptidase S;ArgE/DapE/ACY1/CPG2/YscS, conserved site;Bacterial exopeptidase dimerisation domain	-	[hypothetical protein]
		X0KYQ3	1.95824	0.00338618		568.879	1054.59		FOIG_07304	EXM01835	Ureidoglycolate lyase	Ureidoglycolate lyase domain superfamily;Ureidoglycolate lyase;RmlC-like cupin domain superfamily	KEGG: 00230+4.3.2.3|MetaCyc: PWY-5694|MetaCyc: PWY-5705	[related to DAL3-ureidoglycolate hydrolase] [hypothetical protein] [unnamed protein product]
		X0LTE8	1.95154	0.0214695		396.975	719.996		FOIG_01315	EXM11791	Carbon-nitrogen hydrolase;Carbon-nitrogen hydrolase domain profile.;nit	Carbon-nitrogen hydrolase superfamily;Carbon-nitrogen hydrolase	-	[putative nitrilase] [Putative hydrolase nit2] [hypothetical protein] [unnamed protein product]
		X0KCU5	1.95018	0.0339836		7030.34	14127		FOIG_01041	EXM11293	Cellulase (glycosyl hydrolase family 5);consensus disorder prediction	Glycoside hydrolase, family 5;Glycoside hydrolase superfamily	-	[related to endo-beta-1,4-glucanase] [glycoside hydrolase family 5 protein] [hypothetical protein] [Endoglucanase-like protein] [unnamed protein product]
		X0KGX1	1.94854	0.00920558		16635.2	35651		FOIG_02823	EXM07918	Actin;Actin signature;Actins signature 1.;Actins signature 2.;Actins and actin-related proteins signature.;NBD_sugar-kinase_HSP70_actin	Actin family;Actin, conserved site;Actin/actin-like conserved site	-	[Actin, gamma] [actin-like protein] [hypothetical protein]
		X0KU56	1.94758	3.8614e-05		767.719	1525.04		FOIG_01568	EXM12211	tRNA synthetases class I (I, L, M and V);Anticodon-binding domain of tRNA;Isoleucyl-tRNA synthetase signature;Aminoacyl-transfer RNA synthetases class-I signature.;ileS: isoleucine--tRNA ligase;Anticodon_Ia_Ile_BEm	Rossmann-like alpha/beta/alpha sandwich fold;Valyl/Leucyl/Isoleucyl-tRNA synthetase, editing domain;Aminoacyl-tRNA synthetase, class Ia;Methionyl/Valyl/Leucyl/Isoleucyl-tRNA synthetase, anticodon-binding;Isoleucine-tRNA ligase;Aminoacyl-tRNA synthetase, class I, conserved site;Aminoacyl-tRNA synthetase, class Ia, anticodon-binding;Isoleucyl tRNA synthetase type 1, anticodon-binding domain	KEGG: 00970+6.1.1.5;KEGG: 00970+6.1.1.5|Reactome: R-HSA-379726	[hypothetical protein]
		X0KFN2	1.9447	0.0404725		6221.23	12719.5		FOIG_02549	EXM07547	Oxidoreductase family, NAD-binding Rossmann fold	Oxidoreductase, N-terminal;NAD(P)-binding domain superfamily	-	[oxidoreductase family protein] [NAD(P)-binding protein] [hypothetical protein] [Galactose/lactose metabolism regulatory protein GAL80] [unnamed protein product]
		X0IYV6	1.94412	0.0177636		268.317	502.685		FOIG_13053	EXL94148	-	Armadillo-like helical;Rap1 GTPase-GDP dissociation stimulator 1;Armadillo-type fold	-	[uncharacterized protein] [hypothetical protein] [unnamed protein product]
		X0JZE2	1.94388	0.0278409		119.339	240.526		FOIG_16512	EXL90224	NACHT domain;N-terminal small S protein of HET, non-prionic;NACHT-NTPase domain profile.	NACHT nucleoside triphosphatase;NWD2, HET-s N-terminal domain;Eisosome protein SEG1/Sle1;P-loop containing nucleoside triphosphate hydrolase	-	[nwd1 protein] [uncharacterized protein] [NWD1] [unnamed protein product]
		X0JZ20	1.93758	0.0497445		56.0502	111.549		FOIG_03237	EXM06443	Acetyltransferase (GNAT) family;Gcn5-related N-acetyltransferase (GNAT) domain profile.;NAT_SF	GNAT domain;Acyl-CoA N-acyltransferase	-	[putative transporter MCH4] [DNA mismatch repair protein msh-2] [uncharacterized protein] [hypothetical protein] [acetyltransferase, GNAT family] [unnamed protein product]
		X0K7A1	1.93665	0.0372128		1130.6	2102.2		FOIG_02182	EXM09313	F-actin capping protein alpha subunit;F-actin capping protein alpha subunit signature;F-actin capping protein alpha subunit signature 1.;F-actin capping protein alpha subunit signature 2.	F-actin-capping protein subunit alpha;F-actin capping protein, alpha subunit, conserved site;F-actin-capping protein subunit alpha/beta	Reactome: R-HSA-2132295|Reactome: R-HSA-3371497|Reactome: R-HSA-6807878|Reactome: R-HSA-6811436	[2-oxoisovalerate dehydrogenase beta subunit] [predicted protein] [hypothetical protein] [F-actin capping protein subunit alpha] [unnamed protein product]
		X0KCX0	1.93365	0.0459841		1050.7	2248.99		FOIG_01120	EXM11449	Cys/Met metabolism PLP-dependent enzyme;Cys/Met metabolism enzymes pyridoxal-phosphate attachment site.;consensus disorder prediction	Pyridoxal phosphate-dependent transferase, major domain;Pyridoxal phosphate-dependent transferase domain 1;Cys/Met metabolism, pyridoxal phosphate-dependent enzyme;Pyridoxal phosphate-dependent transferase	Reactome: R-HSA-1614558|Reactome: R-HSA-1614603|Reactome: R-HSA-2408508	[predicted protein] [putative trans-sulfuration enzyme] [hypothetical protein VHEMI06342] [cystathionine beta-lyase] [unnamed protein product]
		X0KLF0	1.92949	0.0016356		43.1942	83.604		FOIG_02301	EXM09496	SET domain profile.	SET domain	-	[uncharacterized protein] [hypothetical protein] [SET domain protein] [Nucleoporin] [unnamed protein product]
		X0KCB5	1.92742	0.0061346		207.863	408.975		FOIG_12812	EXL94619	Fungal Zn(2)-Cys(6) binuclear cluster domain;Zn(2)-C6 fungal-type DNA-binding domain signature.;Zn(2)-C6 fungal-type DNA-binding domain profile.;GAL4	Zn(2)-C6 fungal-type DNA-binding domain superfamily;Zn(2)-C6 fungal-type DNA-binding domain	-	[transcription factor, partial] [uncharacterized protein] [Putative transcriptional regulatory protein C15D4.02] [hypothetical protein] [unnamed protein product]
		X0KAF9	1.92701	0.00808332		82.0233	163.969		FOIG_13217	EXL93969	Protein of unknown function (DUF1275)	Protein of unknown function DUF1275	-	[duf1275 domain protein] [DUF1275 domain protein, partial] [hypothetical protein] [unnamed protein product]
		X0KCI8	1.92682	0.00279387		305.963	627.226		FOIG_01014	EXM11233	Ankyrin repeats (3 copies);Ankyrin repeat profile.;Ankyrin repeat region circular profile.;ANK;consensus disorder prediction	Ankyrin repeat-containing domain superfamily;Ankyrin repeat-containing domain;Ankyrin repeat	-	[related to ankyrin repeat protein] [hypothetical protein] [unnamed protein product]
		X0LHE7	1.92511	0.00399909		534.773	1066.66		FOIG_02932	EXM08101	Kynurenine formamidase [AFMID].;alpha/beta hydrolase fold	Alpha/Beta hydrolase fold;Kynurenine formamidase, vertebrates/fungi-type;Alpha/beta hydrolase fold-3	KEGG: 00380+3.5.1.9|KEGG: 00630+3.5.1.9|MetaCyc: PWY-5651|MetaCyc: PWY-6309|MetaCyc: PWY-7717|MetaCyc: PWY-7733|MetaCyc: PWY-7734|MetaCyc: PWY-7765|Reactome: R-HSA-71240	[uncharacterized protein] [carbohydrate esterase] [hypothetical protein] [Kynurenine formamidase 2] [unnamed protein product]
		X0KMV0	1.92508	0.016478		56.6067	111.995		FOIG_09716	EXL98159	short chain dehydrogenase;Glucose/ribitol dehydrogenase family signature	Short-chain dehydrogenase/reductase SDR;NAD(P)-binding domain superfamily	-	[related to alcohol dehydrogenase homolog Bli-4] [putative oxidoreductase] [alcohol dehydrogenase Bli-4] [hypothetical protein] [unnamed protein product]
		X0ITZ6	1.92461	0.00920558		2496.51	4864.97		FOIG_14588	EXL92388	Glycosyl hydrolases family 16;Glycosyl hydrolases family 16 (GH16) domain profile.;GH16_laminarinase_like;consensus disorder prediction	Glycoside hydrolase family 16;Concanavalin A-like lectin/glucanase domain superfamily	-	[hypothetical protein] [Concanavalin A-like lectin/glucanase] [Glucan endo-1,3-beta-glucosidase A1-like protein 1] [glycoside hydrolase family 16] [unnamed protein product]
		X0K5Q6	1.92351	0.0150249		1056.4	2055.22		FOIG_05636	EXM04082	Legume-like lectin family;L-type lectin-like (leguminous) domain profile.;lectin_leg-like;consensus disorder prediction	Legume-like lectin;Concanavalin A-like lectin/glucanase domain superfamily	Reactome: R-HSA-204005|Reactome: R-HSA-5694530	[Legume-like lectin] [predicted protein] [hypothetical protein] [lectin, mannose-binding 2] [lectin family integral membrane protein] [L-type lectin-like protein domain-containing protein] [unnamed protein product]
		X0JGR1	1.92017	0.00449871		706.349	1352.4		FOIG_08328	EXM00373	DNA mismatch repair protein, C-terminal domain;Histidine kinase-, DNA gyrase B-, and HSP90-like ATPase;DNA mismatch repair protein Mlh1 C-terminus;DNA mismatch repair proteins mutL / hexB / PMS1 signature.;mutl: DNA mismatch repair protein MutL;HATPase_c;MutL_Trans_MLH1;consensus disorder prediction	Ribosomal protein S5 domain 2-type fold, subgroup;Histidine kinase/HSP90-like ATPase superfamily;DNA mismatch repair protein, S5 domain 2-like;DNA mismatch repair protein Mlh1, C-terminal;DNA mismatch repair, conserved site;DNA mismatch repair protein MutL/Mlh/Pms;DNA mismatch repair protein Mlh1;Ribosomal protein S5 domain 2-type fold;DNA mismatch repair protein family, N-terminal;Histidine kina…	Reactome: R-HSA-5358565|Reactome: R-HSA-5358606|Reactome: R-HSA-5545483|Reactome: R-HSA-5632987|Reactome: R-HSA-6796648|Reactome: R-HSA-912446	[predicted protein] [hypothetical protein] [unnamed protein product]
		X0K6F0	1.91501	0.013604		56.1116	107.64		FOIG_02021	EXM09038	Mpv17 / PMP22 family	Mpv17/PMP22	-	[integral membrane protein, Mpv17/PMP22 family] [uncharacterized protein] [glomerulosclerosis protein Mpv17] [hypothetical protein] [transport protein yif1] [Hrf1] [unnamed protein product]
		X0JH10	1.91466	0.032898		36.8878	72.7913		FOIG_07464	EXM00483				[uncharacterized protein] [hypothetical protein]
		X0JQG2	1.91101	0.0417762		29.6106	58.2659		FOIG_09332	EXL98575				[uncharacterized protein] [hypothetical protein]
		X0IZ91	1.91042	0.0426447		129.464	256.159		FOIG_13105	EXL94232	Fungal Zn(2)-Cys(6) binuclear cluster domain;Fungal specific transcription factor domain;Zn(2)-C6 fungal-type DNA-binding domain signature.;Zn(2)-C6 fungal-type DNA-binding domain profile.;GAL4;fungal_TF_MHR;consensus disorder prediction	Zn(2)-C6 fungal-type DNA-binding domain superfamily;Zn(2)-C6 fungal-type DNA-binding domain;Transcription factor domain, fungi	-	[uncharacterized protein] [hypothetical protein] [Putative transcriptional regulatory protein C11D3.07c] [unnamed protein product]
		X0LMU5	1.90775	0.0256694		313.403	607.899		FOIG_00227	EXM09925	Adenine deaminase.;Adenosine/AMP deaminase;Adenosine and AMP deaminase signature.;aden_deam: adenosine deaminase;ADA	Adenine deaminase type 2;Adenosine/AMP deaminase domain;Adenosine/AMP deaminase active site;Metal-dependent hydrolase;Adenosine/adenine deaminase	KEGG: 00230+3.5.4.2|MetaCyc: PWY-6610;Reactome: R-HSA-74217	[DUF89-domain-containing protein] [predicted protein] [hypothetical protein] [unnamed protein product]
		X0KDZ5	1.90752	0.00328843		10947.1	21128.2		FOIG_03537	EXM06876	Triose-phosphate Transporter family;consensus disorder prediction	Sugar phosphate transporter domain;Probable sugar phosphate/phosphate translocator	-	[unnamed protein product] [hypothetical protein] [triose phosphate 3-phosphoglycerate phosphate translocator]
		X0JUP4	1.907	0.0404725		1019.82	2017.95		FOIG_08197	EXM00182	Proline--tRNA ligase [proS].;tRNA synthetase class II core domain (G, H, P, S and T);Anticodon binding domain;Prolyl-tRNA synthetase, C-terminal;Prolyl-tRNA synthetase signature;Aminoacyl-transfer RNA synthetases class-II family profile.;proS_fam_I: proline--tRNA ligase;ProRS_core_arch_euk;ProRS_anticodon_zinc	Prolyl-tRNA synthetase, class II;Anticodon-binding domain superfamily;Proline-tRNA ligase, class IIa, archaeal-type;Aminoacyl-tRNA synthetase, class II (G/ P/ S/T);Anticodon-binding;Proline-tRNA ligase, class II, C-terminal;Proline-tRNA ligase, class IIa;Aminoacyl-tRNA synthetase, class II;Prolyl-tRNA synthetase, catalytic domain	KEGG: 00970+6.1.1.15|Reactome: R-HSA-2408517|Reactome: R-HSA-379716|Reactome: R-HSA-6782315;KEGG: 00970+6.1.1.15|Reactome: R-HSA-379726	[putative proline--tRNA ligase] [predicted protein] [hypothetical protein] [prolyl-tRNA synthetase, class Iia] [Putative proline--tRNA ligase C19C7.06] [unnamed protein product]
		X0JGT8	1.90645	0.0301415		1186.63	2291.9		FOIG_08343	EXM00403	Aldehyde dehydrogenase family;Aldehyde dehydrogenases glutamic acid active site.;ALDH_EDX86601;consensus disorder prediction	Aldehyde dehydrogenase, C-terminal;Aldehyde dehydrogenase, N-terminal;Aldehyde dehydrogenase domain;Aldehyde dehydrogenase, glutamic acid active site;Aldehyde/histidinol dehydrogenase	-	[predicted protein] [hypothetical protein partial] [aldehyde dehydrogenase] [unnamed protein product]
		X0JDJ9	1.90497	0.0279534		1512.17	2985.93		FOIG_12939	EXL94405				[uncharacterized protein] [unnamed protein product]
		X0KQQ4	1.90466	0.0319541		183.014	346.524		FOIG_00925	EXM11097	GDSL-like Lipase/Acylhydrolase family;SGNH_hydrolase	SGNH hydrolase superfamily;SGNH hydrolase-type esterase domain	-	[related to esterase] [hypothetical protein partial] [Uncharacterized protein] [GDSL-like lipase/Acylhydrolase] [Esterase, SGNH hydrolase-type, partial] [unnamed protein product]
		X0J418	1.90316	0.0430614		37.6657	74.155		FOIG_15716	EXL91035	Major Facilitator Superfamily;Tetracycline resistance protein TetB signature;Major facilitator superfamily (MFS) profile.;MFS;consensus disorder prediction	Major facilitator superfamily;Major facilitator superfamily domain;MFS transporter superfamily	-	[putative MFS transporter] [uncharacterized transporter C3H1.06c] [hypothetical protein] [Uncharacterized protein] [Efflux pump FUS6] [unnamed protein product]
		X0J166	1.90201	0.0112398		127.581	231.985		FOIG_12370	EXL94928	Protein kinase domain;Protein kinases ATP-binding region signature.;Protein kinase domain profile.;STKc_CMGC	Protein kinase domain;Protein kinase, ATP binding site;Protein kinase-like domain superfamily	-	[CMGC/SRPK protein kinase] [serine protein] [Calcium/calmodulin-dependent protein kinase II isoform] [related to dis1-suppressing protein kinase dsk1] [hypothetical protein] [serine protein kinase] [Serine/threonine-protein kinase SRPK, partial]
		X0JFE2	1.89375	0.0300301		2512.4	4982.91		FOIG_08040	EXL99912	Sulfatase;consensus disorder prediction	Sulfatase, N-terminal;Alkaline-phosphatase-like, core domain superfamily	-	[uncharacterized protein] [hypothetical protein] [unnamed protein product]
		X0KBE5	1.88847	0.0100407		891.081	1714.27		FOIG_00810	EXM10914	Domain of unknown function (DUF1993)	DinB/YfiT-like putative metalloenzymes;Protein of unknown function DUF1993	-	[Uncharacterized protein] [hypothetical protein partial] [unnamed protein product]
		X0JYQ7	1.88554	0.0480608		31.0146	62.0257		FOIG_03172	EXM06323	Fungal Zn(2)-Cys(6) binuclear cluster domain;Fungal specific transcription factor domain;Zn(2)-C6 fungal-type DNA-binding domain signature.;Zn(2)-C6 fungal-type DNA-binding domain profile.;GAL4;fungal_TF_MHR;consensus disorder prediction	Zn(2)-C6 fungal-type DNA-binding domain superfamily;Zn(2)-C6 fungal-type DNA-binding domain;Transcription factor domain, fungi	-	[Oleate activated transcription factor 3] [uncharacterized protein] [conserved hypothetical protein]
		X0KF19	1.88446	0.0195772		18898	35782		FOIG_01559	EXM12199	consensus disorder prediction	-	-	[uncharacterized protein] [hypothetical protein] [unnamed protein product]
		X0KTI5	1.88152	0.0265905		815.601	1691.46		FOIG_01509	EXM12117	HMGL-like;Pyruvate carboxyltransferase domain.;DRE_TIM_HMGL	Aldolase-type TIM barrel;Pyruvate carboxyltransferase;Hydroxymethylglutaryl-CoA lyase	KEGG: 00072+4.1.3.4|KEGG: 00280+4.1.3.4|KEGG: 00281+4.1.3.4|KEGG: 00650+4.1.3.4|MetaCyc: PWY-5074	[related to hydroxymethylglutaryl-CoA lyase] [predicted protein] [tubulin alpha chain] [hypothetical protein] [unnamed protein product]
		X0JGD2	1.87969	0.0253219		572.784	1145.33		FOIG_08264	EXM00284	Magnesium transporter NIPA;consensus disorder prediction	Magnesium transporter NIPA	Reactome: R-HSA-5223345	[predicted protein, partial] [non imprinted in Prader-Willi/Angelman syndrome 2] [DUF803 domain membrane protein] [magnesium transporter] [unnamed protein product]
		X0KWQ1	1.87701	0.0134154		131.085	249.018		FOIG_07940	EXM01164	WD domain, G-beta repeat;Trp-Asp (WD) repeats profile.;Trp-Asp (WD) repeats circular profile.	WD40/YVTN repeat-like-containing domain superfamily;WD40 repeat;WD40-repeat-containing domain;WD40-repeat-containing domain superfamily	-	[related to histone methyltransferase] [WD repeat containing protein 82, partial] [WD40 domain protein] [hypothetical protein] [histone H3 methyltransferase complex and RNA cleavage factor II complex, subunit SWD2] [unnamed protein product]
		X0K499	1.87487	0.03951		6223.37	11807.5		FOIG_14983	EXL91874	consensus disorder prediction	-	-	[uncharacterized protein] [hypothetical protein] [unnamed protein product]
		X0JUW4	1.87406	0.0352129		31.996	63.5201		FOIG_08159	EXM00116	Aldo/keto reductase family;Aldo_ket_red	NADP-dependent oxidoreductase domain superfamily;NADP-dependent oxidoreductase domain	-	[norsolorinic acid reductase (aldo/keto reductase)] [hypothetical protein] [alcohol dehydrogenase] [unnamed protein product]
		X0JIS7	1.87389	0.00846125		4224.12	8030.45		FOIG_06936	EXM01209	Calponin homology (CH) domain;Actinin-type actin-binding domain signature 2.;Calponin homology (CH) domain profile.;CH;consensus disorder prediction	CH domain superfamily;Calponin homology domain;Actinin-type actin-binding domain, conserved site;Fimbrin/Plastin;EF-hand domain pair	-	[Calponin-domain containing protein] [predicted protein] [fimbrin] [hypothetical protein] [unnamed protein product]
		X0JXG8	1.86792	0.0404725		21.5964	41.3372		FOIG_07881	EXM01041	consensus disorder prediction	WD40/YVTN repeat-like-containing domain superfamily;The WD repeat Cdc20/Fizzy family;WD40 repeat;WD40-repeat-containing domain superfamily	-	[related to fzr protein] [fzr protein] [hypothetical protein partial] [Meiosis-specific APC/C activator protein AMA1] [unnamed protein product]
		X0L8T5	1.86677	0.00597002		2253.08	4283.03		FOIG_05245	EXM05270	consensus disorder prediction	Alpha/Beta hydrolase fold	-	[predicted protein] [hypothetical protein] [related to Bacillus licheniformis esterase] [Uncharacterized protein] [esterase] [unnamed protein product]
		X0K528	1.86632	0.0313586		983.445	1898.6		FOIG_05412	EXM03741	Bacterial protein of unknown function (DUF924)	Tetratricopeptide-like helical domain superfamily;Protein of unknown function DUF924	-	[uncharacterized protein] [hypothetical protein] [unnamed protein product]
		X0LIK3	1.86593	0.00813077		163.174	316.118		FOIG_03127	EXM08475	RNA 2'-phosphotransferase, Tpt1 / KptA family;consensus disorder prediction	Phosphotransferase KptA/Tpt1	-	[hypothetical protein] [unnamed protein product]
		X0JG14	1.86278	0.0466997		999.951	1911		FOIG_08183	EXM00157	Peptidase family M3;M3A_TOP	Neurolysin/Thimet oligopeptidase, domain 2;Neurolysin/Thimet oligopeptidase, N-terminal;Metallopeptidase, catalytic domain superfamily;Peptidase M3A/M3B catalytic domain	-	[Saccharolysin] [predicted protein] [hypothetical protein] [zincin] [unnamed protein product]
		X0JKY6	1.86107	0.00894157		2452.28	4627.05		FOIG_07371	EXM01944	Polyamine aminopropyltransferase [speE].;Spermine/spermidine synthase domain;Spermidine synthase tetramerisation domain;Polyamine biosynthesis (PABS) domain signature.;Polyamine biosynthesis (PABS) domain profile.;speE: spermidine synthase;AdoMet_MTases	Spermidine synthase, tetramerisation domain superfamily;Spermidine/spermine synthases;Spermidine synthase, tetramerisation domain;Spermidine/spermine synthase, eukaryotes;Polyamine biosynthesis domain, conserved site;Polyamine biosynthesis domain;S-adenosyl-L-methionine-dependent methyltransferase	KEGG: 00270+2.5.1.16|KEGG: 00330+2.5.1.16|KEGG: 00410+2.5.1.16|KEGG: 00480+2.5.1.16|Reactome: R-HSA-351202	[spermidine synthase] [predicted protein] [hypothetical protein] [unnamed protein product]
		X0IS04	1.86053	0.0416623		34.9178	65.7515		FOIG_15183	EXL91647	Ankyrin repeat region circular profile.;ANK	Ankyrin repeat-containing domain superfamily;Ankyrin repeat-containing domain;Ankyrin repeat	-	[uncharacterized protein] [hypothetical protein] [unnamed protein product]
		X0J3F0	1.85818	0.0469106		213.298	393.605		FOIG_11790	EXL95682	Protein kinase domain;Protein kinases ATP-binding region signature.;Serine/Threonine protein kinases active-site signature.;Protein kinase domain profile.;PKc;consensus disorder prediction	Protein kinase domain;Protein kinase, ATP binding site;Serine/threonine-protein kinase, active site;Protein kinase-like domain superfamily	-	[Sperm motility kinase] [Uncharacterized protein] [hypothetical protein] [protein kinase] [Cysteine-rich receptor-like protein kinase 15] [unnamed protein product]
		X0JY04	1.85253	0.0206698		193.012	374.251		FOIG_06980	EXM01302	Haloacid dehalogenase-like hydrolase;C1.5: HAD, Beta-PGM, Phosphatase Like;Haloacid Dehalogenase;HAD-SF-IA-v1: HAD hydrolase, family IA, variant 1;HAD_like	HAD superfamily;HAD-like superfamily;HAD hydrolase, subfamily IA	-	[had superfamily] [hypothetical protein] [putative hydrolase] [HAD-like domain protein] [putative uncharacterized hydrolase-like protein] [unnamed protein product]
		X0JBC3	1.85122	0.017735		140.904	259.163		FOIG_09247	EXL98462	D-aminoacyl-tRNA deacylase [dtd].;D-Tyr-tRNA(Tyr) deacylase;TIGR00256: D-tyrosyl-tRNA(Tyr) deacylase	D-aminoacyl-tRNA deacylase-like superfamily;D-aminoacyl-tRNA deacylase DTD	-	[d-tyrosyl-trna deacylase] [predicted protein] [putative DTD1-D-Tyr-tRNA(Tyr) deacylase activity] [deacylase, partial] [hypothetical protein] [unnamed protein product]
		X0KYR5	1.85025	0.0463476		1039.25	1803.49		FOIG_07313	EXM01850	Peptidase family M1 domain;Leukotriene A4 hydrolase, C-terminal;Peptidase M1 N-terminal domain;Membrane alanyl dipeptidase (M1) family signature;leuko_A4_hydro: leukotriene A-4 hydrolase/aminopeptidase;M1_LTA4H	Peptidase M4/M1, CTD superfamily;Peptidase M1 LTA-4 hydrolase/aminopeptidase, C-terminal domain superfamily;Peptidase M1, membrane alanine aminopeptidase, N-terminal;Peptidase M1, leukotriene A4 hydrolase/aminopeptidase C-terminal;Peptidase M1, alanine aminopeptidase/leukotriene A4 hydrolase;Armadillo-type fold;Leukotriene A4 hydrolase/leucine aminopeptidase;Aminopeptidase, leukotriene A4 hydrola…	Reactome: R-HSA-2142691|Reactome: R-HSA-6798695|Reactome: R-HSA-9018676|Reactome: R-HSA-9018681|Reactome: R-HSA-9018896|Reactome: R-HSA-9020265|Reactome: R-HSA-9023661	[Leukotriene A-4 hydrolase] [predicted protein] [hypothetical protein] [unnamed protein product]
		X0KWD1	1.84767	0.0185308		2623.21	4833.68		FOIG_07888	EXM01050	Isoleucine--tRNA ligase [ileS].;tRNA synthetases class I (I, L, M and V);Anticodon-binding domain of tRNA;Isoleucyl-tRNA synthetase signature;Aminoacyl-transfer RNA synthetases class-I signature.;ileS: isoleucine--tRNA ligase;IleRS_core;Anticodon_Ia_Ile_ABEc	Rossmann-like alpha/beta/alpha sandwich fold;Valyl/Leucyl/Isoleucyl-tRNA synthetase, editing domain;Isoleucine-tRNA ligase, type 2;Aminoacyl-tRNA synthetase, class Ia;Methionyl/Valyl/Leucyl/Isoleucyl-tRNA synthetase, anticodon-binding;Isoleucine-tRNA ligase;Aminoacyl-tRNA synthetase, class I, conserved site;Aminoacyl-tRNA synthetase, class Ia, anticodon-binding;Isoleucyl tRNA synthetase type 2, a…	KEGG: 00970+6.1.1.5|Reactome: R-HSA-2408517|Reactome: R-HSA-379716;KEGG: 00970+6.1.1.5	[predicted protein] [probable isoleucine--tRNA ligase] [Isoleucine tRNA synthase] [hypothetical protein] [isoleucyl-trna cytoplasmic] [unnamed protein product]
		X0J6T6	1.8472	0.0300971		173.423	305.886		FOIG_10632	EXL96837	consensus disorder prediction	-	-	[uncharacterized protein] [sphingosine kinase] [hypothetical protein] [unnamed protein product]
		X0LRI9	1.84526	0.0212073		877.157	1565.58		FOIG_00974	EXM11175	Vacuolar sorting protein 9 (VPS9) domain;CUE domain;Domain of unknown function (DUF5601);CUE domain profile.;VPS9 domain profile.;CUE_VPS9_like;consensus disorder prediction	VPS9 domain superfamily;VPS9 domain;Ubiquitin system component Cue;UBA-like superfamily	Reactome: R-HSA-8876198	[predicted protein] [Vacuolar protein sorting-associated protein 9a] [hypothetical protein] [VPS9 protein] [Uncharacterized protein] [Guanine nucleotide exchange factor vps9] [related to VPS9] [unnamed protein product]
		X0JZN3	1.84403	0.0497445		479.209	852.422		FOIG_03461	EXM06764	50S ribosome-binding GTPase;TGS domain;C-terminal region of MMR_HSR1 domain;GTP1/OBG GTP-binding protein family signature;GTP1/OBG family signature.;OBG-type guanine nucleotide-binding (G) domain profile.;small_GTP: small GTP-binding protein domain;TGS_DRG_C;DRG	Beta-grasp domain superfamily;GTP binding domain;TGS;GTP binding protein, second domain;GTP1/OBG, conserved site;OBG-type guanine nucleotide-binding (G) domain;P-loop containing nucleoside triphosphate hydrolase;TGS-like;Small GTP-binding protein domain	KEGG: 00970+6.1.1.3	[predicted protein] [hypothetical protein] [Uncharacterized protein] [Ribosome-interacting GTPase] [GTP binding protein (Gtp1)] [TGS domain-containing protein]
		X0J6B0	1.84238	0.0372695		294.62	558.977		FOIG_11112	EXL96753	Fungal Zn(2)-Cys(6) binuclear cluster domain;Zn(2)-C6 fungal-type DNA-binding domain signature.;Zn(2)-C6 fungal-type DNA-binding domain profile.;GAL4;consensus disorder prediction	Zn(2)-C6 fungal-type DNA-binding domain superfamily;Zn(2)-C6 fungal-type DNA-binding domain	-	[uncharacterized protein] [unnamed protein product]
		X0LI63	1.84102	0.0466494		7025.8	12107.8		FOIG_03010	EXM08310	Biotin carboxylase, N-terminal domain;Biotin-requiring enzyme;HMGL-like;Conserved carboxylase domain;Biotin carboxylase C-terminal domain;Carbamoyl-phosphate synthase L chain, ATP binding domain;Biotin-requiring enzymes attachment site.;Carbamoyl-phosphate synthase subdomain signature 1.;Carbamoyl-phosphate synthase subdomain signature 2.;Biotinyl/lipoyl domain profile.;ATP-grasp fold profile.;Bi…	Aldolase-type TIM barrel;Biotin carboxylase-like, N-terminal domain;Biotin/lipoyl attachment;Pyruvate carboxyltransferase;Carboxylase, conserved domain;Biotin carboxylase, C-terminal;Carbamoyl-phosphate synthetase large subunit-like, ATP-binding domain;Pyruvate carboxylase;Biotin-binding site;ATP-grasp fold;Biotin carboxylation domain;Single hybrid motif;Rudiment single hybrid motif;Pre-ATP-grasp…	Reactome: R-HSA-196780|Reactome: R-HSA-3371599;Reactome: R-HSA-196780|Reactome: R-HSA-3371599|Reactome: R-HSA-70263;KEGG: 00020+6.4.1.1|KEGG: 00620+6.4.1.1|KEGG: 00720+6.4.1.1|MetaCyc: PWY-6142|MetaCyc: PWY-6146|Reactome: R-HSA-196780|Reactome: R-HSA-3371599|Reactome: R-HSA-70263;Reactome: R-HSA-196780	[predicted protein] [pyruvate carboxylase] [hypothetical protein] [methylcrotonoyl-CoA carboxylase alpha chain] [unnamed protein product]
		X0KQV5	1.841	0.01573		893.99	1581.02		FOIG_00952	EXM11147	Glycosyl transferase family, a/b domain;Glycosyl transferase family, helical bundle domain;trpD: anthranilate phosphoribosyltransferase	Nucleoside phosphorylase/phosphoribosyltransferase catalytic domain superfamily;Glycosyl transferase, family 3;Glycosyl transferase family 3, N-terminal domain;Glycosyl transferase family 3, N-terminal domain superfamily;Anthranilate phosphoribosyl transferase	Reactome: R-HSA-73614|Reactome: R-HSA-73621;KEGG: 00400+2.4.2.18	[predicted protein] [Anthranilate phosphoribosyltransferase, partial] [hypothetical protein] [unnamed protein product]
		X0JTS5	1.83554	0.0262562		113.159	209.631		FOIG_04807	EXM04613	CorA-like Mg2+ transporter protein;Putative serine esterase (DUF676);consensus disorder prediction	Alpha/Beta hydrolase fold;Mg2+ transporter protein, CorA-like/Zinc transport protein ZntB;Domain of unknown function DUF676, lipase-like	-	[uncharacterized protein] [Protein SERAC1] [hypothetical protein] [unnamed protein product]
		X0K3W9	1.83537	0.0475495		209.701	384.095		FOIG_02981	EXM08254	Haloacid dehalogenase-like hydrolase;Haloacid dehalogenase/epoxide hydrolase family signature;C1.5: HAD, Beta-PGM, Phosphatase Like;Haloacid Dehalogenase;HAD-SF-IA-v3: HAD hydrolase, family IA, variant 3;HAD_ScGPP-like	Phosphoglycolate phosphatase-like, domain 2;HAD superfamily;HAD hydrolase, subfamily IA;HAD-like superfamily	-	[predicted protein] [haloacid dehalogenase-like hydrolase, partial] [hypothetical protein] [2-deoxyglucose-6-phosphate phosphatase 1] [unnamed protein product]
		X0K8R0	1.82883	0.0424438		262.075	485.198		FOIG_00138	EXM09818	alpha/beta hydrolase fold	Alpha/Beta hydrolase fold;Alpha/beta hydrolase fold-3	-	[related to triacylglycerol lipase] [Alpha/beta hydrolase fold-3, partial] [hypothetical protein] [Arylacetamide deacetylase-like 2]
		X0KE64	1.82622	0.0112656		52.8514	97.9081		FOIG_01365	EXM11859	Acetyltransferase (GNAT) family;Gcn5-related N-acetyltransferase (GNAT) domain profile.;NAT_SF;consensus disorder prediction	GNAT domain;N-alpha-acetyltransferase 40;Acyl-CoA N-acyltransferase	-	[uncharacterized protein] [hypothetical protein] [unnamed protein product]
		X0K7B6	1.82601	0.0137854		389.552	700.691		FOIG_04828	EXM04642	D-isomer specific 2-hydroxyacid dehydrogenase, catalytic domain;D-isomer specific 2-hydroxyacid dehydrogenase, NAD binding domain;D-isomer specific 2-hydroxyacid dehydrogenases NAD-binding signature.;D-isomer specific 2-hydroxyacid dehydrogenases signature 3.;Mand_dh_like;consensus disorder prediction	D-isomer specific 2-hydroxyacid dehydrogenase, catalytic domain;D-isomer specific 2-hydroxyacid dehydrogenase, NAD-binding domain;D-isomer specific 2-hydroxyacid dehydrogenase, NAD-binding domain conserved site 1;D-isomer specific 2-hydroxyacid dehydrogenase, NAD-binding domain conserved site;NAD(P)-binding domain superfamily	-	[Glyoxylate reductase] [d-isomer specific 2-hydroxyacid dehydrogenase] [hypothetical protein] [C-terminal-binding protein 2] [D-mandelate dehydrogenase] [unnamed protein product]
		X0L4R8	1.8243	0.00119246		449.433	833.538		FOIG_05494	EXM03850	SMP-30/Gluconolactonase/LRE-like region;Senescence marker protein-30 (SMP30) family signature	Six-bladed beta-propeller, TolB-like;SMP-30/Gluconolactonase/LRE-like region;Senescence marker protein-30 (SMP-30);SMP-30/CGR1	-	[hypothetical protein] [Uncharacterized protein] [putative sugar lactone lactonase-like protein] [SMP-30/Gluconolaconase/LRE-like domain protein] [Regucalcin] [calcium homeostasis protein Regucalcin, putative] [senescence marker protein 30] [unnamed protein product]
		X0KA39	1.82213	0.0459841		84.857	157.997		FOIG_00554	EXM10464	Glutathione S-transferase, C-terminal domain;Glutathione S-transferase, N-terminal domain;Soluble glutathione S-transferase N-terminal domain profile.;Soluble glutathione S-transferase C-terminal domain profile.;Main (cytGST);Glutathione Transferase (cytosolic);GST_C_family;GST_N_family;consensus disorder prediction	Glutathione S-transferase, N-terminal;Glutathione S-transferase, C-terminal-like;Glutathione Transferase family;Glutathione S-transferase, C-terminal domain superfamily;Thioredoxin-like superfamily	-	[hypothetical protein] [unnamed protein product]
		X0JLF7	1.81652	0.010693		1455.66	2788.86		FOIG_10818	EXL97150	Phosphoribulokinase / Uridine kinase family;Uracil phosphoribosyltransferase;Uridine kinase signature;udk: uridine kinase;UMPK;PRTases_typeI	Phosphoribulokinase/uridine kinase;P-loop containing nucleoside triphosphate hydrolase;Phosphoribosyltransferase-like;Uridine kinase-like;Phosphoribosyltransferase domain	Reactome: R-HSA-73614;KEGG: 00240+2.7.1.48|KEGG: 00983+2.7.1.48|MetaCyc: PWY-7193|Reactome: R-HSA-73614	[predicted protein] [unnamed protein product] [hypothetical protein] [Uridine kinase]
		X0JZG7	1.81572	0.0162851		115.023	213.201		FOIG_03351	EXM06613	Eukaryotic integral membrane protein (DUF1751);consensus disorder prediction	Transmembrane protein DUF1751, eukaryotic	Reactome: R-HSA-6807878	[uncharacterized protein] [hypothetical protein] [UBA domain-containing protein 14] [DSC E3 ubiquitin ligase complex subunit 2] [uba protein 14] [unnamed protein product]
		X0KD82	1.81502	0.00543287		1203.6	2193.34		FOIG_12337	EXL94889	Adenylosuccinate synthetase [purA].;Adenylosuccinate synthetase;Adenylosuccinate synthetase active site.;Adenylosuccinate synthetase GTP-binding site.;purA: adenylosuccinate synthase;AdSS	Adenylosuccinate synthetase;Adenylosuccinate synthase, active site;Adenylosuccinate synthase, GTP-binding site;P-loop containing nucleoside triphosphate hydrolase	KEGG: 00230+6.3.4.4|KEGG: 00250+6.3.4.4|MetaCyc: PWY-7219|Reactome: R-HSA-73817	[probable adenylosuccinate synthase] [hypothetical protein partial]
		X0K640	1.81256	0.0227239		244.198	432.531		FOIG_05647	EXM04101	GDSL-like Lipase/Acylhydrolase family;Isoamyl_acetate_hydrolase_like	SGNH hydrolase superfamily;SGNH hydrolase-type esterase domain	-	[GDSL lipase/Acylhydrolase family protein] [uncharacterized protein] [hypothetical protein] [GDSL esterase/lipase] [Isoamyl acetate-hydrolyzing esterase 1] [unnamed protein product]
		X0KBM1	1.81111	0.0497211		167.571	306.157		FOIG_12908	EXL94354	Diphthine synthase [dphB].;Tetrapyrrole (Corrin/Porphyrin) Methylases;dph5: diphthine synthase;Diphthine_synthase	Tetrapyrrole methylase, subdomain 2;Tetrapyrrole methylase, subdomain 1;Diphthine synthase;Tetrapyrrole methylase;Tetrapyrrole methylase superfamily	Reactome: R-HSA-5358493	[probable methyltransferase DPH5] [Diphthine synthase, partial] [predicted protein] [hypothetical protein] [unnamed protein product]
		X0KQT5	1.80754	0.0128378		1349.4	2455.11		FOIG_00940	EXM11127	WD domain, G-beta repeat;Trp-Asp (WD) repeats profile.;Trp-Asp (WD) repeats circular profile.	WD40/YVTN repeat-like-containing domain superfamily;WD40 repeat;Actin-related protein 2/3 complex subunit 1;WD40-repeat-containing domain;WD40-repeat-containing domain superfamily	Reactome: R-HSA-2029482|Reactome: R-HSA-3928662|Reactome: R-HSA-5663213	[predicted protein] [actin-related protein 2/3 complex subunit] [WD repeat domain-containing protein] [hypothetical protein] [unnamed protein product]
		X0LHY1	1.8067	0.0270302		294.853	523.714		FOIG_02986	EXM08260	GRASP55/65 PDZ-like domain;consensus disorder prediction	GRASP55/65 PDZ-like domain;GRASP55/65	Reactome: R-HSA-162658	[Uncharacterized protein] [predicted protein] [hypothetical protein] [related to GRH1-Yeast (GR)ASP65 (H)omologue] [peripheral Golgi membrane protein] [putative protein C1D4.02c] [Golgi reassembly stacking protein GRASP65] [unnamed protein product]
		X0LK86	1.79508	0.0319141		74.1451	142.926		FOIG_02027	EXM09045				[hypothetical protein]
		X0J3G4	1.79144	0.045064		138.307	241.792		FOIG_15892	EXL90886	alpha/beta hydrolase fold	Alpha/Beta hydrolase fold;Alpha/beta hydrolase fold-3	-	[hypothetical protein ASPCAL04314] [uncharacterized protein] [AB hydrolase superfamily protein] [esterase lipase thioesterase protein] [related to arylacetamide deacetylase] [unnamed protein product]
		X0LHX5	1.78681	0.0289116		207.595	371.757		FOIG_02982	EXM08255	Pyroglutamyl peptidase;Peptidase_C15	Peptidase C15, pyroglutamyl peptidase I-like superfamily;Peptidase C15, pyroglutamyl peptidase I-like;Peptidase C15, pyroglutamyl peptidase I	MetaCyc: PWY-7942	[Peptidase C15, pyroglutamyl peptidase I-like protein, partial] [uncharacterized protein] [unnamed protein product] [hypothetical protein]
		X0LBQ6	1.78678	0.039437		235.216	438.132		FOIG_03153	EXM06280	Conserved oligomeric complex COG6	Conserved oligomeric Golgi complex subunit 6	Reactome: R-HSA-6807878|Reactome: R-HSA-6811438|Reactome: R-HSA-6811440	[EMG1/NEP1 methyltransferase] [predicted protein] [hypothetical protein] [AAA family ATPase] [related to COG6-conserved oligomeric golgi complex] [ATPase, AAA-type, core] [unnamed protein product]
		X0JMI6	1.78349	0.0294579		570.531	1045.33		FOIG_06686	EXM02489	-	-	-	[poly(A) polymerase] [uncharacterized protein] [hypothetical protein VHEMI00458]
		X0JU70	1.78337	0.0271668		317.917	564.093		FOIG_08094	EXM00022	Gamma tubulin complex component C-terminal;Gamma tubulin complex component N-terminal;consensus disorder prediction	Gamma tubulin complex component, C-terminal;Gamma-tubulin complex component protein	Reactome: R-HSA-380270|Reactome: R-HSA-380320	[predicted protein] [spindle pole body component alp4] [hypothetical protein] [gamma-tubulin complex component] [unnamed protein product]
		X0K2U3	1.78325	0.0449669		1384.85	2514.91		FOIG_05904	EXM02956				[uncharacterized protein] [hypothetical protein] [unnamed protein product]
		X0LG33	1.78027	0.00736704		76.7538	138.981		FOIG_02630	EXM07650	Glycosyl hydrolases family 18	Glycoside hydrolase family 18, catalytic domain;Chitinase II;Glycoside hydrolase superfamily	-	[related to extracellular chitinase] [hypothetical protein] [glycoside hydrolase family 18 protein] [chitinase 3] [unnamed protein product]
		X0LGL2	1.7784	0.0389449		124.772	209.11		FOIG_02716	EXM07785	-	-	-	[uncharacterized protein] [hypothetical protein partial] [unnamed protein product]
		X0KGW0	1.77774	0.0171633		535.358	896.495		FOIG_11702	EXL96154	consensus disorder prediction	-	-	[Calcium channel YVC1] [uncharacterized protein] [hypothetical protein] [related to YVC1 Vacuolar cation channel]
		X0JJH6	1.77296	0.00713812		482.03	865.368		FOIG_07038	EXM01424	Glycosyltransferase family 28 C-terminal domain	Glycosyl transferase, family 28, C-terminal;UDP-N-acetylglucosamine transferase subunit Alg13-like	KEGG: 00550+2.4.1.227|MetaCyc: PWY-5265|MetaCyc: PWY-6385|MetaCyc: PWY-6470|MetaCyc: PWY-6471|Reactome: R-HSA-446193|Reactome: R-HSA-5633231;KEGG: 00510+2.4.1.141|KEGG: 00513+2.4.1.141	[uncharacterized protein] [beta-1,4-N-acetylglucosaminyltransferase] [hypothetical protein] [unnamed protein product]
		X0KQH6	1.77156	0.0435627		689.059	1229.35		FOIG_00827	EXM10942	Phosphomethylpyrimidine kinase;pyridox_kin: pyridoxal kinase;pyridoxal_pyridoxamine_kinase	Ribokinase-like;Pyridoxamine kinase/Phosphomethylpyrimidine kinase;Pyridoxine kinase	Reactome: R-HSA-6798695|Reactome: R-HSA-964975;KEGG: 00750+2.7.1.35|MetaCyc: PWY-7204|MetaCyc: PWY-7282|Reactome: R-HSA-6798695|Reactome: R-HSA-964975	[predicted protein] [Proliferating cell nuclear antigen] [putative pyridoxal kinase-like protein] [hypothetical protein] [unnamed protein product]
		X0LB05	1.77011	0.0463706		3073.77	5626.98		FOIG_04428	EXM06025	consensus disorder prediction	-	-	[mitochondrial S-adenosylmethionine transporter] [uncharacterized protein] [hypothetical protein] [Mitochondrial carrier protein PET8, partial] [unnamed protein product]
		X0JKP5	1.7681	0.0350132		183.147	319.09		FOIG_10659	EXL96885	Aldo/keto reductase family;Aldo-keto reductase signature;Aldo_ket_red	NADP-dependent oxidoreductase domain superfamily;NADP-dependent oxidoreductase domain;Aldo/keto reductase	-	[hypothetical protein] [alcohol dehydrogenase] [Aldo-keto reductase yakc] [unnamed protein product]
		X0JNU7	1.76746	0.0201154		1379.78	2561.6		FOIG_05849	EXM02868				[predicted protein] [adp-ribosylation factor gtpase-activating protein] [conserved hypothetical protein] [transcription factor] [probable electron transfer flavoprotein beta chain] [unnamed protein product]
		X0JFK9	1.76742	0.0492793		950.071	1752.2		FOIG_08095	EXM00024	Proteasome subunit;Proteasome subunit A N-terminal signature;Proteasome alpha-type subunits signature.;Proteasome alpha-type subunit profile.;proteasome_alpha_type_5	Nucleophile aminohydrolases, N-terminal;Proteasome, subunit alpha/beta;Proteasome alpha-subunit, N-terminal domain;Proteasome alpha-type subunit;Proteasome subunit alpha5	Reactome: R-HSA-1169091|Reactome: R-HSA-1234176|Reactome: R-HSA-1236974|Reactome: R-HSA-1236978|Reactome: R-HSA-174084|Reactome: R-HSA-174113|Reactome: R-HSA-174154|Reactome: R-HSA-174178|Reactome: R-HSA-174184|Reactome: R-HSA-180534|Reactome: R-HSA-180585|Reactome: R-HSA-187577|Reactome: R-HSA-195253|Reactome: R-HSA-202424|Reactome: R-HSA-211733|Reactome: R-HSA-2467813|Reactome: R-HSA-2871837|Re…	[predicted protein] [N-terminal nucleophile aminohydrolase] [20S proteasome subunit alpha 5] [putative proteasome component pup2 protein] [hypothetical protein] [unnamed protein product]
		X0IYZ4	1.76433	0.0309392		62.9169	110.925		FOIG_13043	EXL94137	Protein of unknown function (DUF1304)	Protein of unknown function DUF1304	-	[hypothetical protein] [integral membrane protein] [uncharacterized protein] [Putative protein ypaA] [unnamed protein product]
		X0LCT2	1.76333	0.0338969		1755.18	3281.99		FOIG_03371	EXM06645	Proteasome subunit;Proteasome subunit A N-terminal signature;Proteasome alpha-type subunits signature.;Proteasome alpha-type subunit profile.;proteasome_alpha_type_1;consensus disorder prediction	Nucleophile aminohydrolases, N-terminal;Proteasome, subunit alpha/beta;Proteasome alpha-subunit, N-terminal domain;Proteasome alpha-type subunit;Proteasome subunit alpha 1	Reactome: R-HSA-1169091|Reactome: R-HSA-1234176|Reactome: R-HSA-1236974|Reactome: R-HSA-1236978|Reactome: R-HSA-174084|Reactome: R-HSA-174113|Reactome: R-HSA-174154|Reactome: R-HSA-174178|Reactome: R-HSA-174184|Reactome: R-HSA-180534|Reactome: R-HSA-180585|Reactome: R-HSA-187577|Reactome: R-HSA-195253|Reactome: R-HSA-202424|Reactome: R-HSA-211733|Reactome: R-HSA-2467813|Reactome: R-HSA-2871837|Re…	[predicted protein] [proteasome component] [hypothetical protein] [probable proteasome component C2] [putative proteasome subunit alpha] [Proteasome, subunit alpha/beta, partial] [unnamed protein product]
		X0KRK7	1.76275	0.0388305		50.1181	87.305		FOIG_01082	EXM11392	short chain dehydrogenase;Glucose/ribitol dehydrogenase family signature	Short-chain dehydrogenase/reductase SDR;NAD(P)-binding domain superfamily	-	[Short-chain dehydrogenase/reductase family 16C member 6] [short chain dehydrogenase/reductase] [estradiol 17-beta-dehydrogenase 11] [hypothetical protein] [unnamed protein product]
		X0KAC5	1.76257	0.00476529		543.855	941.703		FOIG_13198	EXL93934	NAD(P)H-binding	NAD(P)-binding domain;NAD(P)-binding domain superfamily	-	[uncharacterized protein] [NAD(P)-binding protein] [hypothetical protein] [unnamed protein product]
		X0KDF3	1.76166	0.0260583		1342	2437.55		FOIG_03412	EXM06696	Aminotransferase class I and II;AAT_like	Pyridoxal phosphate-dependent transferase, major domain;Aminotransferase, class I/classII;Pyridoxal phosphate-dependent transferase	-	[predicted protein] [PLP-dependent transferase] [related to aspartate aminotransferase] [hypothetical protein] [aminotransferase, partial] [unnamed protein product]
		X0JZG8	1.75944	0.0265312		693.669	1217.23		FOIG_07293	EXM01822	-	COP9 signalosome complex subunit 3	Reactome: R-HSA-5696394|Reactome: R-HSA-6781823|Reactome: R-HSA-8856825|Reactome: R-HSA-8951664	[hypothetical protein] [unnamed protein product]
		X0LNQ2	1.75776	0.0160463		711.615	1267.27		FOIG_00411	EXM10220	FKBP-type peptidyl-prolyl cis-trans isomerase;FKBP-type peptidyl-prolyl cis-trans isomerase domain profile.	FKBP-type peptidyl-prolyl cis-trans isomerase domain;Peptidyl-prolyl cis-trans isomerase, FKBP-type	-	[Peptidyl-prolyl cis-trans isomerase] [fkbp-type peptidyl-prolyl] [hypothetical protein partial] [FK506-binding protein 2 precursor] [unnamed protein product]
		X0L2R5	1.75762	0.0285564		2102.53	3701.75		FOIG_06074	EXM03205	WW domain;WW/rsp5/WWP domain profile.;WW;consensus disorder prediction	WW domain;WW domain superfamily	-	[ww protein] [related to NPL3-nucleolar protein] [predicted protein] [ww domain-containing protein] [hypothetical protein] [Uncharacterized protein] [Protein transport protein SEC24-like protein 2] [unnamed protein product]
		X0KET4	1.75738	0.0130807		298.613	538.203		FOIG_03746	EXM07186				[uncharacterized protein] [unnamed protein product]
		X0L4S8	1.75389	0.00727596		1161.48	2031.73		FOIG_05503	EXM03860	Aminopeptidase I zinc metalloprotease (M18);Aminopeptidase I zinc metalloprotease (M18) signature;M18_DAP;consensus disorder prediction	Peptidase M18, domain 2;Peptidase M18	-	[aspartyl aminopeptidase] [hypothetical protein] [predicted protein] [unnamed protein product]
		X0JFJ4	1.75358	0.0471807		80.7393	145.744		FOIG_08080	EXM00004	Ubiquitin-conjugating enzyme;Ubiquitin-conjugating enzymes family profile.;consensus disorder prediction	Ubiquitin-conjugating enzyme/RWD-like;Ubiquitin-conjugating enzyme E2	Reactome: R-HSA-983168	[related to ubiquitin-conjugating enzyme] [hypothetical protein VHEMI03528] [Protein crossbronx like protein] [Uncharacterized protein partial] [unnamed protein product]
		X0K6H5	1.75347	0.0074782		282.393	509.046		FOIG_05731	EXM04236	Thiamine-binding protein;TIGR00106: uncharacterized protein, MTH1187 family;consensus disorder prediction	MTH1187/YkoF-like;Thiamine-binding protein	-	[predicted protein] [putative cell wall biogenesis protein Ecm15] [hypothetical protein] [Protein ECM15] [related to ECM15 protein, involved in cell wall biogenesis and architecture] [PLC-like phosphodiesterase, TIM beta/alpha-barrel domain protein] [unnamed protein product]
		X0KG70	1.75289	0.0463476		1766.76	3206.17		FOIG_02654	EXM07681	Uracil phosphoribosyltransferase;PRTases_typeI;consensus disorder prediction	Phosphoribosyltransferase-like;Phosphoribosyltransferase domain	-	[cytosine deaminase-uracil phosphoribosyltransferase fusion protein] [predicted protein] [hypothetical protein] [unnamed protein product]
		X0K5Y0	1.74683	0.038902		1658.94	2947.2		FOIG_01994	EXM08979	Lysine--tRNA ligase [lysS].;tRNA synthetases class II (D, K and N);OB-fold nucleic acid binding domain;Lysyl-tRNA synthetase signature;Aminoacyl-transfer RNA synthetases class-II family profile.;lysS_bact: lysine--tRNA ligase;LysRS_core;LysRS_N;consensus disorder prediction	Lysine-tRNA ligase, class II;Aminoacyl-tRNA synthetase, class II (D/K/N);OB-fold nucleic acid binding domain, AA-tRNA synthetase-type;Bacterial/eukaryotic lysine-tRNA ligase, class II;Lysyl-tRNA synthetase, class II, C-terminal;Aminoacyl-tRNA synthetase, class II;Nucleic acid-binding, OB-fold	KEGG: 00970+6.1.1.6|Reactome: R-HSA-2408517|Reactome: R-HSA-379716|Reactome: R-HSA-379726	[predicted protein] [Lysyl-tRNA synthetase, cytoplasmic] [Lysine--tRNA ligase] [hypothetical protein] [Class II aaRS and biotin synthetase] [unnamed protein product]
		X0LCY9	1.74627	0.00920558		451.137	805.352		FOIG_03415	EXM06700	TatD related DNase;TatD_DNAse;consensus disorder prediction	TatD family;Metal-dependent hydrolase	-	[deoxyribonuclease] [predicted protein] [dnase] [hypothetical protein partial] [TatD DNase] [unnamed protein product]
		X0KRW3	1.74613	0.0163595		1407.8	2417.58		FOIG_01145	EXM11522	Oligosaccharyl transferase STT3 subunit	Oligosaccharyl transferase, STT3 subunit	-	[Dolichyl-diphosphooligosaccharide--protein glycosyltransferase subunit stt3] [probable oligosaccharyltransferase] [unnamed protein product] [hypothetical protein]
		X0K7B1	1.74353	0.0289006		904.721	1621.44		FOIG_02188	EXM09323	tRNA synthetases class I (M);Methionyl-tRNA synthetase signature;Aminoacyl-transfer RNA synthetases class-I signature.;metG: methionine--tRNA ligase;MetRS_core;Anticodon_Ia_Met;consensus disorder prediction	Methionyl-tRNA synthetase, Zn-domain;Rossmann-like alpha/beta/alpha sandwich fold;Methionyl/Leucyl tRNA synthetase;Methioninyl-tRNA synthetase core domain;Aminoacyl-tRNA synthetase, class I, conserved site;Aminoacyl-tRNA synthetase, class Ia, anticodon-binding;Methionyl-tRNA synthetase	KEGG: 00450+6.1.1.10|KEGG: 00970+6.1.1.10|Reactome: R-HSA-2408517|Reactome: R-HSA-379716;KEGG: 00450+6.1.1.10|KEGG: 00970+6.1.1.10	[methionyl-tRNA synthetase] [Methionyl-tRNA synthetase] [predicted protein] [hypothetical protein] [unnamed protein product]
		X0J738	1.74251	0.0350753		188.984	323.557		FOIG_10698	EXL96942	Lactonase, 7-bladed beta-propeller;consensus disorder prediction	WD40/YVTN repeat-like-containing domain superfamily;Lactonase, 7-bladed beta propeller;Cytochrome cd1-nitrite reductase-like, haem d1 domain superfamily	-	[uncharacterized protein] [hypothetical protein] [putative 6-phosphogluconolactonase] [unnamed protein product]
		X0KAV5	1.74188	0.00223955		139.715	246.496		FOIG_04299	EXM05822	Membrane dipeptidase (Peptidase family M19);Renal dipeptidase family profile.;rDP_like;consensus disorder prediction	Peptidase M19;Metal-dependent hydrolase	MetaCyc: PWY-7533|Reactome: R-HSA-2142691|Reactome: R-HSA-5423646	[membrane dipeptidase] [related to microsomal dipeptidase precursor] [hypothetical protein]
		X0KE07	1.74186	0.0262714		93.3848	165.095		FOIG_01316	EXM11793				[hypothetical protein]
		X0KBN2	1.73871	0.0127829		99.224	169.766		FOIG_00802	EXM10903	consensus disorder prediction	-	-	[uncharacterized protein] [hypothetical protein]
		X0J8H6	1.73602	0.0208977		1078.86	1853.4		FOIG_14395	EXL92661	Vacuolar protein sorting-associated protein 62	Vacuolar protein sorting-associated protein 62	-	[Lysine-specific permease] [uncharacterized protein] [hypothetical protein] [vacuolar protein sorting-associated protein 62] [aat family amino acid transporter] [unnamed protein product]
[truncated: 54 more rows]

## Sheet: Fluxapyroxad up-regulated
	S4_Table
	Genes that are upregulated in the presence of 500 µg ml-1 fluxapyroxad (2 days, liquid culture)
		Bold: >5-fold up-regulated over methanol control
[truncated: 1,466 more rows]

## Sheet: Azoxystrobin up-regulated
	S4_Table
[truncated: 3,325 more rows]
