# Supplementary material for: Multi-site fungicides suppress banana Panama disease, caused by Fusarium oxysporum f. sp. cubense Tropical Race 4
Source: PLoS Pathog. 2022 Oct 20;18(10):e1010860. doi: 10.1371/journal.ppat.1010860 (PMC9584521; doi:10.1371/journal.ppat.1010860)
Supplement: S5 Table — (XLSX) [file ppat.1010860.s013.xlsx]

## Sheet: Epoxiconazole up-regulated
	S5_Table
	IPO323 genes that are upregulated in the presence of 3 µg ml-1 epoxioconazole (2 days, liquid culture)
	Bold: >5-fold up-regulated over methanol control
	Identifier	Fold change			Normalised expression				Identifier	Annotation
		and significance value
	UniProt ID	Azoles (C60)
		Fold Change	padj		C60	Azoles		Gene ID	ProteinID	Description	iprDescription	Pathway	BlastDescriptions
	F9WX06	117.945	3.79019e-62		12.1414	1643.65		Mycgr3G90046	Mycgr3P90046	Peptidase G1;Peptidase A4 family;PUTATIVE (AFU_ORTHOLOGUE AFUA_3G02970)-RELATED;Concanavalin A-like lectins/glucanases;Peptidase_G1	Peptidase G1 superfamily;Peptidase G1;Peptidase G1;Concanavalin A-like lectin/glucanase domain superfamily;-	MetaCyc: PWY-1822|MetaCyc: PWY-1901|MetaCyc: PWY-1921|MetaCyc: PWY-1961|MetaCyc: PWY-1981|MetaCyc: PWY-2021|MetaCyc: PWY-2343|MetaCyc: PWY-2881|MetaCyc: PWY-2901|MetaCyc: PWY-2902|MetaCyc: PWY-4421|MetaCyc: PWY-5094|MetaCyc: PWY-5105|MetaCyc: PWY-51	[Scytalidopepsin B] [unnamed protein product] [concanavalin A-like lectin/glucanase] [peptidase A4 family protein] [hypothetical protein]
	F9XDS2	108.783	8.08986e-115		130.271	15385		Mycgr3G13483	Mycgr3P13483	FAD binding domain;PCMH-type FAD-binding domain profile.;BINDING OXIDOREDUCTASE, PUTATIVE (AFU_ORTHOLOGUE AFUA_1G17690)-RELATED;DEPENDENT OXIDOREDUCTASE, PUTATIVE-RELATED;FAD-binding/transporter-associated domain-like	FAD-binding, type PCMH, subdomain 1;FAD-binding, type PCMH, subdomain 2;FAD linked oxidase, N-terminal;FAD-binding domain, PCMH-type;FAD-binding, type PCMH-like superfamily	MetaCyc: PWY-1121|MetaCyc: PWY-1186|MetaCyc: PWY-2541|MetaCyc: PWY-2582|MetaCyc: PWY-2601|MetaCyc: PWY-2724|MetaCyc: PWY-282|MetaCyc: PWY-3162|MetaCyc: PWY-3181|MetaCyc: PWY-321|MetaCyc: PWY-3261|MetaCyc: PWY-361|MetaCyc: PWY-3722|MetaCyc: PWY-3901|MetaCyc: PWY-5055|MetaCyc: PWY-5101|MetaCyc: PWY-5140|MetaCyc: PWY-5271|MetaCyc: PWY-5283|MetaCyc: PWY-5287|MetaCyc: PWY-5292|MetaCyc: PWY-5316|MetaCy…	[Bifunctional solanapyrone synthase] [unnamed protein product] [putative FAD-linked oxidoreductase] [FAD-binding domain-containing protein]
	F9XA30	97.6697	1.708e-278		598.111	60250.9		Mycgr3G109241	Mycgr3P109241	Ergosterol biosynthesis ERG4/ERG24 family;Sterol reductase family signature 1.;DELTA(14)-STEROL REDUCTASE;DELTA(14)-STEROL REDUCTASE	Ergosterol biosynthesis ERG4/ERG24;Sterol reductase, conserved site;-	MetaCyc: PWY-2541|MetaCyc: PWY-6074|MetaCyc: PWY-6075|MetaCyc: PWY-7154|MetaCyc: PWY-8026|MetaCyc: PWY-8191|Reactome: R-DME-191273|Reactome: R-DRE-6807047|Reactome: R-DRE-6807062|Reactome: R-HSA-191273|Reactome: R-HSA-2426168|Reactome: R-HSA-2995383|Rea	[Delta] [hypothetical protein] [probable Delta(14)-sterol reductase] [unnamed protein product] [ERG4/ERG24 ergosterol biosynthesis protein]
	F9XFZ3	89.5698	7.27168e-63		16.5388	1660.17		Mycgr3G94526	Mycgr3P94526				[RNA-binding protein] [variant surface antigen E-like] [pseudouridine synthase] [sodium/potassium/calcium exchanger 1 isoform X1] [hypothetical protein partial] [Polysialoglycoprotein] [putative phycobilisome linker-like] [unnamed protein product] [tpr repeat-containing protein] [suppressor protein SRP40-like]
	F9X2R8	80.2914	1.01317e-13		0.398784	76.9161		Mycgr3G103126	Mycgr3P103126				[hypothetical protein]
	F9X180	78.9717	6.40088e-69		15.4891	1348.3		Mycgr3G89705	Mycgr3P89705				[unnamed protein product] [hypothetical protein]
	F9XMT4	75.4259	5.83311e-37		154.283	14396.4		Mycgr3G111221	Mycgr3P111221	LysM domain;LysM domain;LysM domain profile.;LYSM DOMAIN-CONTAINING GPI-ANCHORED PROTEIN 2;LYSM DOMAIN-CONTAINING GPI-ANCHORED PROTEIN 2;LysM_2;LysM domain;LysM	LysM domain superfamily;LysM domain;LysM domain;LysM domain;LysM domain superfamily;LysM domain	MetaCyc: PWY-1921|MetaCyc: PWY-2343|MetaCyc: PWY-5821|MetaCyc: PWY-5835|MetaCyc: PWY-5976|MetaCyc: PWY-6190|MetaCyc: PWY-6322|MetaCyc: PWY-6415|MetaCyc: PWY-6527|MetaCyc: PWY-6558|MetaCyc: PWY-6735|MetaCyc: PWY-6737|MetaCyc: PWY-6749|MetaCyc: PWY-6784|MetaCyc: PWY-6821|MetaCyc: PWY-6848|MetaCyc: PWY-6855|MetaCyc: PWY-6902|MetaCyc: PWY-6906|MetaCyc: PWY-6972|MetaCyc: PWY-6996|MetaCyc: PWY-7002|Met…	[unnamed protein product] [Uncharacterized protein] [hypothetical protein] [carbohydrate-binding module family 50 protein] [Intracellular hyphae protein 1]
	F9XQ02	74.1077	1.38423e-88		131.037	10497.4		Mycgr3G111636	Mycgr3P111636	Pathogen effector; putative necrosis-inducing factor	Ecp2 effector protein	-	[unnamed protein product] [hypothetical protein]
	F9XHX3	73.8615	5.14823e-81		122.459	9884.33		Mycgr3G105487	Mycgr3P105487	LysM domain;LysM domain;LysM domain profile.;LysM_2;LysM domain;LysM	LysM domain superfamily;LysM domain;LysM domain;LysM domain;LysM domain superfamily;LysM domain	MetaCyc: PWY-1921|MetaCyc: PWY-2343|MetaCyc: PWY-5821|MetaCyc: PWY-5835|MetaCyc: PWY-5976|MetaCyc: PWY-6190|MetaCyc: PWY-6322|MetaCyc: PWY-6415|MetaCyc: PWY-6527|MetaCyc: PWY-6558|MetaCyc: PWY-6735|MetaCyc: PWY-6737|MetaCyc: PWY-6749|MetaCyc: PWY-6784|MetaCyc: PWY-6821|MetaCyc: PWY-6848|MetaCyc: PWY-6855|MetaCyc: PWY-6902|MetaCyc: PWY-6906|MetaCyc: PWY-6972|MetaCyc: PWY-6996|MetaCyc: PWY-7002|Met…	[LysM peptidoglycan-binding domain-containing protein] [D A secreted LysM effector of the wheat pathogen Zymoseptoria tritici protects the fungal hyphae against chitinase hydrolysis through ligand-dependent polymerisation of LysM homodimers] [putative peptidoglycan-binding lysin subgroup protein] [carbohydrate-binding module family 50 protein] [uncharacterized protein] [Intracellular hyphae prote…
	F9XM00	72.4493	2.75867e-18		3.38281	388.014		Mycgr3G76579	Mycgr3P76579	Cytochrome P450;Cytochrome P450;P450 superfamily signature;E-class P450 group I signature;Cytochrome P450 cysteine heme-iron ligand signature.;CYTOCHROME P450;P450, PUTATIVE (EUROFUNG)-RELATED;Cytochrome P450	Cytochrome P450 superfamily;Cytochrome P450;Cytochrome P450;Cytochrome P450, E-class, group I;Cytochrome P450, conserved site;Cytochrome P450 superfamily	MetaCyc: PWY-1121|MetaCyc: PWY-1186|MetaCyc: PWY-1187|MetaCyc: PWY-1381|MetaCyc: PWY-2002|MetaCyc: PWY-2083|MetaCyc: PWY-2181|MetaCyc: PWY-2229|MetaCyc: PWY-2421|MetaCyc: PWY-2463|MetaCyc: PWY-2464|MetaCyc: PWY-2467|MetaCyc: PWY-2541|MetaCyc: PWY-2582|MetaCyc: PWY-2601|MetaCyc: PWY-2681|MetaCyc: PWY-2724|MetaCyc: PWY-2761|MetaCyc: PWY-2961|MetaCyc: PWY-2981|MetaCyc: PWY-3061|MetaCyc: PWY-3101|Met…	[04f019db-6ab1-40de-8d1f-f82f87407ac0] [related to isotrichodermin C-15 hydroxylase (cytochrome P-450 monooxygenase CYP65A1)] [Isotrichodermin C-15 hydroxylase, partial] [unnamed protein product] [cytochrome p450 monooxygenase like protein] [hypothetical protein]
	F9X9V2	66.755	4.73912e-12		0.342178	46.8433		Mycgr3G85486	Mycgr3P85486	Acetyltransferase (GNAT) domain;LYSINE N-ACYLTRANSFERASE C17G9.06C-RELATED;AlcB_2;Acyl-CoA N-acyltransferases (Nat);consensus disorder prediction	Acyltransferase MbtK/IucB-like, conserved domain;Acyl-CoA N-acyltransferase;-	MetaCyc: PWY-361|MetaCyc: PWY-4801|MetaCyc: PWY-4922|MetaCyc: PWY-5048|MetaCyc: PWY-5139|MetaCyc: PWY-5268|MetaCyc: PWY-5284|MetaCyc: PWY-5292|MetaCyc: PWY-5307|MetaCyc: PWY-5313|MetaCyc: PWY-5353|MetaCyc: PWY-5400|MetaCyc: PWY-5437|MetaCyc: PWY-547	[putative siderophore biosynthesis] [unnamed protein product] [hypothetical protein]
	F9XPW8	58.0555	6.75423e-33		2.51923	179.733		Mycgr3G14664	Mycgr3P14664	G protein-coupled glucose receptor regulating Gpa2;G PROTEIN-COUPLED RECEPTOR 157-RELATED;Family A G protein-coupled receptor-like	Glucose receptor Git3, N-terminal;-	-	[unnamed protein product] [family A G protein-coupled receptor-like protein, partial] [integral membrane protein-like protein]
	F9X5T2	56.7446	5.90411e-95		52.225	3149.34		Mycgr3G108803	Mycgr3P108803	FAD binding domain;Berberine and berberine like;PCMH-type FAD-binding domain profile.;BINDING OXIDOREDUCTASE, PUTATIVE (AFU_ORTHOLOGUE AFUA_1G17690)-RELATED;FAD BINDING DOMAIN PROTEIN (AFU_ORTHOLOGUE AFUA_3G02770);FAD-binding/transporter-associated	FAD-binding, type PCMH, subdomain 1;FAD-binding, type PCMH, subdomain 2;FAD linked oxidase, N-terminal;Berberine/berberine-like;FAD-binding domain, PCMH-type;FAD-binding, type PCMH-like superfamily	MetaCyc: PWY-1121|MetaCyc: PWY-1186|MetaCyc: PWY-2541|MetaCyc: PWY-2582|MetaCyc: PWY-2601|MetaCyc: PWY-2724|MetaCyc: PWY-282|MetaCyc: PWY-3162|MetaCyc: PWY-3181|MetaCyc: PWY-321|MetaCyc: PWY-3261|MetaCyc: PWY-361|MetaCyc: PWY-3722|MetaCyc: PWY-3901|MetaCyc: PWY-5055|MetaCyc: PWY-5101|MetaCyc: PWY-5140|MetaCyc: PWY-5271|MetaCyc: PWY-5283|MetaCyc: PWY-5287|MetaCyc: PWY-5292|MetaCyc: PWY-5316|MetaCy…	[FAD binding domain-containing protein] [Bifunctional solanapyrone synthase] [related to 6-HYDROXY-D-NICOTINE OXIDASE] [FAD-dependent monooxygenase yanF] [unnamed protein product] [hypothetical protein]
	F9XD12	48.471	3.88165e-43		743.182	40978.7		Mycgr3G104794	Mycgr3P104794				[unnamed protein product] [uncharacterized protein] [hypothetical protein] [extracellular protein 20-1]
	F9XJU2	47.3612	2.55438e-24		23.3667	1363.37		Mycgr3G48129	Mycgr3P48129	Hydrophobin;Fungal hydrophobin;HYDROPHOBIN;Hydrophobin II, HfbII	Hydrophobin superfamily;Cerato-ulmin hydrophobin family;Cerato-ulmin hydrophobin family;Hydrophobin superfamily	-	[putative hydrophobin precursor protein] [unnamed protein product] [hydrophobin like protein] [hypothetical protein] [Cerato-ulmin]
	F9XIQ6	46.2483	8.9257e-51		15.5539	781.788		Mycgr3G75070	Mycgr3P75070	alpha/beta hydrolase;Serine carboxypeptidase;Carboxypeptidase C serine protease (S10) family signature;SERINE PROTEASE FAMILY S10 SERINE CARBOXYPEPTIDASE;CARBOXYPEPTIDASE;alpha/beta-Hydrolases	Alpha/Beta hydrolase fold;Peptidase S10, serine carboxypeptidase;Peptidase S10, serine carboxypeptidase;Peptidase S10, serine carboxypeptidase;Alpha/Beta hydrolase fold	MetaCyc: PWY-1061|MetaCyc: PWY-1121|MetaCyc: PWY-1186|MetaCyc: PWY-1801|MetaCyc: PWY-181|MetaCyc: PWY-1822|MetaCyc: PWY-1901|MetaCyc: PWY-1921|MetaCyc: PWY-1961|MetaCyc: PWY-1981|MetaCyc: PWY-2002|MetaCyc: PWY-2021|MetaCyc: PWY-2055|MetaCyc: PWY-2083|MetaCyc: PWY-2321|MetaCyc: PWY-2343|MetaCyc: PWY-2541|MetaCyc: PWY-2601|MetaCyc: PWY-2881|MetaCyc: PWY-2901|MetaCyc: PWY-2902|MetaCyc: PWY-3162|Meta…	[Carboxypeptidase cpdS] [secreted peptidase S10] [hypothetical protein] [unnamed protein product]
	F9X4Q5	38.8941	4.71491e-30		159.926	7222.38		Mycgr3G37073	Mycgr3P37073	BLL6449 PROTEIN	Hydroxylase/desaturase AsaB-like	MetaCyc: PWY-102|MetaCyc: PWY-1187|MetaCyc: PWY-5035|MetaCyc: PWY-5036|MetaCyc: PWY-5047|MetaCyc: PWY-5070|MetaCyc: PWY-5349|MetaCyc: PWY-6085|MetaCyc: PWY-6086|MetaCyc: PWY-6682|MetaCyc: PWY-6915|MetaCyc: PWY-6919|MetaCyc: PWY-7150|MetaCyc: PWY-7151|MetaCyc: PWY-7232|MetaCyc: PWY-7274|MetaCyc: PWY-7298|MetaCyc: PWY-7398|MetaCyc: PWY-7419|MetaCyc: PWY-7517|MetaCyc: PWY-7648|MetaCyc: PWY-7649|Meta…	[unnamed protein product] [putative methyltransferase-like protein] [hydroxylase desaturase asaB] [putative non-heme iron dependent]
	F9WYE2	37.5888	4.26898e-39		40.9833	1726.67		Mycgr3G107601	Mycgr3P107601	Pyridine nucleotide-disulphide oxidoreductase;FAD-dependent pyridine nucleotide reductase signature;Pyridine nucleotide disulphide reductase class-II signature;THIOREDOXIN REDUCTASE GLIT (AFU_ORTHOLOGUE AFUA_6G09740);REDUCTASE, PUTATIVE (AFU_ORTHOLOGUE	FAD/NAD(P)-binding domain superfamily;FAD/NAD(P)-binding domain;FAD/NAD(P)-binding domain superfamily	MetaCyc: PWY-0|MetaCyc: PWY-101|MetaCyc: PWY-1061|MetaCyc: PWY-1121|MetaCyc: PWY-1186|MetaCyc: PWY-1187|MetaCyc: PWY-1381|MetaCyc: PWY-2|MetaCyc: PWY-2083|MetaCyc: PWY-2181|MetaCyc: PWY-2229|MetaCyc: PWY-2261|MetaCyc: PWY-2421|MetaCyc: PWY-2467|MetaCyc: PWY-2541|MetaCyc: PWY-2582|MetaCyc: PWY-2601|MetaCyc: PWY-2681|MetaCyc: PWY-2724|MetaCyc: PWY-282|MetaCyc: PWY-2961|MetaCyc: PWY-3161|MetaCyc: PW…	[putative sulphydryl oxidase protein] [hypothetical protein VHEMI08431] [FAD/NAD(P)-binding domain-containing protein] [Pyridine nucleotide-disulfide oxidoreductase class-2] [Thioredoxin reductase] [unnamed protein product]
	F9X9P7	36.3467	4.92256e-20		22.3783	1004.15		Mycgr3G92696	Mycgr3P92696				[unnamed protein product] [hypothetical protein] [predicted protein]
	F9XMD6	35.0182	2.47915e-54		25.3108	939.652		Mycgr3G96868	Mycgr3P96868	Alternaria alternata allergen 1;Alt a 1 (AA1)-like domain profile.	Alternaria alternata allergen 1;Alternaria alternata allergen 1	-	[putative major allergen alt protein] [5'-3' exoribonuclease 1] [uncharacterized protein] [unnamed protein product] [hypothetical protein]
	F9XAP6	34.6446	1.40919e-29		28.1722	1122.74		Mycgr3G92998	Mycgr3P92998				[unnamed protein product] [hypothetical protein] [secreted protein]
	F9X0H3	32.4144	8.45067e-12		0.786795	37.8857		Mycgr3G102764	Mycgr3P102764	Ankyrin repeats (3 copies);Ankyrin repeat profile.;Ankyrin repeat region circular profile.;ANKYRIN REPEAT-CONTAINING PROTEIN DDB_G0279043;ANK_2a;Ankyrin repeat	Ankyrin repeat-containing domain superfamily;Ankyrin repeat-containing domain;Ankyrin repeat;Ankyrin repeat;Ankyrin repeat-containing domain superfamily	MetaCyc: PWY-1061|MetaCyc: PWY-1121|MetaCyc: PWY-2083|MetaCyc: PWY-321|MetaCyc: PWY-3542|MetaCyc: PWY-361|MetaCyc: PWY-4021|MetaCyc: PWY-4161|MetaCyc: PWY-4801|MetaCyc: PWY-4922|MetaCyc: PWY-5048|MetaCyc: PWY-5059|MetaCyc: PWY-5105|MetaCyc: PWY-5129|MetaCyc: PWY-5139|MetaCyc: PWY-5209|MetaCyc: PWY-5268|MetaCyc: PWY-5284|MetaCyc: PWY-5287|MetaCyc: PWY-5292|MetaCyc: PWY-5301|MetaCyc: PWY-5305|MetaC…	[hypothetical protein partial] [Kinase D-interacting substrate] [ankyrin repeat-containing protein ITN1-like] [unnamed protein product] [uncharacterized protein LOC114521059] [hypothetical protein]
	F9X9Y4	32.1478	2.89585e-39		28.2747	1000.56		Mycgr3G40311	Mycgr3P40311	FAD-BINDING MONOOXYGENASE AUSB-RELATED;FAD/NAD(P)-binding domain	FAD/NAD(P)-binding domain superfamily;FAD/NAD(P)-binding domain superfamily	MetaCyc: PWY-0|MetaCyc: PWY-101|MetaCyc: PWY-1061|MetaCyc: PWY-1121|MetaCyc: PWY-1186|MetaCyc: PWY-1187|MetaCyc: PWY-1381|MetaCyc: PWY-2|MetaCyc: PWY-2083|MetaCyc: PWY-2181|MetaCyc: PWY-2229|MetaCyc: PWY-2261|MetaCyc: PWY-2421|MetaCyc: PWY-2467|MetaCyc: PWY-2541|MetaCyc: PWY-2582|MetaCyc: PWY-2601|MetaCyc: PWY-2681|MetaCyc: PWY-2724|MetaCyc: PWY-282|MetaCyc: PWY-2961|MetaCyc: PWY-3161|MetaCyc: PW…	[unnamed protein product] [FAD-binding monooxygenase ausC, partial] [hypothetical protein] [related to monooxigenase]
	F9XCX3	31.4284	4.05624e-16		17.1849	693.707		Mycgr3G109777	Mycgr3P109777	consensus disorder prediction	-	-	[hypothetical protein partial]
	F9XNQ1	29.6007	1.7297e-43		45.4183	1464.46		Mycgr3G50464	Mycgr3P50464	ABC transporter;ABC-2 type transporter;CDR ABC transporter;ABC-transporter N-terminal;ABC-2 type transporter;ABC transporters family signature.;ATP-binding cassette, ABC transporter-type domain profile.;ATP-BINDING CASSETTE TRANSPORTER;ATP-DEPENDENT PER	P-loop containing nucleoside triphosphate hydrolase;ABC transporter-like, ATP-binding domain;ABC-2 type transporter;CDR ABC transporter;ABC-transporter, N-terminal domain;ABC transporter family G domain;ABC transporter-like, conserved site;ABC transporter-like, ATP-binding domain;AAA+ ATPase domain;P-loop containing nucleoside triphosphate hydrolase;ATP-binding cassette transporter, PDR-like subf…	MetaCyc: PWY-102|MetaCyc: PWY-1061|MetaCyc: PWY-1187|MetaCyc: PWY-1281|MetaCyc: PWY-1722|MetaCyc: PWY-181|MetaCyc: PWY-2083|MetaCyc: PWY-2161|MetaCyc: PWY-2201|MetaCyc: PWY-2681|MetaCyc: PWY-2781|MetaCyc: PWY-2821|MetaCyc: PWY-3542|MetaCyc: PWY-361|MetaCyc: PWY-3841|MetaCyc: PWY-3961|MetaCyc: PWY-4021|MetaCyc: PWY-4061|MetaCyc: PWY-4161|MetaCyc: PWY-4621|MetaCyc: PWY-4801|MetaCyc: PWY-4922|MetaCy…	[ABC transporter-like protein] [hypothetical protein partial] [Pleiotropic ABC efflux transporter of multiple drugs CDR1] [unnamed protein product] [putative multidrug resistance ABC transporter]
	F9WYP7	27.3492	5.63419e-51		9.30913	277.183		Mycgr3G34306	Mycgr3P34306	Acid Proteases;Eukaryotic aspartyl protease;Pepsin (A1) aspartic protease family signature;Peptidase family A1 domain profile.;BETA-SITE APP-CLEAVING ENZYME, ISOFORM A-RELATED;ASPERGILLOPEPSIN-1;Acid proteases;Aspergillopepsin_like	Aspartic peptidase domain superfamily;Peptidase family A1 domain;Aspartic peptidase A1 family;Peptidase family A1 domain;Aspartic peptidase A1 family;Aspartic peptidase domain superfamily;Aspergillopepsin-like catalytic domain	MetaCyc: PWY-6289|MetaCyc: PWY-6322|MetaCyc: PWY-6374|MetaCyc: PWY-6378|MetaCyc: PWY-6379|MetaCyc: PWY-6409|MetaCyc: PWY-6423|MetaCyc: PWY-6574|MetaCyc: PWY-6626|MetaCyc: PWY-6749|MetaCyc: PWY-6855|MetaCyc: PWY-6902|MetaCyc: PWY-6955|MetaCyc: PWY-6998|MetaCyc: PWY-7127|MetaCyc: PWY-7400|MetaCyc: PWY-7419|MetaCyc: PWY-7510|MetaCyc: PWY-7529|MetaCyc: PWY-7532|MetaCyc: PWY-7533|MetaCyc: PWY-7542|Met…	[Pepsin A] [Aspartic protease pep1] [Rhizopuspepsin] [hypothetical protein] [unnamed protein product]
	F9XE41	26.1773	5.2074e-06		0.719417	55.4253		Mycgr3G44018	Mycgr3P44018	RTA1 like protein;PROTEIN RTA1-RELATED;DOMAIN PROTEIN, PUTATIVE (AFU_ORTHOLOGUE AFUA_6G14140)-RELATED;consensus disorder prediction	RTA-like protein;RTA-like protein;-	-	[related to phospholipid-translocating ATPase] [hypothetical protein] [putative sphingoid long-chain base transporter rsb1 protein] [RTA1 domain-containing protein]
	F9WZW9	25.6662	2.09404e-24		10.309	298.458		Mycgr3G89162	Mycgr3P89162	PEPTIDASE S41 FAMILY PROTEIN;consensus disorder prediction	-	-	[unnamed protein product] [uncharacterized protein] [peptidase s41 family protein]
	F9X530	25.1855	1.28434e-16		4.18449	130.119		Mycgr3G38910	Mycgr3P38910	Peptidase S8/S53 domain;Pro-kumamolisin, activation domain;Sedolisin domain profile.;PROTEASE S8 TRIPEPTIDYL PEPTIDASE I CLN2;SERINE PROTEASE AORO, PUTATIVE (AFU_ORTHOLOGUE AFUA_6G10250)-RELATED;Pro_kuma_activ_2;Subtilisin-like;Protease propeptides/inhibitors;Peptidases_S53;Pro-peptidase_S53;consensus disorder prediction	Peptidase S8/S53 domain superfamily;Peptidase S53, activation domain;Sedolisin domain;Peptidase S53, activation domain;Peptidase S8/S53 domain superfamily;Sedolisin domain;Peptidase S53, activation domain;-	MetaCyc: PWY-7884|Reactome: R-CEL-186797|Reactome: R-CEL-2173789|Reactome: R-CEL-983168|Reactome: R-DDI-1369007|Reactome: R-DDI-159418|Reactome: R-DDI-193368|Reactome: R-DDI-382556|Reactome: R-DDI-983170|Reactome: R-DME-159782|Reactome: R-DME-186797|Reactome: R-DME-2173789|Reactome: R-DME-983168|Reactome: R-HSA-1181150|Reactome: R-HSA-1442490|Reactome: R-HSA-1566948|Reactome: R-HSA-1592389|Reacto…	[aorsin] [similar to sedolisin] [subtilisin-like protein] [peptidase S8/S53 domain-containing protein] [unnamed protein product] [hypothetical protein] [putative protease S8 tripeptidyl peptidase I]
	F9X920	21.9636	9.28397e-14		15.5835	428.502		Mycgr3G92640	Mycgr3P92640	consensus disorder prediction	-	-	[unnamed protein product] [hypothetical protein]
	F9X2P7	21.6491	7.51078e-47		80.1499	1825.01		Mycgr3G79286	Mycgr3P79286				[unnamed protein product] [hypothetical protein]
	F9XDX9	21.3708	0.000118653		0.165703	13.1026		Mycgr3G94064	Mycgr3P94064				[unnamed protein product] [hypothetical protein] [protoheme IX farnesyltransferase]
	F9X4Q2	20.6956	1.48273e-52		216.499	4693.85		Mycgr3G91197	Mycgr3P91197	FINGER DOMAIN PROTEIN, PUTATIVE-RELATED;ZN(II)2CYS6 TRANSCRIPTION FACTOR (EUROFUNG)-RELATED;consensus disorder prediction	-	-	[unnamed protein product] [transcriptional regulator WAR1]
	F9WW51	20.6289	5.17059e-13		2.63107	69.8919		Mycgr3G88845	Mycgr3P88845				[hypothetical protein]
	F9X4Q3	20.2031	4.13139e-39		2012.53	43335.5		Mycgr3G103470	Mycgr3P103470	RTA1 like protein;PROTEIN RTA1-RELATED;SPHINGOID LONG-CHAIN BASE TRANSPORTER RSB1;consensus disorder prediction	RTA-like protein;RTA-like protein;-	-	[Sphingoid long-chain base transporter RSB1] [Rta1 domain protein] [hypothetical protein] [unnamed protein product] [RTA1-domain-containing protein]
	F9X0W6	19.9028	6.46273e-13		12.5962	303.504		Mycgr3G12289	Mycgr3P12289	Major Facilitator Superfamily;Major facilitator superfamily (MFS) profile.;MAJOR FACILITATOR SUPERFAMILY;MULTIDRUG TRANSPORTER, PUTATIVE (AFU_ORTHOLOGUE AFUA_6G03040)-RELATED;MFS general substrate transporter	Major facilitator superfamily;Major facilitator superfamily domain;MFS transporter superfamily	Reactome: R-BTA-196757|Reactome: R-BTA-352230|Reactome: R-BTA-428643|Reactome: R-BTA-917937|Reactome: R-CEL-189451|Reactome: R-CEL-210500|Reactome: R-CEL-264642|Reactome: R-CEL-2672351|Reactome: R-CEL-428643|Reactome: R-CEL-8856825|Reactome: R-CEL-8856828|Reactome: R-CEL-917937|Reactome: R-DME-1660661|Reactome: R-DME-264642|Reactome: R-DME-2672351|Reactome: R-DME-428643|Reactome: R-DME-8856825|Re…	[Efflux pump vrtL] [major facilitator superfamily domain-containing protein] [hypothetical protein partial] [MFS general substrate transporter] [MFS multidrug transporter-like protein, partial] [unnamed protein product] [Ornithine decarboxylase]
	F9X371	19.7672	5.41887e-10		2526.35	66787		Mycgr3G103427	Mycgr3P103427	consensus disorder prediction	-	-	[unnamed protein product] [cell wall]
	F9X4G7	19.5476	1.9606e-19		8.2207	180.869		Mycgr3G37389	Mycgr3P37389	Peptidase S8/S53 domain;Pro-kumamolisin, activation domain;Serine proteases, subtilase family, serine active site.;Sedolisin domain profile.;PROTEASE S8 TRIPEPTIDYL PEPTIDASE I CLN2;SERINE PROTEASE AORO, PUTATIVE (AFU_ORTHOLOGUE AFUA_6G10250)-RELATED;Pro_kuma_activ_2;Subtilisin-like;Protease propeptides/inhibitors;Peptidases_S53;Pro-peptidase_S53;consensus disorder prediction	Peptidase S8/S53 domain superfamily;Peptidase S53, activation domain;Peptidase S8, subtilisin, Ser-active site;Sedolisin domain;Peptidase S53, activation domain;Peptidase S8/S53 domain superfamily;Sedolisin domain;Peptidase S53, activation domain;-	MetaCyc: PWY-7884|Reactome: R-CEL-186797|Reactome: R-CEL-2173789|Reactome: R-CEL-983168|Reactome: R-DDI-1369007|Reactome: R-DDI-159418|Reactome: R-DDI-193368|Reactome: R-DDI-382556|Reactome: R-DDI-983170|Reactome: R-DME-159782|Reactome: R-DME-186797|Reactome: R-DME-2173789|Reactome: R-DME-983168|Reactome: R-HSA-1181150|Reactome: R-HSA-1442490|Reactome: R-HSA-1566948|Reactome: R-HSA-1592389|Reacto…	[unnamed protein product] [hypothetical protein] [Aorsin]
	F9X7A7	19.1372	1.27904e-20		6.85885	142.03		Mycgr3G91885	Mycgr3P91885				[unnamed protein product] [uncharacterized protein]
	F9XIN7	19.0686	7.35187e-14		158.017	3586.57		Mycgr3G75056	Mycgr3P75056	Indoleamine 2,3-dioxygenase;Indoleamine 2,3-dioxygenase signature 1.;INDOLEAMINE 2,3-DIOXYGENASE;INDOLEAMINE 2,3-DIOXYGENASE;Indolic compounds 2,3-dioxygenase-like	Indoleamine 2,3-dioxygenase;Indoleamine 2,3-dioxygenase;Indoleamine 2,3-dioxygenase;Tryptophan/Indoleamine 2,3-dioxygenase-like	MetaCyc: PWY-181|MetaCyc: PWY-5163|MetaCyc: PWY-5283|MetaCyc: PWY-5642|MetaCyc: PWY-5651|MetaCyc: PWY-6068|MetaCyc: PWY-6069|MetaCyc: PWY-6084|MetaCyc: PWY-6087|MetaCyc: PWY-6089|MetaCyc: PWY-6093|MetaCyc: PWY-6094|MetaCyc: PWY-6102|MetaCyc: PWY-6107|Me	[unnamed protein product] [hypothetical protein] [related to tryptophan 2,3 dioxygenase] [indoleamine-dioxygenase family protein]
	F9XGL8	18.5082	4.05359e-18		81.9391	1735.15		Mycgr3G19274	Mycgr3P19274	Alternaria alternata allergen 1;Alt a 1 (AA1)-like domain profile.	Alternaria alternata allergen 1;Alternaria alternata allergen 1	-	[Allergen Ste b 1] [5'-3' exoribonuclease 1] [allergen Alt a I subunit, partial] [hypothetical protein partial] [uncharacterized protein] [unnamed protein product] [major allergen alt a1, partial]
	F9X2X8	18.4926	3.89831e-47		38.245	742.288		Mycgr3G90751	Mycgr3P90751	Bet v1-like	START-like domain superfamily;-	MetaCyc: PWY-1061|MetaCyc: PWY-1121|MetaCyc: PWY-2083|MetaCyc: PWY-2229|MetaCyc: PWY-2467|MetaCyc: PWY-321|MetaCyc: PWY-3542|MetaCyc: PWY-3581|MetaCyc: PWY-4021|MetaCyc: PWY-4161|MetaCyc: PWY-5059|MetaCyc: PWY-5061|MetaCyc: PWY-5105|MetaCyc: PWY-5109|MetaCyc: PWY-5209|MetaCyc: PWY-5270|MetaCyc: PWY-5287|MetaCyc: PWY-5301|MetaCyc: PWY-5305|MetaCyc: PWY-5367|MetaCyc: PWY-5408|MetaCyc: PWY-5409|Meta…	[unnamed protein product] [uncharacterized protein] [hypothetical protein]
	F9XLG6	18.4769	4.5858e-10		11.8521	274.852		Mycgr3G87831	Mycgr3P87831	Aldo/keto reductase family;NADH-SPECIFIC METHYLGLYOXAL REDUCTASE-RELATED;DEHYDROGENASE AAD14, PUTATIVE (AFU_ORTHOLOGUE AFUA_2G11250)-RELATED;NAD(P)-linked oxidoreductase;AKR_AKR9A1-2;consensus disorder prediction	NADP-dependent oxidoreductase domain superfamily;NADP-dependent oxidoreductase domain;NADP-dependent oxidoreductase domain superfamily;-	MetaCyc: PWY-1121|MetaCyc: PWY-1186|MetaCyc: PWY-2381|MetaCyc: PWY-2541|MetaCyc: PWY-2582|MetaCyc: PWY-2601|MetaCyc: PWY-2724|MetaCyc: PWY-282|MetaCyc: PWY-3162|MetaCyc: PWY-321|MetaCyc: PWY-3261|MetaCyc: PWY-3722|MetaCyc: PWY-5054|MetaCyc: PWY-5081|MetaCyc: PWY-5101|MetaCyc: PWY-5168|MetaCyc: PWY-5270|MetaCyc: PWY-5271|MetaCyc: PWY-5280|MetaCyc: PWY-5301|MetaCyc: PWY-5305|MetaCyc: PWY-5316|MetaC…	[norsolorinic acid reductase/dehydrogenase] [putative norsolorinic acid reductase] [hypothetical protein] [Putative reductase involved in aflatoxin biosynthesis orthologous to A. nidulans stcV, member of the aflatoxin cluster] [NorA] [unnamed protein product]
	F9X9P6	18.4619	2.58108e-21		4.15217	84.7615		Mycgr3G92695	Mycgr3P92695	consensus disorder prediction	-	-	[unnamed protein product] [Cytoskeletal protein syp1]
	F9X8F6	18.0922	8.60499e-36		806.391	15518.8		Mycgr3G109137	Mycgr3P109137				[unnamed protein product] [hypothetical protein] [extracellular protein 20-1]
	F9X4Q4	17.4865	4.95086e-20		719.704	14062.5		Mycgr3G108336	Mycgr3P108336	Sulfotransferase domain;P-LOOP CONTAINING NUCLEOTIDE TRIPHOSPHATE HYDROLASE;P-loop containing nucleoside triphosphate hydrolases	P-loop containing nucleoside triphosphate hydrolase;Sulfotransferase, S. mansonii-type;P-loop containing nucleoside triphosphate hydrolase	MetaCyc: PWY-102|MetaCyc: PWY-1061|MetaCyc: PWY-1187|MetaCyc: PWY-1281|MetaCyc: PWY-1722|MetaCyc: PWY-181|MetaCyc: PWY-2083|MetaCyc: PWY-2161|MetaCyc: PWY-2201|MetaCyc: PWY-2681|MetaCyc: PWY-2781|MetaCyc: PWY-2821|MetaCyc: PWY-3542|MetaCyc: PWY-361|MetaCyc: PWY-3841|MetaCyc: PWY-3961|MetaCyc: PWY-4021|MetaCyc: PWY-4061|MetaCyc: PWY-4161|MetaCyc: PWY-4621|MetaCyc: PWY-4801|MetaCyc: PWY-4922|MetaCy…	[unnamed protein product] [uncharacterized protein] [putative nad dependent epimerase dehydratase protein] [hypothetical protein] [P-loop containing nucleoside triphosphate hydrolase protein]
	F9X6Z1	17.3272	1.90465e-14		87.0834	1752.67		Mycgr3G91855	Mycgr3P91855	Peptidase G1;Peptidase A4 family;Scytalidopepsin B aspartic protease (A4) signature;PUTATIVE (AFU_ORTHOLOGUE AFUA_3G02970)-RELATED;Concanavalin A-like lectins/glucanases;Peptidase_G1	Peptidase G1 superfamily;Peptidase G1;Peptidase G1;Peptidase G1;Concanavalin A-like lectin/glucanase domain superfamily;-	MetaCyc: PWY-1822|MetaCyc: PWY-1901|MetaCyc: PWY-1921|MetaCyc: PWY-1961|MetaCyc: PWY-1981|MetaCyc: PWY-2021|MetaCyc: PWY-2343|MetaCyc: PWY-2881|MetaCyc: PWY-2901|MetaCyc: PWY-2902|MetaCyc: PWY-4421|MetaCyc: PWY-5094|MetaCyc: PWY-5105|MetaCyc: PWY-	[Beta-hexosaminidase (EC (Beta-GlcNAcase) (Beta-N-acetylhexosaminidase) (N-acetyl-beta-glucosaminidase), partial] [hypothetical protein] [Pc16g07360] [unnamed protein product] [Aspergillopepsin II heavy chain] [concanavalin A-like lectin/glucanase, partial]
	F9WYC6	17.32	1.94288e-67		76.5612	1364.24		Mycgr3G21087	Mycgr3P21087	Pectate lyase superfamily protein;PUTATIVE (AFU_ORTHOLOGUE AFUA_6G11980)-RELATED;Pectin lyase-like	Pectin lyase fold;Pectate lyase superfamily protein;Pectin lyase fold/virulence factor	MetaCyc: PWY-1921|MetaCyc: PWY-2343|MetaCyc: PWY-5109|MetaCyc: PWY-5821|MetaCyc: PWY-5976|MetaCyc: PWY-6073|MetaCyc: PWY-6082|MetaCyc: PWY-6289|MetaCyc: PWY-6322|MetaCyc: PWY-6416|MetaCyc: PWY-6419|MetaCyc: PWY-6527|MetaCyc: PWY-6585|MetaCyc: PWY-6735|MetaCyc: PWY-6737|MetaCyc: PWY-6749|MetaCyc: PWY-6784|MetaCyc: PWY-6821|MetaCyc: PWY-6822|MetaCyc: PWY-6848|MetaCyc: PWY-6855|MetaCyc: PWY-6906|Met…	[related to exo-beta-1,3-glucanase] [glucan 1,3-beta-glucosidase] [glycoside hydrolase family 55 protein, partial] [pectin lyase-like protein] [unnamed protein product] [hypothetical protein 34]
	F9X5Y2	16.8965	1.92403e-46		50.6528	891.421		Mycgr3G39797	Mycgr3P39797	Amino acid/polyamine transporter I;Amino acid permease;AA_transporter;AMINO ACID PERMEASE;PROLINE TRANSPORTER (EUROFUNG);consensus disorder prediction	Amino acid permease/ SLC12A domain;-	Reactome: R-CEL-426117|Reactome: R-DRE-426117|Reactome: R-HSA-426117|Reactome: R-HSA-5619039|Reactome: R-HSA-5619087|Reactome: R-HSA-5619104|Reactome: R-MMU-426117|Reactome: R-RNO-426117;-	[amino acid permease/ SLC12A domain-containing protein] [AAT family amino acid transporter like protein] [hypothetical protein] [putative proline-specific permease put4] [unnamed protein product]
	F9X2C4	16.7203	9.69542e-21		419.914	7790.8		Mycgr3G90715	Mycgr3P90715	von Willebrand factor, type A domain;von Willebrand factor type A domain;VWFA domain profile.;SLR1338 PROTEIN;SLR1338 PROTEIN;VWA_4;vWA-like;consensus disorder prediction	von Willebrand factor A-like domain superfamily;von Willebrand factor, type A;von Willebrand factor, type A;von Willebrand factor, type A;von Willebrand factor A-like domain superfamily;-	MetaCyc: PWY-5381|MetaCyc: PWY-5397|MetaCyc: PWY-5531|MetaCyc: PWY-5800|MetaCyc: PWY-6148|MetaCyc: PWY-6720|MetaCyc: PWY-7018|MetaCyc: PWY-7025|MetaCyc: PWY-7159|MetaCyc: PWY-7250|MetaCyc: PWY-7376|MetaCyc: PWY-7450|MetaCyc: PWY-7511|MetaCyc: PWY-7817|MetaCyc: PWY-7981|Reactome: R-BTA-1483206|Reactome: R-BTA-204005|Reactome: R-BTA-2132295|Reactome: R-BTA-5694530|Reactome: R-BTA-983170|Reactome: R…	[unnamed protein product] [uncharacterized protein] [hypothetical protein]
	F9XE48	16.3673	3.96425e-08		1.64763	36.8753		Mycgr3G109704	Mycgr3P109704	Aldehyde Dehydrogenase; Chain A, domain 2;Aldehyde Dehydrogenase; Chain A, domain 1;Aldehyde dehydrogenase family;ALDH;ALDEHYDE DEHYDROGENASE;ALDEHYDE DEHYDROGENASE;ALDH-like	Aldehyde dehydrogenase, C-terminal;Aldehyde dehydrogenase, N-terminal;Aldehyde dehydrogenase domain;Aldehyde dehydrogenase NAD(P)-dependent;Aldehyde dehydrogenase NAD(P)-dependent;Aldehyde/histidinol dehydrogenase	MetaCyc: PWY-0|MetaCyc: PWY-1042|MetaCyc: PWY-1121|MetaCyc: PWY-1361|MetaCyc: PWY-1501|MetaCyc: PWY-1781|MetaCyc: PWY-2|MetaCyc: PWY-2221|MetaCyc: PWY-2501|MetaCyc: PWY-2724|MetaCyc: PWY-282|MetaCyc: PWY-3|MetaCyc: PWY-3162|MetaCyc: PWY-321|MetaCyc: PWY-3641|MetaCyc: PWY-3722|MetaCyc: PWY-3981|MetaCyc: PWY-4321|MetaCyc: PWY-5057|MetaCyc: PWY-5076|MetaCyc: PWY-5078|MetaCyc: PWY-5079|MetaCyc: PWY-5…	[unnamed protein product] [Aldehyde Dehydrogenase] [hypothetical protein]
	F9XNP2	16.1917	3.64806e-08		166.354	3646.6		Mycgr3G97031	Mycgr3P97031				[unnamed protein product] [hypothetical protein]
	F9XMT5	16.0366	1.30542e-29		65.5034	1120.74		Mycgr3G96565	Mycgr3P96565				[unnamed protein product]
	F9XAN9	15.8886	2.07746e-119		350.803	5654.71		Mycgr3G42990	Mycgr3P42990	short chain dehydrogenase;Short-chain dehydrogenase/reductase (SDR) superfamily signature;Glucose/ribitol dehydrogenase family signature;Short-chain dehydrogenases/reductases family signature.;DEHYDROGENASES, SHORT CHAIN;DEHYDROGENASES, SHORT CHAIN;This	Short-chain dehydrogenase/reductase SDR;Short-chain dehydrogenase/reductase SDR;Short-chain dehydrogenase/reductase SDR;Short-chain dehydrogenase/reductase, conserved site;NAD(P)-binding domain superfamily;-	MetaCyc: PWY-1121|MetaCyc: PWY-1186|MetaCyc: PWY-1361|MetaCyc: PWY-2503|MetaCyc: PWY-2541|MetaCyc: PWY-2582|MetaCyc: PWY-2601|MetaCyc: PWY-282|MetaCyc: PWY-3061|MetaCyc: PWY-3162|MetaCyc: PWY-321|MetaCyc: PWY-3261|MetaCyc: PWY-361|MetaCyc: PWY-3722|Meta	[related to dehydrogenases with different specificities (related to short-chain alcohol dehydrogenases)] [3-beta-hydroxycholanate 3-dehydrogenase (NAD(+)) 2] [2,5-dichloro-2,5-cyclohexadiene-1,4-diol dehydrogenase] [Bacilysin biosynthesis oxidoreductase BacC] [NAD(P)-binding protein] [unnamed protein product]
	F9XDS3	15.8864	6.70309e-19		80.181	1422.49		Mycgr3G94017	Mycgr3P94017				[uncharacterized protein] [hypothetical protein]
	F9X841	15.4434	7.72441e-26		212.231	3520.86		Mycgr3G104000	Mycgr3P104000				[unnamed protein product] [uncharacterized protein] [hypothetical protein]
	F9X8M9	15.4415	2.04813e-30		6.50981	106.479		Mycgr3G109296	Mycgr3P109296	Amino acid/polyamine transporter I;Amino acid permease;AA_transporter;AMINO-ACID PERMEASE BAT1;ACID PERMEASE, PUTATIVE-RELATED;consensus disorder prediction	Amino acid/polyamine transporter I;-	Reactome: R-DRE-210991|Reactome: R-DRE-352230|Reactome: R-HSA-210991|Reactome: R-HSA-352230|Reactome: R-HSA-5619113|Reactome: R-HSA-5660862|Reactome: R-HSA-5660883|Reactome: R-HSA-71240|Reactome: R-MMU-210991|Reactome: R-MMU-352230|Reactome: R-MMU-71240	[putative amino-acid permease] [related to HNM1-Choline permease] [hypothetical protein] [choline transport protein-like] [amino acid permease like protein] [uncharacterized amino-acid permease C15C4.04c-like] [unnamed protein product]
	F9XHF2	15.3524	4.65529e-13		38.8522	707.021		Mycgr3G46937	Mycgr3P46937	MFS general substrate transporter like domains;Major Facilitator Superfamily;Tetracycline resistance protein signature;Major facilitator superfamily (MFS) profile.;MAJOR FACILITATOR SUPERFAMILY DOMAIN-CONTAINING PROTEIN 10;MFS general substrate transporter;consensus disorder prediction	MFS transporter superfamily;Major facilitator superfamily;Tetracycline resistance protein TetA/multidrug resistance protein MdtG;Major facilitator superfamily domain;MFS transporter superfamily;-	MetaCyc: PWY-5129|MetaCyc: PWY-6322|MetaCyc: PWY-6369|MetaCyc: PWY-6626|MetaCyc: PWY-6682|MetaCyc: PWY-6955|MetaCyc: PWY-7077|MetaCyc: PWY-7321|MetaCyc: PWY-7740|MetaCyc: PWY-7769|MetaCyc: PWY-7884|MetaCyc: PWY-7886|MetaCyc: PWY-7948|MetaCyc: PWY-7975|MetaCyc: PWY-8129|Reactome: R-BTA-112311|Reactome: R-BTA-181430|Reactome: R-BTA-189200|Reactome: R-BTA-196757|Reactome: R-BTA-2161517|Reactome: R-B…	[Protein ZINC INDUCED FACILITATOR 1] [major facilitator superfamily transporter like protein] [related to tetracycline resistance protein (probable transport protein)] [Efflux pump azaK] [MFS general substrate transporter] [unnamed protein product] [hypothetical protein]
	F9XB95	15.2146	6.99806e-11		24.1932	453.102		Mycgr3G93075	Mycgr3P93075				[unnamed protein product] [hypothetical protein]
	F9X9R8	15.1546	2.63413e-10		110.696	2067.63		Mycgr3G71382	Mycgr3P71382	Glucose Oxidase, domain 3;GMC oxidoreductase;GMC oxidoreductase;Alcohol_oxidase;GMC oxidoreductases signature 2.;GLUCOSE-METHANOL-CHOLINE GMC OXIDOREDUCTASE;DEHYDROGENASE PKFF-RELATED;FAD/NAD(P)-binding domain;FAD-linked reductases, C-terminal domain	FAD/NAD(P)-binding domain superfamily;Glucose-methanol-choline oxidoreductase, N-terminal;Glucose-methanol-choline oxidoreductase, C-terminal;Glucose-methanol-choline oxidoreductase;Glucose-methanol-choline oxidoreductase, N-terminal;Glucose-methanol-ch	MetaCyc: PWY-0|MetaCyc: PWY-101|MetaCyc: PWY-1061|MetaCyc: PWY-1121|MetaCyc: PWY-1186|MetaCyc: PWY-1187|MetaCyc: PWY-1381|MetaCyc: PWY-2|MetaCyc: PWY-2083|MetaCyc: PWY-2181|MetaCyc: PWY-2229|MetaCyc: PWY-2261|MetaCyc: PWY-2421|MetaCyc: PWY-2467|MetaCyc:	[versicolorin b synthase] [oxidoreductase GMC like protein] [hypothetical protein] [unnamed protein product] [putative choline dehydrogenase]
	F9XCT2	15.0967	1.0392e-20		204.915	3394.62		Mycgr3G43383	Mycgr3P43383	FAD binding domain;Aromatic-ring hydroxylase (flavoprotein monooxygenase) signature;MONOOXYGENASE;HYDROXYLASE, PUTATIVE (AFU_ORTHOLOGUE AFUA_1G12410)-RELATED;FAD/NAD(P)-binding domain;FAD-linked reductases, C-terminal domain	FAD/NAD(P)-binding domain superfamily;FAD-binding domain;FAD/NAD(P)-binding domain superfamily;-	MetaCyc: PWY-0|MetaCyc: PWY-101|MetaCyc: PWY-1061|MetaCyc: PWY-1121|MetaCyc: PWY-1186|MetaCyc: PWY-1187|MetaCyc: PWY-1381|MetaCyc: PWY-2|MetaCyc: PWY-2083|MetaCyc: PWY-2181|MetaCyc: PWY-2229|MetaCyc: PWY-2261|MetaCyc: PWY-2421|MetaCyc: PWY-2467|MetaCyc: PWY-2541|MetaCyc: PWY-2582|MetaCyc: PWY-2601|MetaCyc: PWY-2681|MetaCyc: PWY-2724|MetaCyc: PWY-282|MetaCyc: PWY-2961|MetaCyc: PWY-3161|MetaCyc: PW…	[salicylate hydroxylase like protein] [FAD/NAD(P)-binding domain-containing protein] [6-hydroxynicotinate 3-monooxygenase] [hypothetical protein] [unnamed protein product]
	F9XHG7	15.05	4.85396e-05		0.684356	19.5308		Mycgr3G95102	Mycgr3P95102	BNR/ASP-BOX REPEAT PROTEIN;Sialidases	Sialidase superfamily	MetaCyc: PWY-1822|MetaCyc: PWY-5497|MetaCyc: PWY-5784|MetaCyc: PWY-5846|MetaCyc: PWY-6409|MetaCyc: PWY-6899|MetaCyc: PWY-6984|MetaCyc: PWY-7018|MetaCyc: PWY-7246|MetaCyc: PWY-7403|MetaCyc: PWY-7430|MetaCyc: PWY-7496|MetaCyc: PWY-7571|MetaCyc: PWY-76	[unnamed protein product] [hypothetical protein] [BNR Asp-box repeat domain protein] [glycoside hydrolase family 93 protein]
	F9XD58	14.7965	1.07056e-10		8.88117	159.387		Mycgr3G43511	Mycgr3P43511	Jelly Rolls;Cupin;Germin signature;GERMIN-LIKE PROTEIN SUBFAMILY 3 MEMBER 3;PUTATIVE (AFU_ORTHOLOGUE AFUA_3G03880)-RELATED;Cupin_1_3;RmlC-like cupins;cupin_OxOx	RmlC-like jelly roll fold;Cupin 1;Germin;Cupin 1;RmlC-like cupin domain superfamily;-	MetaCyc: PWY-1061|MetaCyc: PWY-1187|MetaCyc: PWY-181|MetaCyc: PWY-1921|MetaCyc: PWY-2083|MetaCyc: PWY-2821|MetaCyc: PWY-3261|MetaCyc: PWY-3542|MetaCyc: PWY-361|MetaCyc: PWY-3801|MetaCyc: PWY-3861|MetaCyc: PWY-3881|MetaCyc: PWY-4021|MetaCyc: PWY-4161|MetaCyc: PWY-4202|MetaCyc: PWY-4361|MetaCyc: PWY-4801|MetaCyc: PWY-4922|MetaCyc: PWY-5048|MetaCyc: PWY-5054|MetaCyc: PWY-5059|MetaCyc: PWY-5105|MetaC…	[RmlC-like cupin, partial] [Germin-like protein 4-1] [uncharacterized protein] [Spherulin-1A] [unnamed protein product] [hypothetical protein]
	F9XJD5	14.7468	8.4514e-94		80.2266	1207		Mycgr3G47386	Mycgr3P47386	Acid Proteases;Eukaryotic aspartyl protease;Pepsin (A1) aspartic protease family signature;Eukaryotic and viral aspartyl proteases active site.;Peptidase family A1 domain profile.;BETA-SITE APP-CLEAVING ENZYME, ISOFORM A-RELATED;ASPERGILLOPEPSIN-1;Acid proteases	Aspartic peptidase domain superfamily;Peptidase family A1 domain;Aspartic peptidase A1 family;Aspartic peptidase, active site;Peptidase family A1 domain;Aspartic peptidase A1 family;Aspartic peptidase domain superfamily	MetaCyc: PWY-6289|MetaCyc: PWY-6322|MetaCyc: PWY-6374|MetaCyc: PWY-6378|MetaCyc: PWY-6379|MetaCyc: PWY-6409|MetaCyc: PWY-6423|MetaCyc: PWY-6574|MetaCyc: PWY-6626|MetaCyc: PWY-6749|MetaCyc: PWY-6855|MetaCyc: PWY-6902|MetaCyc: PWY-6955|MetaCyc: PWY-6998|MetaCyc: PWY-7127|MetaCyc: PWY-7400|MetaCyc: PWY-7419|MetaCyc: PWY-7510|MetaCyc: PWY-7529|MetaCyc: PWY-7532|MetaCyc: PWY-7533|MetaCyc: PWY-7542|Met…	[acid protease] [related to Aspartic protease PEP1] [aspartic endopeptidase pep1 like protein] [penicillopepsin-1-like] [hypothetical protein] [Asp-domain-containing protein]
	F9X937	14.4239	1.80564e-54		1088.68	16205		Mycgr3G104206	Mycgr3P104206	RTA1 like protein;PROTEIN RTA1-RELATED;SPHINGOID LONG-CHAIN BASE TRANSPORTER RSB1	RTA-like protein;RTA-like protein;-	-	[Sphingoid long-chain base transporter RSB1] [RTA1 domain-containing protein] [rta1 domain protein] [hypothetical protein] [unnamed protein product]
	F9XFZ2	13.9636	2.46818e-10		2.56115	43.2832		Mycgr3G29302	Mycgr3P29302	Mycotoxin biosynthesis protein UstYa;YALI0B05434P;YALI0B05434P	Mycotoxin biosynthesis protein UstYa-like;Mycotoxin biosynthesis protein UstYa-like;-	MetaCyc: PWY-5660;MetaCyc: PWY-5660;-	[unnamed protein product] [Cyclochlorotine biosynthesis protein R] [hypothetical protein]
	F9XJ06	13.8898	8.65373e-06		36.6901	700.699		Mycgr3G95537	Mycgr3P95537				[dual specificity phosphatase, catalytic domain protein] [unnamed protein product] [uncharacterized protein] [hypothetical protein] [extracellular protein 20-1]
	F9X060	13.361	6.67504e-11		17.8419	277.434		Mycgr3G33861	Mycgr3P33861	SUR7/PalI family;CELL MEMBRANE PROTEIN YLR413W-RELATED;CELL MEMBRANE PROTEIN YLR413W-RELATED	Membrane protein SUR7/Rim9-like, fungi;-	-	[integral membrane protein-like protein] [Uncharacterized protein] [unnamed protein product] [sur7 protein] [hypothetical protein] [SUR7 family protein pun1]
	F9X897	13.272	1.29274e-61		114.178	1555.36		Mycgr3G92407	Mycgr3P92407				[unnamed protein product] [hypothetical protein]
	F9XNQ6	13.0445	1.08715e-10		986.647	15145.6		Mycgr3G111476	Mycgr3P111476	Common central domain of tyrosinase;Tyosinase C-terminal domain;Tyrosinase copper-binding domain signature;Tyrosinase CuA-binding region signature.;Tyrosinase and hemocyanins CuB-binding region signature.;Prokaryotic membrane lipoprotein lipid attachmen	Uncharacterised domain, di-copper centre;Tyrosinase copper-binding domain;Tyosinase, C-terminal;Tyrosinase copper-binding domain;Tyrosinase copper-binding domain;Tyrosinase copper-binding domain;Uncharacterised domain, di-copper centre;-	MetaCyc: PWY-1901|MetaCyc: PWY-5399|MetaCyc: PWY-5404|MetaCyc: PWY-5439|MetaCyc: PWY-5476|MetaCyc: PWY-5780|MetaCyc: PWY-5787|MetaCyc: PWY-6014|MetaCyc: PWY-6409|MetaCyc: PWY-6481|MetaCyc: PWY-6498|MetaCyc: PWY-6710|MetaCyc: PWY-6752|MetaCyc: PWY-7079|MetaCyc: PWY-7153|MetaCyc: PWY-7154|MetaCyc: PWY-7718|MetaCyc: PWY-7913|MetaCyc: PWY-7917|Reactome: R-CEL-5662702|Reactome: R-HSA-5662702|Reactome:…	[unnamed protein product] [uncharacterized protein] [hypothetical protein] [Di-copper centre-containing protein]
	F9XH59	12.859	8.23335e-06		13.0794	237.006		Mycgr3G95050	Mycgr3P95050				[hypothetical protein]
	F9X9M9	12.8479	9.59262e-06		24.1654	469.373		Mycgr3G92680	Mycgr3P92680				[unnamed protein product] [hypothetical protein]
	F9XQ06	12.7502	1.50999e-18		187.229	2589.41		Mycgr3G97371	Mycgr3P97371	Ribonuclease Inhibitor;Leucine Rich Repeat;Leucine-rich repeat signature;RECEPTOR KINASE-LIKE PROTEIN XA21;LEUCINE-RICH RECEPTOR-LIKE PROTEIN KINASE FAMILY PROTEIN;L domain-like	Leucine-rich repeat domain superfamily;Leucine-rich repeat;-	MetaCyc: PWY-1921|MetaCyc: PWY-2681|MetaCyc: PWY-361|MetaCyc: PWY-4801|MetaCyc: PWY-4922|MetaCyc: PWY-5048|MetaCyc: PWY-5139|MetaCyc: PWY-5268|MetaCyc: PWY-5284|MetaCyc: PWY-5292|MetaCyc: PWY-5307|MetaCyc: PWY-5313|MetaCyc: PWY-5316|MetaCyc: PWY-5353|MetaCyc: PWY-5381|MetaCyc: PWY-5400|MetaCyc: PWY-5437|MetaCyc: PWY-5461|MetaCyc: PWY-5466|MetaCyc: PWY-5469|MetaCyc: PWY-5473|MetaCyc: PWY-5475|Meta…	[hypothetical protein partial] [RAM signaling pathway protein] [aldo keto] [crisp-1] [Uncharacterized protein] [L domain-like protein] [leucine-rich repeat-like protein] [CocE/NonD family Hydrolase] [LRR receptor-like serine/threonine-protein kinase FLS2] [unnamed protein product]
	F9X7V3	12.6377	3.11499e-06		10.917	181.282		Mycgr3G91684	Mycgr3P91684	consensus disorder prediction	-	-	[unnamed protein product] [hypothetical protein]
	F9XJD1	12.388	6.0646e-20		262.413	3501.23		Mycgr3G95831	Mycgr3P95831				[unnamed protein product] [uncharacterized protein] [hypothetical protein] [philalide A] [Cell wall protein phiA]
	F9XH96	12.3781	6.38107e-30		11.1027	141.289		Mycgr3G110409	Mycgr3P110409	Coil;consensus disorder prediction	-	-	[unnamed protein product] [uncharacterized protein] [hypothetical protein] [Laminin-like protein epi-1] [adventurous gliding protein z]
	F9XJ85	12.2612	4.15735e-10		34.9541	504.876		Mycgr3G105682	Mycgr3P105682				[unnamed protein product]
	F9XD82	12.181	1.72994e-16		269.106	3592.24		Mycgr3G27969	Mycgr3P27969	Coil;WW domain;WW/rsp5/WWP domain profile.;WW domain;consensus disorder prediction	WW domain;WW domain;WW domain superfamily;-	MetaCyc: PWY-1061|MetaCyc: PWY-1121|MetaCyc: PWY-1186|MetaCyc: PWY-2083|MetaCyc: PWY-2541|MetaCyc: PWY-2601|MetaCyc: PWY-3162|MetaCyc: PWY-321|MetaCyc: PWY-3261|MetaCyc: PWY-3542|MetaCyc: PWY-3722|MetaCyc: PWY-4021|MetaCyc: PWY-4161|MetaCyc: PWY-4702|Me	[WW domain-containing protein] [unnamed protein product] [uncharacterized protein LOC111991252] [hypothetical protein] [related to WW domain protein]
	F9X761	12.1227	1.07696e-25		124.065	1592.77		Mycgr3G108877	Mycgr3P108877				[unnamed protein product] [hypothetical protein]
	F9X572	12.0056	2.80199e-55		45.6116	557.829		Mycgr3G24531	Mycgr3P24531	Glycosyl transferase family 90;KDEL LYS-ASP-GLU-LEU CONTAINING - RELATED;DUF821 DOMAIN PROTEIN;cap10	Glycosyl transferase CAP10 domain;Glycosyl transferase CAP10 domain	MetaCyc: PWY-1901|MetaCyc: PWY-1961|MetaCyc: PWY-1981|MetaCyc: PWY-2021|MetaCyc: PWY-2881|MetaCyc: PWY-2901|MetaCyc: PWY-2902|MetaCyc: PWY-4421|MetaCyc: PWY-5094|MetaCyc: PWY-5105|MetaCyc: PWY-5129|MetaCyc: PWY-5139|MetaCyc: PWY-5160|MetaCyc: PWY-5161|MetaCyc: PWY-5268|MetaCyc: PWY-5284|MetaCyc: PWY-5286|MetaCyc: PWY-5310|MetaCyc: PWY-5312|MetaCyc: PWY-5313|MetaCyc: PWY-5320|MetaCyc: PWY-5321|Met…	[unnamed protein product] [glycosyl transferase family 90-domain-containing protein] [hypothetical protein] [related to DUF821 domain protein]
	F9XN29	11.9809	2.3523e-16		42.8146	557.279		Mycgr3G106127	Mycgr3P106127				[unnamed protein product] [hypothetical protein]
	F9XLL5	11.9612	7.11365e-32		74.9306	932.586		Mycgr3G105896	Mycgr3P105896	PROTEIN, PUTATIVE (AFU_ORTHOLOGUE AFUA_6G03560)-RELATED	-	-	[unnamed protein product] [uncharacterized protein] [50S ribosomal protein L4] [extracellular protein 32-1] [putative secreted protein]
	F9XB50	11.6811	1.19077e-54		165.975	1985.29		Mycgr3G109679	Mycgr3P109679	PROTEIN, PUTATIVE (AFU_ORTHOLOGUE AFUA_6G03560)-RELATED	-	-	[unnamed protein product] [uncharacterized protein] [extracellular protein 32-1] [hypothetical protein]
	F9XG10	11.6788	3.20306e-09		689.86	9667.93		Mycgr3G110220	Mycgr3P110220				[unnamed protein product] [hypothetical protein]
	None	11.5374	1.35122e-27		87.0026	1048.98		Mycgr3G105631	Mycgr3P105631
	F9XC22	11.1697	3.90956e-15		390.236	4781.36		Mycgr3G93448	Mycgr3P93448	consensus disorder prediction	-	-	[unnamed protein product] [hypothetical protein]
	F9X302	11.1561	1.53862e-35		1321.3	15290.5		Mycgr3G36488	Mycgr3P36488	EXPERA (EXPanded EBP superfamily);EXPERA domain profile.;STEROL ISOMERASE;3-BETA-HYDROXYSTEROID-DELTA(8),DELTA(7)-ISOMERASE	EXPERA domain;Emopamil-binding protein;-	MetaCyc: PWY-2541|MetaCyc: PWY-6075|MetaCyc: PWY-8191|Reactome: R-DDI-6807047|Reactome: R-DDI-6807062|Reactome: R-HSA-6807047|Reactome: R-HSA-6807062|Reactome: R-MMU-6807047|Reactome: R-MMU-6807062|Reactome: R-RNO-6807047|Reactome: R-RNO-6807062;MetaCyc	[unnamed protein product] [3-beta-hydroxysteroid-Delta(8),Delta(7)-isomerase-like] [related to emopamil-binding protein] [hypothetical protein]
	F9X3Q5	11.1299	5.5307e-117		1730.55	19469.1		Mycgr3G36271	Mycgr3P36271	Fatty acid hydroxylase superfamily;STEROL DESATURASE;METHYL STEROL OXIDASE, PUTATIVE (AFU_ORTHOLOGUE AFUA_8G02440)-RELATED	Fatty acid hydroxylase;-	MetaCyc: PWY-2541|MetaCyc: PWY-282|MetaCyc: PWY-2961|MetaCyc: PWY-4942|MetaCyc: PWY-5047|MetaCyc: PWY-5129|MetaCyc: PWY-5132|MetaCyc: PWY-5133|MetaCyc: PWY-5159|MetaCyc: PWY-5175|MetaCyc: PWY-5288|MetaCyc: PWY-5292|MetaCyc: PWY-5301|MetaCyc: PWY-5368|MetaCyc: PWY-5472|MetaCyc: PWY-5748|MetaCyc: PWY-5775|MetaCyc: PWY-5795|MetaCyc: PWY-5846|MetaCyc: PWY-5875|MetaCyc: PWY-5947|MetaCyc: PWY-5984|Meta…	[unnamed protein product] [hypothetical protein] [NCA2-domain-containing protein, partial] [protein] [ERG25, C-4 methyl sterol oxidase, partial]
	F9X631	11.0537	2.47637e-09		4.23032	51.4684		Mycgr3G39733	Mycgr3P39733	Heterokaryon incompatibility protein (HET);DOMAIN PROTEIN, PUTATIVE-RELATED;HETEROKARYON INCOMPATIBILITY PROTEIN	Heterokaryon incompatibility;-	-	[unnamed protein product] [uncharacterized protein] [HET-domain-containing protein, partial] [hypothetical protein]
	F9XNI1	10.9832	1.09085e-05		31.5114	469.884		Mycgr3G77312	Mycgr3P77312	Hexapeptide repeat proteins;AMP-binding enzyme;Phosphopantetheine attachment site;Putative AMP-binding domain signature.;Carrier protein (CP) domain profile.;NONRIBOSOMAL PEPTIDE SYNTHETASE;NONRIBOSOMAL PEPTIDE SYNTHETASE;Phosphopantetheine attachme	ACP-like superfamily;ANL, N-terminal domain;AMP-dependent synthetase/ligase;Phosphopantetheine binding ACP domain;AMP-binding, conserved site;Phosphopantetheine binding ACP domain;Polyketide synthase, phosphopantetheine-binding domain;ACP-like superfamily;Trimeric LpxA-like superfamily;Non-ribosomal peptide synthetase, C-terminal;-	MetaCyc: PWY-1061|MetaCyc: PWY-1121|MetaCyc: PWY-1921|MetaCyc: PWY-2083|MetaCyc: PWY-2343|MetaCyc: PWY-2724|MetaCyc: PWY-282|MetaCyc: PWY-301|MetaCyc: PWY-3162|MetaCyc: PWY-321|MetaCyc: PWY-3542|MetaCyc: PWY-361|MetaCyc: PWY-4021|MetaCyc: PWY-4161|MetaCyc: PWY-4381|MetaCyc: PWY-4801|MetaCyc: PWY-4922|MetaCyc: PWY-5048|MetaCyc: PWY-5059|MetaCyc: PWY-5105|MetaCyc: PWY-5135|MetaCyc: PWY-5136|MetaCyc…	[non-ribosomal peptide synthetase] [e-poly-L-lysine synthetase] [Linear gramicidin synthase subunit D] [hypothetical protein] [amino acid adenylation protein] [unnamed protein product] [putative secondary metabolism biosynthetic enzyme]
	F9X0N8	10.8947	4.36747e-29		3229.71	36744.2		Mycgr3G98820	Mycgr3P98820	Vaccinia Virus protein VP39;Methyltransferase domain;Sterol methyltransferase C-terminal;SAM-dependent methyltransferase Erg6/SMT-type domain profile.;ZGC:194242;S-adenosyl-L-methionine-dependent methyltransferases;AdoMet_MTases	Methyltransferase type 11;Sterol methyltransferase C-terminal;SAM-dependent methyltransferase SMT-type;S-adenosyl-L-methionine-dependent methyltransferase;-	MetaCyc: PWY-1061|MetaCyc: PWY-1422|MetaCyc: PWY-1581|MetaCyc: PWY-2083|MetaCyc: PWY-2541|MetaCyc: PWY-3385|MetaCyc: PWY-3542|MetaCyc: PWY-361|MetaCyc: PWY-4021|MetaCyc: PWY-4161|MetaCyc: PWY-4801|MetaCyc: PWY-4922|MetaCyc: PWY-5048|MetaCyc: PWY-5059|Me	[putative tocopherol O-methyltransferase] [unnamed protein product] [hypothetical protein]
	F9WX61	10.8597	2.52971e-28		49.5132	560.086		Mycgr3G102970	Mycgr3P102970				[unnamed protein product]
	F9XPP8	10.7559	1.2198e-05		1368.39	20194.7		Mycgr3G106452	Mycgr3P106452	consensus disorder prediction	-	-	[unnamed protein product]
	F9XPN8	10.7427	4.96576e-22		23.2341	263.963		Mycgr3G77689	Mycgr3P77689	alpha/beta hydrolase;Serine carboxypeptidase;Carboxypeptidase C serine protease (S10) family signature;Serine carboxypeptidases, serine active site.;SERINE PROTEASE FAMILY S10 SERINE CARBOXYPEPTIDASE;CARBOXYPEPTIDASE;alpha/beta-Hydrolases	Alpha/Beta hydrolase fold;Peptidase S10, serine carboxypeptidase;Peptidase S10, serine carboxypeptidase;Serine carboxypeptidase, serine active site;Peptidase S10, serine carboxypeptidase;Alpha/Beta hydrolase fold	MetaCyc: PWY-1061|MetaCyc: PWY-1121|MetaCyc: PWY-1186|MetaCyc: PWY-1801|MetaCyc: PWY-181|MetaCyc: PWY-1822|MetaCyc: PWY-1901|MetaCyc: PWY-1921|MetaCyc: PWY-1961|MetaCyc: PWY-1981|MetaCyc: PWY-2002|MetaCyc: PWY-2021|MetaCyc: PWY-2055|MetaCyc: PWY-2083|MetaCyc: PWY-2321|MetaCyc: PWY-2343|MetaCyc: PWY-2541|MetaCyc: PWY-2601|MetaCyc: PWY-2881|MetaCyc: PWY-2901|MetaCyc: PWY-2902|MetaCyc: PWY-3162|Meta…	[Carboxypeptidase S1-like A] [serine carboxypeptidase] [hypothetical protein partial] [P-loop containing nucleoside triphosphate hydrolase protein] [unnamed protein product]
	F9WXW7	10.742	1.28594e-26		288.369	3248.28		Mycgr3G65946	Mycgr3P65946	Amino acid/polyamine transporter I;Amino acid permease;AA_transporter;Amino acid permeases signature.;AMINO ACID PERMEASE	Amino acid permease/ SLC12A domain;Amino acid permease, conserved site;-	Reactome: R-CEL-426117|Reactome: R-DRE-426117|Reactome: R-HSA-426117|Reactome: R-HSA-5619039|Reactome: R-HSA-5619087|Reactome: R-HSA-5619104|Reactome: R-MMU-426117|Reactome: R-RNO-426117;-	[putative proline-specific permease put4] [unnamed protein product] [hypothetical protein]
	F9XPD4	10.7128	2.92661e-14		5.70402	70.0767		Mycgr3G96882	Mycgr3P96882	consensus disorder prediction	-	-	[hypothetical protein]
	F9XJL6	10.4372	5.04355e-24		789.858	8664.33		Mycgr3G62587	Mycgr3P62587	Cholesterol Oxidase; domain 2;GMC oxidoreductase;GMC oxidoreductase;Alcohol_oxidase;Pyridine nucleotide disulphide reductase class-I signature;GMC oxidoreductases signature 1.;GMC oxidoreductases signature 2.;DEHYDROGENASE, PUTATIVE-RELATED;FAD/NAD(P)-binding domain;FAD-linked reductases, C-terminal domain	FAD/NAD(P)-binding domain superfamily;Glucose-methanol-choline oxidoreductase, N-terminal;Glucose-methanol-choline oxidoreductase, C-terminal;Glucose-methanol-choline oxidoreductase;Glucose-methanol-choline oxidoreductase, N-terminal;Glucose-methanol-	MetaCyc: PWY-0|MetaCyc: PWY-101|MetaCyc: PWY-1061|MetaCyc: PWY-1121|MetaCyc: PWY-1186|MetaCyc: PWY-1187|MetaCyc: PWY-1381|MetaCyc: PWY-2|MetaCyc: PWY-2083|MetaCyc: PWY-2181|MetaCyc: PWY-2229|MetaCyc: PWY-2261|MetaCyc: PWY-2421|MetaCyc: PWY-2467|MetaCyc:	[Cellobiose dehydrogenase] [hypothetical protein] [cellobiose deshydrogenase/glucose-methanol-choline oxidoreductase, partial] [FAD/NAD(P)-binding domain-containing protein] [GMC oxidoreductase] [unnamed protein product]
	F9X1H7	10.4181	1.98351e-11		328.526	3823.81		Mycgr3G107738	Mycgr3P107738	Acid Proteases;Eukaryotic aspartyl protease;Pepsin (A1) aspartic protease family signature;Peptidase family A1 domain profile.;BETA-SITE APP-CLEAVING ENZYME, ISOFORM A-RELATED;ASPARTIC-TYPE ENDOPEPTIDASE;Acid proteases	Aspartic peptidase domain superfamily;Peptidase family A1 domain;Aspartic peptidase A1 family;Peptidase family A1 domain;Aspartic peptidase A1 family;Aspartic peptidase domain superfamily	MetaCyc: PWY-6289|MetaCyc: PWY-6322|MetaCyc: PWY-6374|MetaCyc: PWY-6378|MetaCyc: PWY-6379|MetaCyc: PWY-6409|MetaCyc: PWY-6423|MetaCyc: PWY-6574|MetaCyc: PWY-6626|MetaCyc: PWY-6749|MetaCyc: PWY-6855|MetaCyc: PWY-6902|MetaCyc: PWY-6955|MetaCyc: PWY-6998|MetaCyc: PWY-7127|MetaCyc: PWY-7400|MetaCyc: PWY-7419|MetaCyc: PWY-7510|MetaCyc: PWY-7529|MetaCyc: PWY-7532|MetaCyc: PWY-7533|MetaCyc: PWY-7542|Met…	[Aspartic proteinase yapsin-6] [OPSB-like protein] [unnamed protein product] [hypothetical protein]
	F9XJD3	10.3431	1.51982e-21		73.0903	796.66		Mycgr3G95833	Mycgr3P95833				[unnamed protein product] [hypothetical protein]
	F9XC23	10.2614	5.85982e-10		1984.11	23133.4		Mycgr3G104632	Mycgr3P104632				[hypothetical protein]
	None	10.2035	0.000797244		0.518654	10.5559		EFMGRG00000000024	EFMGRG00000000024
	F9XHY6	10.1435	1.5663e-06		5.75534	73.7094		Mycgr3G95211	Mycgr3P95211				[unnamed protein product] [hypothetical protein]
	F9XLY9	9.83511	7.56169e-29		32.1117	323.814		Mycgr3G96389	Mycgr3P96389				[unnamed protein product] [hypothetical protein]
	F9X0N6	9.79111	3.94438e-13		141.967	1514.64		Mycgr3G67250	Mycgr3P67250	Coil;Peroxidase, domain 2;Catalase-peroxidase [katG].;Peroxidase;Haem peroxidase superfamily signature;Bacterial haem catalase-peroxidase signature;Peroxidases proximal heme-ligand signature.;Peroxidases active site signature.;Plant heme peroxidase family profile.;HYDROPEROXIDASE I, BIFUNCTIONAL CATALASE-PEROXIDASE;Heme-dependent peroxidases;cat_per_HPI: catalase/peroxidase HPI	Catalase-peroxidase haem;Haem peroxidase;Haem peroxidase;Catalase-peroxidase haem;Peroxidases heam-ligand binding site;Peroxidase, active site;Haem peroxidase;Catalase-peroxidase haem;Haem peroxidase superfamily;Catalase-peroxidase haem	MetaCyc: PWY-5506|Reactome: R-HSA-1222387;MetaCyc: PWY-5292|MetaCyc: PWY-5461|MetaCyc: PWY-5466|MetaCyc: PWY-5469|MetaCyc: PWY-5506|MetaCyc: PWY-6591|MetaCyc: PWY-6824|MetaCyc: PWY-6960|MetaCyc: PWY-6961|MetaCyc: PWY-7214|MetaCyc: PWY-7445|Reactome:	[Catalase-peroxidase 2] [hypothetical protein partial] [unnamed protein product] [peroxidase catalase like protein]
	F9WXY5	9.77571	1.5974e-19		836.425	8657.99		Mycgr3G65963	Mycgr3P65963	Cellobiose dehydrogenase, cytochrome domain;Eukaryotic cytochrome b561;Cytochrome domain of cellobiose dehydrogenase;Cytochrome b561 domain profile.;DEHYDROGENASE, PUTATIVE (AFU_ORTHOLOGUE AFUA_8G05805)-RELATED;DEHYDROGENASE, PUTATIVE (AFU_ORTHOLOGUE AF	Cytochrome b561/ferric reductase transmembrane;Cellobiose dehydrogenase, cytochrome domain;Cytochrome b561/ferric reductase transmembrane;DOMON domain;Cytochrome b561/ferric reductase transmembrane;Cellobiose dehydrogenase, cytochrome domain;-	Reactome: R-CEL-917937|Reactome: R-DRE-917937|Reactome: R-HSA-917937|Reactome: R-MMU-917937|Reactome: R-RNO-917937|Reactome: R-XTR-917937;Reactome: R-CEL-917937|Reactome: R-DRE-917937|Reactome: R-HSA-917937|Reactome: R-MMU-917937|Reactome: R-RNO-917	[CBD9-like protein] [Cytochrome b561 and DOMON domain-containing protein] [integral membrane protein] [iron reductase domain protein] [related to cellobiose dehydrogenase] [unnamed protein product] [hypothetical protein]
	F9XDD9	9.62658	2.9811e-21		61.6715	621.297		Mycgr3G109863	Mycgr3P109863	RTA1 like protein;PROTEIN RTA1-RELATED;DOMAIN PROTEIN, PUTATIVE (AFU_ORTHOLOGUE AFUA_5G01310)-RELATED	RTA-like protein;RTA-like protein;-	-	[related to RTM1 protein] [Protoporphyrin uptake protein 1] [RTA1 like protein] [hypothetical protein] [unnamed protein product] [RTA1-domain-containing protein]
	F9WXF1	9.51549	0.0127789		0.165703	6.95105		Mycgr3G106743	Mycgr3P106743				[mannosyl-oligosaccharide 1,2-alpha-mannosidase] [unnamed protein product] [uncharacterized protein]
	F9XEY9	9.27328	1.45416e-09		285.338	2992.43		Mycgr3G94308	Mycgr3P94308	Common central domain of tyrosinase;Tyosinase C-terminal domain;Tyrosinase copper-binding domain signature;Tyrosinase and hemocyanins CuB-binding region signature.;TYROSINASE FAMILY MEMBER;TYROSINASE (AFU_ORTHOLOGUE AFUA_1G17430);Di-copper centre-cont	Uncharacterised domain, di-copper centre;Tyrosinase copper-binding domain;Tyosinase, C-terminal;Tyrosinase copper-binding domain;Tyrosinase copper-binding domain;Uncharacterised domain, di-copper centre	MetaCyc: PWY-1901|MetaCyc: PWY-5399|MetaCyc: PWY-5404|MetaCyc: PWY-5439|MetaCyc: PWY-5476|MetaCyc: PWY-5780|MetaCyc: PWY-5787|MetaCyc: PWY-6014|MetaCyc: PWY-6409|MetaCyc: PWY-6481|MetaCyc: PWY-6498|MetaCyc: PWY-6710|MetaCyc: PWY-6752|MetaCyc: PWY-7079|MetaCyc: PWY-7153|MetaCyc: PWY-7154|MetaCyc: PWY-7718|MetaCyc: PWY-7913|MetaCyc: PWY-7917|Reactome: R-CEL-5662702|Reactome: R-HSA-5662702|Reactome:…	[tyrosinase precursor like protein] [Di-copper centre-containing protein] [uncharacterized protein] [hypothetical protein] [unnamed protein product] [Polyphenol oxidase 4]
	F9XRV4	9.18033	0.00136271		0.388011	6.38255		Mycgr3G97946	Mycgr3P97946	Coil;consensus disorder prediction	-	-	[unnamed protein product] [hypothetical protein]
	F9XNA7	9.09409	0.000336014		145.713	1872.66		Mycgr3G111299	Mycgr3P111299	Vaccinia Virus protein VP39;Methyltransferase domain;METHYLTRANSFERASE;SAM BINDING MOTIF CONTAINING PROTEIN (AFU_ORTHOLOGUE AFUA_4G12760);S-adenosyl-L-methionine-dependent methyltransferases;AdoMet_MTases;consensus disorder prediction	Methyltransferase domain 25;S-adenosyl-L-methionine-dependent methyltransferase;-	MetaCyc: PWY-1061|MetaCyc: PWY-1422|MetaCyc: PWY-1581|MetaCyc: PWY-1921|MetaCyc: PWY-2083|MetaCyc: PWY-2541|MetaCyc: PWY-3385|MetaCyc: PWY-3542|MetaCyc: PWY-4021|MetaCyc: PWY-4161|MetaCyc: PWY-5|MetaCyc: PWY-5059|MetaCyc: PWY-5105|MetaCyc: PWY-5209|Meta	[unnamed protein product] [hypothetical protein] [sam binding domain-containing protein containing protein] [Fatty-acid O-methyltransferase]
	F9XH93	9.04192	1.85135e-37		44.7086	414.488		Mycgr3G30112	Mycgr3P30112	Glycoside hydrolase/deacetylase;Polysaccharide deacetylase;NodB homology domain profile.;GLYCOSYL TRANSFERASE-RELATED;CHITIN DEACETYLASE;Glycoside hydrolase/deacetylase;CE4_MrCDA_like	NodB homology domain;NodB homology domain;Glycoside hydrolase/deacetylase, beta/alpha-barrel;-	MetaCyc: PWY-1822|MetaCyc: PWY-5497|MetaCyc: PWY-5784|MetaCyc: PWY-5846|MetaCyc: PWY-6409|MetaCyc: PWY-6717|MetaCyc: PWY-6784|MetaCyc: PWY-6827|MetaCyc: PWY-6899|MetaCyc: PWY-6984|MetaCyc: PWY-7018|MetaCyc: PWY-7118|MetaCyc: PWY-7403|MetaCyc: PWY-7430|M	[hypothetical protein] [chitin deacetylase] [unnamed protein product] [carbohydrate esterase family 4 protein]
	None	9.02375	1.5163e-20		325.896	3084.56		Mycgr3G69070	Mycgr3P69070	Coil;ABC transporter type 1, transmembrane domain;ABC transporter;ABC transporter transmembrane region;ABC transporters family signature.;ATP-binding cassette, ABC transporter-type domain profile.;ABC transporter integral membrane type-1 fused domain profile.;ATP-BINDING CASSETTE SUB-FAMILY C;MULTIDRUG-RESISTANCE LIKE PROTEIN 1, ISOFORM I;AAA_5;P-loop containing nucleoside triphosphate hydrolases…	ABC transporter type 1, transmembrane domain superfamily;P-loop containing nucleoside triphosphate hydrolase;ABC transporter-like, ATP-binding domain;ABC transporter type 1, transmembrane domain;ABC transporter-like, conserved site;ABC transporter-like,	MetaCyc: PWY-4061|MetaCyc: PWY-6409|MetaCyc: PWY-6842|MetaCyc: PWY-6972|MetaCyc: PWY-7884|Reactome: R-CEL-1369007|Reactome: R-CEL-382556|Reactome: R-CEL-5627083|Reactome: R-CEL-8856825|Reactome: R-CEL-8856828|Reactome: R-CEL-9646399|Reactome: R-CEL-9831	[putative ABC transporter] [related to ATP-binding cassette transporter protein YOR1] [Oligomycin resistance ATP-dependent permease YOR1-like protein 1] [hypothetical protein] [P-loop containing nucleoside triphosphate hydrolase protein] [unnamed protein product] [multidrug resistance protein fer6]
	F9WX68	8.89679	4.7536e-15		54.0041	513.397		Mycgr3G90236	Mycgr3P90236				[unnamed protein product] [hypothetical protein] [signal peptide-containing protein]
	F9XRN4	8.83236	0.0110242		0	3.16591		Mycgr3G97879	Mycgr3P97879	consensus disorder prediction	-	-	[unnamed protein product] [hypothetical protein]
	F9X924	8.79491	1.08473e-23		46.1847	424.07		Mycgr3G92644	Mycgr3P92644	Acid Proteases;Eukaryotic aspartyl protease;Peptidase family A1 domain profile.;BETA-SITE APP-CLEAVING ENZYME, ISOFORM A-RELATED;ENDOPEPTIDASE, PUTATIVE (AFU_ORTHOLOGUE AFUA_3G01220)-RELATED;Acid proteases;pepsin_like	Aspartic peptidase domain superfamily;Peptidase family A1 domain;Peptidase family A1 domain;Aspartic peptidase A1 family;Aspartic peptidase domain superfamily;Pepsin-like domain	MetaCyc: PWY-6289|MetaCyc: PWY-6322|MetaCyc: PWY-6374|MetaCyc: PWY-6378|MetaCyc: PWY-6379|MetaCyc: PWY-6409|MetaCyc: PWY-6423|MetaCyc: PWY-6574|MetaCyc: PWY-6626|MetaCyc: PWY-6749|MetaCyc: PWY-6855|MetaCyc: PWY-6902|MetaCyc: PWY-6955|MetaCyc: PWY-6998|MetaCyc: PWY-7127|MetaCyc: PWY-7400|MetaCyc: PWY-7419|MetaCyc: PWY-7510|MetaCyc: PWY-7529|MetaCyc: PWY-7532|MetaCyc: PWY-7533|MetaCyc: PWY-7542|Met…	[unnamed protein product] [aspartic protease] [hypothetical protein]
	F9XCI0	8.76359	2.10752e-11		58.0904	555.308		Mycgr3G93246	Mycgr3P93246				[unnamed protein product] [hypothetical protein]
	F9XPL6	8.76339	3.63254e-48		46.3672	412.822		Mycgr3G77658	Mycgr3P77658	Enoyl-(Acyl carrier protein) reductase;Short-chain dehydrogenase/reductase (SDR) superfamily signature;Glucose/ribitol dehydrogenase family signature;DEHYDROGENASES, SHORT CHAIN;NAD(P)-binding Rossmann-fold domains	Short-chain dehydrogenase/reductase SDR;Short-chain dehydrogenase/reductase SDR;NAD(P)-binding domain superfamily	MetaCyc: PWY-1121|MetaCyc: PWY-1186|MetaCyc: PWY-1361|MetaCyc: PWY-2503|MetaCyc: PWY-2541|MetaCyc: PWY-2582|MetaCyc: PWY-2601|MetaCyc: PWY-282|MetaCyc: PWY-3061|MetaCyc: PWY-3162|MetaCyc: PWY-321|MetaCyc: PWY-3261|MetaCyc: PWY-361|MetaCyc: PWY-3722|Me	[oxidoreductase, short-chain dehydrogenase/reductase] [hypothetical protein partial] [oxidoreductase] [3-oxoacyl-reductase] [Uncharacterized protein] [NAD(P)-binding protein] [unnamed protein product] [short-chain dehydrogenase reductase sdr]
	F9XM50	8.70499	6.22792e-14		343.626	3217.65		Mycgr3G101652	Mycgr3P101652				[unnamed protein product] [hypothetical protein]
	F9XDA4	8.69533	1.55446e-101		496.61	4357.17		Mycgr3G93864	Mycgr3P93864	Cytochrome P450;Cytochrome P450;P450 superfamily signature;E-class P450 group I signature;Cytochrome P450 cysteine heme-iron ligand signature.;CYTOCHROME P450 26;Cytochrome P450;consensus disorder prediction	Cytochrome P450 superfamily;Cytochrome P450;Cytochrome P450;Cytochrome P450, E-class, group I;Cytochrome P450, conserved site;Cytochrome P450 superfamily;-	MetaCyc: PWY-1121|MetaCyc: PWY-1186|MetaCyc: PWY-1187|MetaCyc: PWY-1381|MetaCyc: PWY-2002|MetaCyc: PWY-2083|MetaCyc: PWY-2181|MetaCyc: PWY-2229|MetaCyc: PWY-2421|MetaCyc: PWY-2463|MetaCyc: PWY-2464|MetaCyc: PWY-2467|MetaCyc: PWY-2541|MetaCyc: PWY-2582|MetaCyc: PWY-2601|MetaCyc: PWY-2681|MetaCyc: PWY-2724|MetaCyc: PWY-2761|MetaCyc: PWY-2961|MetaCyc: PWY-2981|MetaCyc: PWY-3061|MetaCyc: PWY-3101|Met…	[unnamed protein product] [Thromboxane-A synthase] [hypothetical protein] [putative P450 monooxygenase] [cytochrome p450 like protein]
	F9X435	8.60699	1.6016e-25		747.626	6668.67		Mycgr3G108333	Mycgr3P108333	Citrate Synthase, domain 1;Citrate synthase, C-terminal domain;Citrate synthase signature;Citrate synthase signature.;CITRATE SYNTHASE;CITRATE SYNTHASE, PEROXISOMAL;Citrate synthase	Citrate synthase-like, small alpha subdomain;Citrate synthase-like, large alpha subdomain;Citrate synthase;Citrate synthase;Citrate synthase active site;Citrate synthase;Citrate synthase superfamily	MetaCyc: PWY-5172|MetaCyc: PWY-5690|MetaCyc: PWY-5747|MetaCyc: PWY-5913|MetaCyc: PWY-6549|MetaCyc: PWY-6728|MetaCyc: PWY-6969|MetaCyc: PWY-7124|MetaCyc: PWY-7254|MetaCyc: PWY-7275|MetaCyc: PWY-7649|MetaCyc: PWY-8047|Reactome: R-BTA-71403|Reactome: R-CEL-6798695|Reactome: R-CEL-71403|Reactome: R-CEL-75105|Reactome: R-DDI-71403|Reactome: R-DME-71403|Reactome: R-DRE-71403|Reactome: R-GGA-372987|Reac…	[unnamed protein product] [citrate synthase] [hypothetical protein]
	F9X3N5	8.43495	1.95218e-28		152.692	1326.33		Mycgr3G90776	Mycgr3P90776	consensus disorder prediction	-	-	[Similar to S.cerevisiae protein NSP1 (FG-nucleoporin component of central core of the nuclear pore complex)] [autotransporter adhesin BigA] [peroxisome proliferator-activated receptor gamma isoform X1] [early nodulin-75-like] [clumping factor B-like] [SDR family NAD(P)-dependent oxidoreductase] [Serine protease pic autotransporter precursor] [hypothetical protein partial] [putative nucleoporin] …
	F9X5D2	8.3889	0.000142395		2.39133	25.6444		Mycgr3G39114	Mycgr3P39114	Mycotoxin biosynthesis protein UstYa;YALI0B05434P;YALI0B05434P	Mycotoxin biosynthesis protein UstYa-like;Mycotoxin biosynthesis protein UstYa-like;-	MetaCyc: PWY-5660;MetaCyc: PWY-5660;-	[unnamed protein product] [Cyclochlorotine biosynthesis protein R] [hypothetical protein]
	F9XN28	8.29321	1.92794e-31		126.589	1075.56		Mycgr3G106125	Mycgr3P106125				[unnamed protein product] [hypothetical protein]
	F9XJF0	8.28927	3.89977e-19		14.9975	129.312		Mycgr3G105683	Mycgr3P105683				[unnamed protein product] [hypothetical protein] [Inositol hexakisphosphate kinase 2]
	F9XDE0	8.2053	7.79363e-12		223.586	1979.24		Mycgr3G104867	Mycgr3P104867				[unnamed protein product] [uncharacterized protein] [CoaE, Dephospho-CoA kinase]
	None	8.04752	6.8089e-18		21.1955	179.295		Mycgr3G107286	Mycgr3P107286
	F9X8C9	8.02747	2.56961e-08		30.8344	274.684		Mycgr3G92432	Mycgr3P92432	consensus disorder prediction	-	-	[unnamed protein product] [nicotinamide riboside kinase]
	F9X3D9	7.90192	2.14209e-38		2484.1	20045.7		Mycgr3G54740	Mycgr3P54740	Hydroxymethylglutaryl-coenzyme A synthase N terminal;Hydroxymethylglutaryl-coenzyme A synthase C terminal;Hydroxymethylglutaryl-coenzyme A synthase active site.;3-HYDROXY-3-METHYLGLUTARYL COENZYME A SYNTHASE;Thiolase-like;HMG-CoA-S_euk: hydroxymethylglu	Thiolase-like;Hydroxymethylglutaryl-coenzyme A synthase, N-terminal;Hydroxymethylglutaryl-coenzyme A synthase, C-terminal domain;Hydroxymethylglutaryl-coenzyme A synthase, active site;Thiolase-like;Hydroxymethylglutaryl-CoA synthase, eukaryotic;-	MetaCyc: PWY-1121|MetaCyc: PWY-1187|MetaCyc: PWY-12|MetaCyc: PWY-1361|MetaCyc: PWY-1921|MetaCyc: PWY-2343|MetaCyc: PWY-2361|MetaCyc: PWY-2821|MetaCyc: PWY-321|MetaCyc: PWY-361|MetaCyc: PWY-4381|MetaCyc: PWY-4801|MetaCyc: PWY-4922|MetaCyc: PWY-5001|MetaCyc: PWY-5002|MetaCyc: PWY-5045|MetaCyc: PWY-5048|MetaCyc: PWY-5080|MetaCyc: PWY-5109|MetaCyc: PWY-5132|MetaCyc: PWY-5133|MetaCyc: PWY-5135|MetaCyc…	[unnamed protein product] [hypothetical protein] [hydroxymethylglutaryl-CoA synthase]
	F9XBK2	7.76873	1.85813e-15		2508.11	20553.2		Mycgr3G104697	Mycgr3P104697				[unnamed protein product] [putative oxidoreductase] [hypothetical protein] [uncharacterized protein] [small secreted]
	F9XB90	7.71568	3.40886e-11		102.281	848.344		Mycgr3G41987	Mycgr3P41987	MFS general substrate transporter like domains;Major Facilitator Superfamily;Major facilitator superfamily (MFS) profile.;MAJOR FACILITATOR SUPERFAMILY DOMAIN-CONTAINING PROTEIN 1;TRANSPORTER, PUTATIVE (AFU_ORTHOLOGUE AFUA_4G00260)-RELATED;MFS general substrate transporter	MFS transporter superfamily;Major facilitator superfamily;Major facilitator superfamily domain;MFS transporter superfamily	MetaCyc: PWY-5129|MetaCyc: PWY-6322|MetaCyc: PWY-6369|MetaCyc: PWY-6626|MetaCyc: PWY-6682|MetaCyc: PWY-6955|MetaCyc: PWY-7077|MetaCyc: PWY-7321|MetaCyc: PWY-7740|MetaCyc: PWY-7769|MetaCyc: PWY-7884|MetaCyc: PWY-7886|MetaCyc: PWY-7948|MetaCyc: PWY-7975|MetaCyc: PWY-8129|Reactome: R-BTA-112311|Reactome: R-BTA-181430|Reactome: R-BTA-189200|Reactome: R-BTA-196757|Reactome: R-BTA-2161517|Reactome: R-B…	[major facilitator superfamily transporter like protein] [hypothetical protein] [putative mfs transporter protein]
	F9X0W4	7.6989	0.00600581		0.751735	9.85948		Mycgr3G23189	Mycgr3P23189	IucA / IucC family;Ferric iron reductase FhuF-like transporter;L-2,3-DIAMINOPROPANOATE--CITRATE LIGASE	Aerobactin siderophore biosynthesis, IucA/IucC, N-terminal;Ferric iron reductase FhuF domain;Aerobactin siderophore biosynthesis, IucA/IucC-like	MetaCyc: PWY-6289|MetaCyc: PWY-6374|MetaCyc: PWY-6378|MetaCyc: PWY-6379|MetaCyc: PWY-6409|MetaCyc: PWY-6574|MetaCyc: PWY-7400|MetaCyc: PWY-7510|MetaCyc: PWY-7532|MetaCyc: PWY-7533|MetaCyc: PWY-7542|MetaCyc: PWY-7543|MetaCyc: PWY-7549|MetaCyc: PWY-7555|M	[Aerobactin siderophore biosynthesis, IucA/IucC, N-terminal] [NRPS-independent siderophore synthetase rfs] [ferric iron reductase FhuF-like transporter-domain-containing protein, partial] [Similar to Uncharacterized protein y4xN; acc. no. P55706] [unnamed protein product] [IucC family-domain-containing protein] [siderophore]
	F9XLC2	7.62417	0.000147763		2.58935	23.9683		Mycgr3G48935	Mycgr3P48935	Cytochrome P450;Cytochrome P450;P450 superfamily signature;E-class P450 group IV signature;Cytochrome P450 cysteine heme-iron ligand signature.;CYTOCHROME P450;P450, PUTATIVE (EUROFUNG)-RELATED;Cytochrome P450;consensus disorder prediction	Cytochrome P450 superfamily;Cytochrome P450;Cytochrome P450;Cytochrome P450, E-class, group IV;Cytochrome P450, conserved site;Cytochrome P450 superfamily;-	MetaCyc: PWY-1121|MetaCyc: PWY-1186|MetaCyc: PWY-1187|MetaCyc: PWY-1381|MetaCyc: PWY-2002|MetaCyc: PWY-2083|MetaCyc: PWY-2181|MetaCyc: PWY-2229|MetaCyc: PWY-2421|MetaCyc: PWY-2463|MetaCyc: PWY-2464|MetaCyc: PWY-2467|MetaCyc: PWY-2541|MetaCyc: PWY-2582|MetaCyc: PWY-2601|MetaCyc: PWY-2681|MetaCyc: PWY-2724|MetaCyc: PWY-2761|MetaCyc: PWY-2961|MetaCyc: PWY-2981|MetaCyc: PWY-3061|MetaCyc: PWY-3101|Met…	[Pisatin demethylase-like protein] [quiannulatic acid synthase] [flavonoid 3',5'-hydroxylase] [hypothetical protein] [unnamed protein product] [cytochrome P450 monooxygenase]
	F9X5U2	7.5983	0.00132276		1565.47	15725.9		Mycgr3G103900	Mycgr3P103900				[unnamed protein product]
	F9XLC6	7.53239	8.51674e-05		219.264	2041.94		Mycgr3G49175	Mycgr3P49175	WW domain;WW/rsp5/WWP domain signature.;WW/rsp5/WWP domain profile.;YES-ASSOCIATED PROTEIN YAP1 FAMILY MEMBER;TRANSCRIPTIONAL COACTIVATOR YORKIE;ww_5;WW domain;WW;consensus disorder prediction	WW domain;WW domain;WW domain;WW domain;WW domain superfamily;WW domain;-	MetaCyc: PWY-1061|MetaCyc: PWY-1121|MetaCyc: PWY-1186|MetaCyc: PWY-2083|MetaCyc: PWY-2541|MetaCyc: PWY-2601|MetaCyc: PWY-3162|MetaCyc: PWY-321|MetaCyc: PWY-3261|MetaCyc: PWY-3542|MetaCyc: PWY-3722|MetaCyc: PWY-4021|MetaCyc: PWY-4161|MetaCyc: PWY-4702|Me	[uncharacterized protein] [HECT-domain-containing protein] [unnamed protein product] [E3 ubiquitin-protein ligase Su(dx)] [hypothetical protein]
	F9XQD4	7.44484	3.32936e-12		3108.25	24692.3		Mycgr3G83064	Mycgr3P83064				[unnamed protein product] [hypothetical protein partial]
	F9X4J7	7.38104	3.29209e-84		2843.48	21168.9		Mycgr3G55438	Mycgr3P55438	Cytochrome P450;Cytochrome P450;P450 superfamily signature;E-class P450 group I signature;Cytochrome P450 cysteine heme-iron ligand signature.;CYTOCHROME P450 26;CYTOCHROME P450 61;Cytochrome P450	Cytochrome P450 superfamily;Cytochrome P450;Cytochrome P450;Cytochrome P450, E-class, group I;Cytochrome P450, conserved site;Cytochrome P450 superfamily	MetaCyc: PWY-1121|MetaCyc: PWY-1186|MetaCyc: PWY-1187|MetaCyc: PWY-1381|MetaCyc: PWY-2002|MetaCyc: PWY-2083|MetaCyc: PWY-2181|MetaCyc: PWY-2229|MetaCyc: PWY-2421|MetaCyc: PWY-2463|MetaCyc: PWY-2464|MetaCyc: PWY-2467|MetaCyc: PWY-2541|MetaCyc: PWY-2582|MetaCyc: PWY-2601|MetaCyc: PWY-2681|MetaCyc: PWY-2724|MetaCyc: PWY-2761|MetaCyc: PWY-2961|MetaCyc: PWY-2981|MetaCyc: PWY-3061|MetaCyc: PWY-3101|Met…	[hypothetical protein] [Cytochrome P450 61] [cytochrome P450 sterol C-22 desaturase like protein]
	F9XHF1	7.37449	1.16124e-16		73.8549	569.432		Mycgr3G110642	Mycgr3P110642	Nonribosomal peptide synthetase, condensation domain;AMP-binding enzyme;Phosphopantetheine attachment site;Condensation domain;Male sterility protein;Phosphopantetheine attachment site.;Putative AMP-binding domain signature.;Carrier protein (CP)	ACP-like superfamily;Chloramphenicol acetyltransferase-like domain superfamily;ANL, N-terminal domain;AMP-dependent synthetase/ligase;Phosphopantetheine binding ACP domain;Condensation domain;Fatty acyl-coenzyme A reductase, NAD-binding domain;Phosphopantetheine attachment site;AMP-binding, conserved site;Phosphopantetheine binding ACP domain;Polyketide synthase, phosphopantetheine-binding domain…	MetaCyc: PWY-1061|MetaCyc: PWY-1121|MetaCyc: PWY-1921|MetaCyc: PWY-2083|MetaCyc: PWY-2343|MetaCyc: PWY-2724|MetaCyc: PWY-282|MetaCyc: PWY-301|MetaCyc: PWY-3162|MetaCyc: PWY-321|MetaCyc: PWY-3542|MetaCyc: PWY-361|MetaCyc: PWY-4021|MetaCyc: PWY-4161|MetaCyc: PWY-4381|MetaCyc: PWY-4801|MetaCyc: PWY-4922|MetaCyc: PWY-5048|MetaCyc: PWY-5059|MetaCyc: PWY-5105|MetaCyc: PWY-5135|MetaCyc: PWY-5136|MetaCyc…	[hypothetical protein partial] [NPS15] [unnamed protein product] [nonribosomal peptide synthase 11, partial]
	F9WXI5	7.34811	1.13042e-08		670.235	5405.48		Mycgr3G106780	Mycgr3P106780	consensus disorder prediction	-	-	[unnamed protein product] [uncharacterized protein] [hypothetical protein] [cell wall glycoprotein]
	F9X5F3	7.24322	3.60241e-12		95.467	734.053		Mycgr3G108399	Mycgr3P108399	WW domain;WW/rsp5/WWP domain signature.;WW/rsp5/WWP domain profile.;ww_5;WW domain;WW;consensus disorder prediction	WW domain;WW domain;WW domain;WW domain;WW domain superfamily;WW domain;-	MetaCyc: PWY-1061|MetaCyc: PWY-1121|MetaCyc: PWY-1186|MetaCyc: PWY-2083|MetaCyc: PWY-2541|MetaCyc: PWY-2601|MetaCyc: PWY-3162|MetaCyc: PWY-321|MetaCyc: PWY-3261|MetaCyc: PWY-3542|MetaCyc: PWY-3722|MetaCyc: PWY-4021|MetaCyc: PWY-4161|MetaCyc: PWY-4702|Me	[unnamed protein product] [uncharacterized protein] [Protein transport protein SEC24] [hypothetical protein]
	F9XIN5	7.21839	2.33672e-10		311.796	2430.31		Mycgr3G45762	Mycgr3P45762	Phosphatidylinositol (PI) phosphodiesterase;Phosphoinositide phospholipase C, Ca2+-dependent;PLC-like phosphodiesterases;PI-PLCc_SaPLC1_like	PLC-like phosphodiesterase, TIM beta/alpha-barrel domain superfamily;Phosphoinositide phospholipase C, Ca2+-dependent;PLC-like phosphodiesterase, TIM beta/alpha-barrel domain superfamily;Phosphoinositide phospholipase C, Ca2+-dependent	MetaCyc: PWY-5978|MetaCyc: PWY-6129|MetaCyc: PWY-6351|MetaCyc: PWY-6367|MetaCyc: PWY-6689|MetaCyc: PWY-6952|MetaCyc: PWY-7039|MetaCyc: PWY-7119|MetaCyc: PWY-7366|MetaCyc: PWY-7367|MetaCyc: PWY-7409|MetaCyc: PWY-8051|MetaCyc: PWY-8052|Reactome: R-BTA-1855204|Reactome: R-CEL-112043|Reactome: R-CEL-114604|Reactome: R-CEL-1855204|Reactome: R-CEL-202433|Reactome: R-CEL-210990|Reactome: R-CEL-212718|Re…	[unnamed protein product] [uncharacterized protein] [hypothetical protein]
	F9XIN8	7.18168	2.27642e-12		2497.72	19053.4		Mycgr3G45707	Mycgr3P45707	Aspartate Aminotransferase, domain 1;Kynureninase [kynU].;Aminotransferase class-V;KYNU;KYNURENINASE;KYNURENINASE 2;PLP-dependent transferases;kynureninase: kynureninase	Pyridoxal phosphate-dependent transferase, major domain;Pyridoxal phosphate-dependent transferase, small domain;Kynureninase;Aminotransferase class V domain;Kynureninase;Kynureninase;Pyridoxal phosphate-dependent transferase;Kynureninase	MetaCyc: PWY-1061|MetaCyc: PWY-1186|MetaCyc: PWY-1187|MetaCyc: PWY-1263|MetaCyc: PWY-1622|MetaCyc: PWY-1781|MetaCyc: PWY-181|MetaCyc: PWY-2|MetaCyc: PWY-2083|MetaCyc: PWY-2161|MetaCyc: PWY-2201|MetaCyc: PWY-2821|MetaCyc: PWY-3|MetaCyc: PWY-3041|MetaCyc: PWY-3081|MetaCyc: PWY-3181|MetaCyc: PWY-3341|MetaCyc: PWY-3385|MetaCyc: PWY-3461|MetaCyc: PWY-3462|MetaCyc: PWY-3542|MetaCyc: PWY-3581|MetaCyc: P…	[unnamed protein product] [hypothetical protein] [probable Kynureninase 2]
	F9X7A5	7.12187	1.29392e-26		1964.18	14358.9		Mycgr3G70113	Mycgr3P70113	Vaccinia Virus protein VP39;Methyltransferase domain;Sterol methyltransferase C-terminal;SAM-dependent methyltransferase Erg6/SMT-type domain profile.;ZGC:194242;S-adenosyl-L-methionine-dependent methyltransferases;AdoMet_MTases;consensus disorder prediction	Methyltransferase type 11;Sterol methyltransferase C-terminal;SAM-dependent methyltransferase SMT-type;S-adenosyl-L-methionine-dependent methyltransferase;-	MetaCyc: PWY-1061|MetaCyc: PWY-1422|MetaCyc: PWY-1581|MetaCyc: PWY-2083|MetaCyc: PWY-2541|MetaCyc: PWY-3385|MetaCyc: PWY-3542|MetaCyc: PWY-361|MetaCyc: PWY-4021|MetaCyc: PWY-4161|MetaCyc: PWY-4801|MetaCyc: PWY-4922|MetaCyc: PWY-5048|MetaCyc: PWY-5059|Me	[hypothetical protein] [protein]
	F9X571	7.10492	4.7536e-15		32.3573	240.811		Mycgr3G37896	Mycgr3P37896	Vaccinia Virus protein VP39;Methyltransferase domain;METHYLTRANSFERASE;DOMAIN METHYLTRANSFERASE, PUTATIVE-RELATED;S-adenosyl-L-methionine-dependent methyltransferases;AdoMet_MTases;consensus disorder prediction	Methyltransferase domain 25;S-adenosyl-L-methionine-dependent methyltransferase;-	MetaCyc: PWY-1061|MetaCyc: PWY-1422|MetaCyc: PWY-1581|MetaCyc: PWY-1921|MetaCyc: PWY-2083|MetaCyc: PWY-2541|MetaCyc: PWY-3385|MetaCyc: PWY-3542|MetaCyc: PWY-4021|MetaCyc: PWY-4161|MetaCyc: PWY-5|MetaCyc: PWY-5059|MetaCyc: PWY-5105|MetaCyc: PWY-5209|Meta	[S-adenosyl-L-methionine-dependent methyltransferase] [unnamed protein product] [Secondary metabolism regulator LAE1]
	F9XE70	7.08811	4.02433e-19		39.592	291.34		Mycgr3G94107	Mycgr3P94107				[unnamed protein product] [hypothetical protein]
	F9XE44	7.0853	0.000103744		6.44243	54.8069		Mycgr3G93623	Mycgr3P93623	-	-	-	[unnamed protein product] [hypothetical protein] [SnoaL-like domain protein]
	F9X0L9	7.03899	4.79157e-13		10.9352	82.0511		Mycgr3G90025	Mycgr3P90025				[unnamed protein product] [hypothetical protein]
	F9WZ74	6.92421	3.37817e-11		626.575	4623.78		Mycgr3G53034	Mycgr3P53034	SUR7/PalI family;CELL MEMBRANE PROTEIN YLR413W-RELATED;INTEGRAL MEMBRANE PROTEIN (AFU_ORTHOLOGUE AFUA_6G07470)	Membrane protein SUR7/Rim9-like, fungi;-	-	[unnamed protein product] [uncharacterized protein] [SUR7/PalI family-domain-containing protein] [SUR7 family protein pun1]
	F9X0L0	6.90205	6.29648e-21		77.6408	551.276		Mycgr3G107637	Mycgr3P107637	Beta-lactamase;PENICILLIN-BINDING PROTEIN;beta-lactamase/transpeptidase-like	Beta-lactamase/transpeptidase-like;Beta-lactamase-related;Beta-lactamase/transpeptidase-like	MetaCyc: PWY-1921|MetaCyc: PWY-361|MetaCyc: PWY-4801|MetaCyc: PWY-4922|MetaCyc: PWY-5048|MetaCyc: PWY-5139|MetaCyc: PWY-5265|MetaCyc: PWY-5268|MetaCyc: PWY-5284|MetaCyc: PWY-5292|MetaCyc: PWY-5307|MetaCyc: PWY-5313|MetaCyc: PWY-5353|MetaCyc: PWY-5400|MetaCyc: PWY-5437|MetaCyc: PWY-5473|MetaCyc: PWY-5475|MetaCyc: PWY-5477|MetaCyc: PWY-5660|MetaCyc: PWY-5706|MetaCyc: PWY-5707|MetaCyc: PWY-5710|Meta…	[unnamed protein product] [beta-lactamase/transpeptidase-like protein] [Beta-lactamase-like protein sdnR] [hypothetical protein] [uncharacterized protein]
	F9XH33	6.83634	3.77657e-08		41.2957	308.312		Mycgr3G95416	Mycgr3P95416				[unnamed protein product] [uncharacterized protein] [hypothetical protein]
	F9X0W5	6.81773	4.70834e-21		296.903	2089.64		Mycgr3G65806	Mycgr3P65806	Ferric reductase like transmembrane component;Ferric reductase NAD binding domain;FERRIC/CUPRIC REDUCTASE TRANSMEMBRANE COMPONENT;FERRIC REDUCTASE TRANSMEMBRANE COMPONENT 3-RELATED;Ferric reductase subgroup (FRE);Ferric Reductase Domain;Ferredoxin reduc	Ferredoxin-NADP reductase (FNR), nucleotide-binding domain;Ferric reductase transmembrane component-like domain;Ferric reductase, NAD binding domain;Ferredoxin-NADP reductase (FNR), nucleotide-binding domain;-	MetaCyc: PWY-101|MetaCyc: PWY-1121|MetaCyc: PWY-1361|MetaCyc: PWY-1381|MetaCyc: PWY-1641|MetaCyc: PWY-1723|MetaCyc: PWY-2181|MetaCyc: PWY-2229|MetaCyc: PWY-2421|MetaCyc: PWY-2467|MetaCyc: PWY-2541|MetaCyc: PWY-2582|MetaCyc: PWY-2681|MetaCyc: PWY-2724|MetaCyc: PWY-321|MetaCyc: PWY-361|MetaCyc: PWY-3641|MetaCyc: PWY-381|MetaCyc: PWY-4983|MetaCyc: PWY-5035|MetaCyc: PWY-5047|MetaCyc: PWY-5048|MetaCyc…	[protein] [hypothetical protein partial] [uncharacterized protein] [ferric reductase transmembrane component 6-like] [unnamed protein product] [ferric-chelate reductase like protein]
	F9XFW9	6.75397	1.46265e-11		983.978	7043.76		Mycgr3G105223	Mycgr3P105223				[unnamed protein product] [Cell wall protein phiA] [uncharacterized protein] [hypothetical protein] [philalide A]
	F9XG32	6.64928	2.13489e-37		1178.04	7962.7		Mycgr3G110231	Mycgr3P110231	Cytochrome P450;Cytochrome P450;P450 superfamily signature;E-class P450 group IV signature;Cytochrome P450 cysteine heme-iron ligand signature.;CYTOCHROME P450 26;CYTOCHROME P450 STEROL 14 ALPHA-DEMETHYLASE;Cytochrome P450	Cytochrome P450 superfamily;Cytochrome P450;Cytochrome P450;Cytochrome P450, E-class, group IV;Cytochrome P450, conserved site;Cytochrome P450 superfamily	MetaCyc: PWY-1121|MetaCyc: PWY-1186|MetaCyc: PWY-1187|MetaCyc: PWY-1381|MetaCyc: PWY-2002|MetaCyc: PWY-2083|MetaCyc: PWY-2181|MetaCyc: PWY-2229|MetaCyc: PWY-2421|MetaCyc: PWY-2463|MetaCyc: PWY-2464|MetaCyc: PWY-2467|MetaCyc: PWY-2541|MetaCyc: PWY-2582|MetaCyc: PWY-2601|MetaCyc: PWY-2681|MetaCyc: PWY-2724|MetaCyc: PWY-2761|MetaCyc: PWY-2961|MetaCyc: PWY-2981|MetaCyc: PWY-3061|MetaCyc: PWY-3101|Met…	[unnamed protein product] [eburicol 14alpha-demethylase]
	F9XEC4	6.64514	0.0170624		0.388011	5.32211		Mycgr3G43384	Mycgr3P43384	Immunoglobulins;Glycosidases;Glycosyl hydrolases family 2;Glycosyl hydrolases family 2, TIM barrel domain;Glycosyl hydrolases family 2, sugar binding domain;Glycoside hydrolase family 2 C-terminal domain 5;Glycosyl hydrolase family 2 signature;BETA-GALA	Immunoglobulin-like fold;Glycoside hydrolase, family 2, immunoglobulin-like beta-sandwich;Glycoside hydrolase family 2, catalytic domain;Glycosyl hydrolases family 2, sugar binding domain;Glycoside hydrolase family 2, domain 5;Glycoside hydrolase, fam	MetaCyc: PWY-1901|MetaCyc: PWY-1921|MetaCyc: PWY-1961|MetaCyc: PWY-1981|MetaCyc: PWY-2021|MetaCyc: PWY-2343|MetaCyc: PWY-2661|MetaCyc: PWY-2881|MetaCyc: PWY-2901|MetaCyc: PWY-2902|MetaCyc: PWY-3121|MetaCyc: PWY-361|MetaCyc: PWY-4421|MetaCyc: PWY-4702|Me	[glycosyl hydrolase family 2] [hypothetical protein] [unnamed protein product] [DUF4982 domain-containing protein] [beta-galactosidase]
	F9X0S8	6.60752	6.69708e-34		77.2975	517.077		Mycgr3G90170	Mycgr3P90170	MEDIATOR OF RNA POLYMERASE II TRANSCRIPTION SUBUNIT 1;consensus disorder prediction	-	-	[alpha-glucosidase, partial] [unnamed protein product]
	F9XQA0	6.57104	4.14425e-11		122.713	854.557		Mycgr3G77930	Mycgr3P77930	Pyridoxal-phosphate dependent enzyme;ACCD_DCysDesulf;1-AMINOCYCLOPROPANE-1-CARBOXYLATE DEAMINASE-RELATED;1-AMINOCYCLOPROPANE-1-CARBOXYLATE DEAMINASE-RELATED;Tryptophan synthase beta subunit-like PLP-dependent enzymes;ACC_deam: 1-aminocyclopropane-1-carb	Tryptophan synthase beta subunit-like PLP-dependent enzyme;Pyridoxal-phosphate dependent enzyme;1-aminocyclopropane-1-carboxylate deaminase/D-cysteine desulfhydrase;1-aminocyclopropane-1-carboxylate deaminase/D-cysteine desulfhydrase;Tryptophan synthase beta subunit-like PLP-dependent enzyme;1-aminocyclopropane-1-carboxylate deaminase	MetaCyc: PWY-2229|MetaCyc: PWY-2467|MetaCyc: PWY-3041|MetaCyc: PWY-4502|MetaCyc: PWY-4681|MetaCyc: PWY-4961|MetaCyc: PWY-4985|MetaCyc: PWY-5061|MetaCyc: PWY-5197|MetaCyc: PWY-5367|MetaCyc: PWY-5408|MetaCyc: PWY-5409|MetaCyc: PWY-5410|MetaCyc: PWY-5414|MetaCyc: PWY-5644|MetaCyc: PWY-5725|MetaCyc: PWY-5780|MetaCyc: PWY-5802|MetaCyc: PWY-5815|MetaCyc: PWY-5816|MetaCyc: PWY-5817|MetaCyc: PWY-5893|Met…	[tryptophan synthase beta subunit-like PLP-dependent enzyme] [hypothetical protein] [unnamed protein product] [1-aminocyclopropane-1-carboxylate deaminase-like enzyme]
	F9X4J6	6.56712	4.89342e-15		18.4379	126.202		Mycgr3G90854	Mycgr3P90854	consensus disorder prediction	-	-	[unnamed protein product] [uncharacterized protein] [hypothetical protein]
	F9XS88	6.5594	2.9823e-06		2.87492	21.9547		Mycgr3G98077	Mycgr3P98077	consensus disorder prediction	-	-	[cell cycle protein kinase-like protein] [Cell cycle serine/threonine-protein kinase hsk1] [hypothetical protein] [unnamed protein product] [protein kinase] [UDP-galactose transporter] [kinase-like domain-containing protein]
	F9WYJ8	6.46061	6.87491e-25		1050.21	6951.3		Mycgr3G67324	Mycgr3P67324	Cytochrome P450;Cytochrome P450;P450 superfamily signature;E-class P450 group I signature;CYTOCHROME P450;P450, PUTATIVE (EUROFUNG)-RELATED;Cytochrome P450	Cytochrome P450 superfamily;Cytochrome P450;Cytochrome P450;Cytochrome P450, E-class, group I;Cytochrome P450 superfamily	MetaCyc: PWY-1121|MetaCyc: PWY-1186|MetaCyc: PWY-1187|MetaCyc: PWY-1381|MetaCyc: PWY-2002|MetaCyc: PWY-2083|MetaCyc: PWY-2181|MetaCyc: PWY-2229|MetaCyc: PWY-2421|MetaCyc: PWY-2463|MetaCyc: PWY-2464|MetaCyc: PWY-2467|MetaCyc: PWY-2541|MetaCyc: PWY-2582|MetaCyc: PWY-2601|MetaCyc: PWY-2681|MetaCyc: PWY-2724|MetaCyc: PWY-2761|MetaCyc: PWY-2961|MetaCyc: PWY-2981|MetaCyc: PWY-3061|MetaCyc: PWY-3101|Met…	[putative cytochrome protein] [hypothetical protein partial] [putative sterigmatocystin biosynthesis P450 monooxygenase stcS] [unnamed protein product] [AflN/verA/monooxygenase] [cytochrome P450]
	F9X7P7	6.45496	8.13352e-21		15.2451	101.07		Mycgr3G108482	Mycgr3P108482				[hypothetical protein]
	F9XAP8	6.45119	7.8974e-12		45.1041	305.515		Mycgr3G93000	Mycgr3P93000				[unnamed protein product] [hypothetical protein]
	F9XMM2	6.42542	1.24618e-21		49.7105	329.048		Mycgr3G96510	Mycgr3P96510	Coil;consensus disorder prediction	-	-	[unnamed protein product] [hypothetical protein]
	F9X7C7	6.32368	4.49422e-08		58.8998	400.733		Mycgr3G38883	Mycgr3P38883	Enoyl-(Acyl carrier protein) reductase;Short-chain dehydrogenase/reductase (SDR) superfamily signature;Glucose/ribitol dehydrogenase family signature;Short-chain dehydrogenases/reductases family signature.;BENZIL REDUCTASE;CHAIN DEHYDROGENASE/OXIDOREDUC	Short-chain dehydrogenase/reductase SDR;Short-chain dehydrogenase/reductase SDR;Short-chain dehydrogenase/reductase, conserved site;NAD(P)-binding domain superfamily	MetaCyc: PWY-1121|MetaCyc: PWY-1186|MetaCyc: PWY-1361|MetaCyc: PWY-2503|MetaCyc: PWY-2541|MetaCyc: PWY-2582|MetaCyc: PWY-2601|MetaCyc: PWY-282|MetaCyc: PWY-3061|MetaCyc: PWY-3162|MetaCyc: PWY-321|MetaCyc: PWY-3261|MetaCyc: PWY-361|MetaCyc: PWY-3722|Me	[unnamed protein product] [D-arabinitol 2-dehydrogenase] [hypothetical protein] [NAD(P)-binding protein] [related to short chain dehydrogenase/oxidoreductase]
	F9X6N4	6.26955	1.59007e-07		27.0699	185.595		Mycgr3G103572	Mycgr3P103572				[unnamed protein product]
	F9X538	6.19601	1.41843e-23		116.634	740.705		Mycgr3G38371	Mycgr3P38371	Neurolysin, domain 3;Collagenase (Catalytic Domain);Peptidase family M3;PROTEASE M3 THIMET OLIGOPEPTIDASE-RELATED;SACCHAROLYSIN;Metalloproteases ("zincins"), catalytic domain;M3A_TOP	Neurolysin/Thimet oligopeptidase, domain 2;Metallopeptidase, catalytic domain superfamily;Peptidase M3A/M3B catalytic domain;Peptidase M3A/M3B;-	MetaCyc: PWY-8119|Reactome: R-DDI-983168|Reactome: R-HSA-375276|Reactome: R-HSA-983168|Reactome: R-MMU-375276|Reactome: R-MMU-983168|Reactome: R-RNO-375276|Reactome: R-RNO-983168|Reactome: R-SCE-983168|Reactome: R-SSC-375276;MetaCyc: PWY-1061|MetaCyc: PWY-2083|MetaCyc: PWY-3542|MetaCyc: PWY-4021|MetaCyc: PWY-4161|MetaCyc: PWY-5059|MetaCyc: PWY-5105|MetaCyc: PWY-5209|MetaCyc: PWY-5287|MetaCyc: PWY…	[unnamed protein product] [metallopeptidase MepB like protein] [peptidase M3A and M3B, thimet/oligopeptidase F, partial] [hypothetical protein]
	F9X753	6.16482	5.92595e-07		4191.19	28372.3		Mycgr3G70478	Mycgr3P70478	E1-E2 ATPase;Cation transporting ATPase, C-terminus;Cation transporter/ATPase, N-terminus;haloacid dehalogenase-like hydrolase;Cation transport ATPase (P-type);P-type cation-transporting ATPase superfamily signature;Sodium/potassium-transporting A	P-type ATPase, cytoplasmic domain N;HAD superfamily;Cation-transporting P-type ATPase, C-terminal;Cation-transporting P-type ATPase, N-terminal;P-type ATPase, phosphorylation site;P-type ATPase, haloacid dehalogenase domain;Cation-tran	MetaCyc: PWY-6409|Reactome: R-BTA-5578775|Reactome: R-BTA-936837|Reactome: R-CEL-6798695|Reactome: R-CEL-936837|Reactome: R-CFA-418359|Reactome: R-CFA-5578775|Reactome: R-CFA-936837|Reactome: R-DDI-418359|Reactome: R-DDI-5578775|Reactome: R-DDI-936837	[putative H /K ATPase alpha subunit] [putative calcium-transporting ATPase] [hypothetical protein] [unnamed protein product] [related to PMR1-Ca++-transporting P-type ATPase located in Golgi] [cation-transporting ATPase-like protein]
	F9XPL7	6.14394	0.00582329		3.49602	28.9307		Mycgr3G51536	Mycgr3P51536	alpha/beta hydrolase;alpha/beta hydrolase fold;AB HYDROLASE SUPERFAMILY PROTEIN C4A8.06C;LIPASE/THIOESTERASE FAMILY PROTEIN (AFU_ORTHOLOGUE AFUA_8G02590);alpha/beta-Hydrolases	Alpha/Beta hydrolase fold;Alpha/beta hydrolase fold-3;Alpha/Beta hydrolase fold	MetaCyc: PWY-1061|MetaCyc: PWY-1121|MetaCyc: PWY-1186|MetaCyc: PWY-1801|MetaCyc: PWY-181|MetaCyc: PWY-1822|MetaCyc: PWY-1901|MetaCyc: PWY-1921|MetaCyc: PWY-1961|MetaCyc: PWY-1981|MetaCyc: PWY-2002|MetaCyc: PWY-2021|MetaCyc: PWY-2055|MetaCyc: PWY-2083|MetaCyc: PWY-2321|MetaCyc: PWY-2343|MetaCyc: PWY-2541|MetaCyc: PWY-2601|MetaCyc: PWY-2881|MetaCyc: PWY-2901|MetaCyc: PWY-2902|MetaCyc: PWY-3162|Meta…	[unnamed protein product] [hypothetical protein] [Esterase]
	F9X3E1	6.10478	7.74525e-14		26.0242	165.512		Mycgr3G36551	Mycgr3P36551	Hotdog Thioesterase;Thioesterase superfamily;THIOESTERASE SUPERFAMILY MEMBER-RELATED;Thioesterase/thiol ester dehydrase-isomerase;PaaI_thioesterase	Thioesterase domain;Acyl-coenzyme A thioesterase 13;HotDog domain superfamily;-	MetaCyc: PWY-1121|MetaCyc: PWY-321|MetaCyc: PWY-4361|MetaCyc: PWY-5109|MetaCyc: PWY-5837|MetaCyc: PWY-5972|MetaCyc: PWY-5996|MetaCyc: PWY-6215|MetaCyc: PWY-6322|MetaCyc: PWY-6435|MetaCyc: PWY-6585|MetaCyc: PWY-6733|MetaCyc: PWY-6917|MetaCyc: PWY-6948|Me	[Thioesterase ester dehydrase-isomerase] [uncharacterized protein] [thioesterase family protein-like protein] [unnamed protein product] [Acyl-coenzyme A thioesterase 13] [hypothetical protein]
	F9WYG5	6.10394	2.51938e-07		13.1963	86.6886		Mycgr3G89984	Mycgr3P89984	Prokaryotic membrane lipoprotein lipid attachment site profile.;consensus disorder prediction	-	-	[unnamed protein product] [uncharacterized protein] [hypothetical protein]
	F9X0L3	6.00682	7.8103e-18		83.0841	512.778		Mycgr3G90019	Mycgr3P90019	Prokaryotic membrane lipoprotein lipid attachment site profile.;consensus disorder prediction	-	-	[unnamed protein product] [uncharacterized protein]
	F9X541	5.99298	6.08569e-20		763.273	4695.44		Mycgr3G91716	Mycgr3P91716	WHITE COLLAR 2 PROTEIN WC2;consensus disorder prediction	-	-	[unnamed protein product] [uncharacterized protein] [Ribosomal protein l24e] [hypothetical protein]
	F9XMM8	5.97473	2.84198e-13		12.331	77.0383		Mycgr3G111193	Mycgr3P111193	Coil	-	-	[unnamed protein product] [hypothetical protein] [8864f935-279e-4920-8fd5-1341344e408c]
	F9X3R4	5.9422	5.8757e-14		28.1382	173.854		Mycgr3G36941	Mycgr3P36941	Farnesyl Diphosphate Synthase;Terpene synthase family 2, C-terminal metal binding;Terpenoid synthases	Isoprenoid synthase domain superfamily;Isoprenoid synthase domain superfamily	MetaCyc: PWY-2921|MetaCyc: PWY-2961|MetaCyc: PWY-2981|MetaCyc: PWY-3041|MetaCyc: PWY-3061|MetaCyc: PWY-4502|MetaCyc: PWY-4681|MetaCyc: PWY-5032|MetaCyc: PWY-5120|MetaCyc: PWY-5122|MetaCyc: PWY-5123|MetaCyc: PWY-5163|MetaCyc: PWY-5195|MetaCyc: PWY-5197|MetaCyc: PWY-5290|MetaCyc: PWY-5411|MetaCyc: PWY-5412|MetaCyc: PWY-5413|MetaCyc: PWY-5414|MetaCyc: PWY-5421|MetaCyc: PWY-5422|MetaCyc: PWY-5423|Met…	[hypothetical protein] [terpenoid synthase] [B Crystal structure of AaTPS with PPi] [Stem cell self-renewal protein Piwi] [putative sesquiterpene cyclase protein] [unnamed protein product]
	F9XDG7	5.93076	8.47989e-09		37.4475	236.701		Mycgr3G17735	Mycgr3P17735	Jelly Rolls;Cupin;Germin signature;GERMIN-LIKE PROTEIN SUBFAMILY 3 MEMBER 3;PUTATIVE (AFU_ORTHOLOGUE AFUA_3G03880)-RELATED;Cupin_1_3;RmlC-like cupins;cupin_OxOx	RmlC-like jelly roll fold;Cupin 1;Germin;Cupin 1;RmlC-like cupin domain superfamily;-	MetaCyc: PWY-1061|MetaCyc: PWY-1187|MetaCyc: PWY-181|MetaCyc: PWY-1921|MetaCyc: PWY-2083|MetaCyc: PWY-2821|MetaCyc: PWY-3261|MetaCyc: PWY-3542|MetaCyc: PWY-361|MetaCyc: PWY-3801|MetaCyc: PWY-3861|MetaCyc: PWY-3881|MetaCyc: PWY-4021|MetaCyc: PWY-4161|MetaCyc: PWY-4202|MetaCyc: PWY-4361|MetaCyc: PWY-4801|MetaCyc: PWY-4922|MetaCyc: PWY-5048|MetaCyc: PWY-5054|MetaCyc: PWY-5059|MetaCyc: PWY-5105|MetaC…	[related to spherulin 1A precursor] [RmlC-like jelly roll fold] [unnamed protein product] [RmlC-like cupin, partial] [Spherulin-1B] [hypothetical protein]
	F9XBG4	5.91617	1.53511e-08		74.8544	470.446		Mycgr3G93377	Mycgr3P93377				[unnamed protein product] [hypothetical protein]
	F9XLJ5	5.77343	4.58366e-31		344.902	2023.78		Mycgr3G87728	Mycgr3P87728	Multidrug resistance protein D;Major Facilitator Superfamily;Major facilitator superfamily (MFS) profile.;MAJOR FACILITATOR SUPERFAMILY;CHROMOSOME 19, WHOLE GENOME SHOTGUN SEQUENCE;MFS general substrate transporter	Major facilitator superfamily;Major facilitator superfamily domain;MFS transporter superfamily	Reactome: R-BTA-196757|Reactome: R-BTA-352230|Reactome: R-BTA-428643|Reactome: R-BTA-917937|Reactome: R-CEL-189451|Reactome: R-CEL-210500|Reactome: R-CEL-264642|Reactome: R-CEL-2672351|Reactome: R-CEL-428643|Reactome: R-CEL-8856825|Reactome: R-CEL-88568	[putative MFS-type transporter] [predicted protein] [fusarin C cluster-transporter] [hypothetical protein] [putative major facilitator superfamily transporter] [unnamed protein product] [COP9 signalosome complex subunit 1]
	F9XI67	5.77096	9.56848e-21		27.3468	163.218		Mycgr3G87205	Mycgr3P87205				[hypothetical protein]
	F9XLY0	5.73288	0.00013326		1.24218	8.51534		Mycgr3G96380	Mycgr3P96380	consensus disorder prediction	-	-	[unnamed protein product] [Mg2+ transporter protein, CorA-like] [hypothetical protein]
	F9XHT6	5.71793	2.53791e-14		21.0678	124.644		Mycgr3G105323	Mycgr3P105323	Glycosyl hydrolase domain; family 43;Glycosyl hydrolases family 43;ABN;ARABINAN ENDO-1,5-ALPHA-L-ARABINOSIDASE;ARABINAN ENDO-1,5-ALPHA-L-ARABINOSIDASE A-RELATED;Arabinanase/levansucrase/invertase;GH43_Arb43a-like	Glycosyl hydrolase, five-bladed beta-propellor domain superfamily;Glycoside hydrolase, family 43;Glycoside hydrolase, family 43, endo-1, 5-alpha-L-arabinosidase;Glycosyl hydrolase, five-bladed beta-propellor domain superfamily;-	MetaCyc: PWY-1822|MetaCyc: PWY-1921|MetaCyc: PWY-2343|MetaCyc: PWY-5497|MetaCyc: PWY-5784|MetaCyc: PWY-5821|MetaCyc: PWY-5846|MetaCyc: PWY-5976|MetaCyc: PWY-6409|MetaCyc: PWY-6527|MetaCyc: PWY-6717|MetaCyc: PWY-6735|MetaCyc: PWY-6737|MetaCyc: PWY-6749|MetaCyc: PWY-6784|MetaCyc: PWY-6789|MetaCyc: PWY-6821|MetaCyc: PWY-6848|MetaCyc: PWY-6855|MetaCyc: PWY-6899|MetaCyc: PWY-6906|MetaCyc: PWY-6972|Met…	[unnamed protein product] [hypothetical protein] [putative arabinan endo-1,5-alpha-l-arabinosidase]
	F9XAA8	5.70399	8.96512e-09		81.7546	494.168		Mycgr3G39839	Mycgr3P39839	PTH11-LIKE INTEGRAL MEMBRANE PROTEIN (AFU_ORTHOLOGUE AFUA_5G11245)	-	-	[CFEM domain-containing protein] [unnamed protein product] [uncharacterized protein]
	F9XJC3	5.69821	0.00136056		1.44961	10.8776		Mycgr3G95824	Mycgr3P95824	consensus disorder prediction	-	-	[unnamed protein product] [uncharacterized protein] [hypothetical protein]
	F9XII4	5.6922	5.15676e-08		15.5821	94.4648		Mycgr3G95290	Mycgr3P95290	PR-1-like	CAP superfamily	Reactome: R-CEL-6798695|Reactome: R-HSA-1989781|Reactome: R-HSA-6798695|Reactome: R-MMU-6798695|Reactome: R-XTR-6798695	[uncharacterized protein] [hypothetical protein]
	F9XLZ1	5.65093	0.0100263		1.78513	13.4236		Mycgr3G63387	Mycgr3P63387	q2cbj1_9rhob like domain;Phytanoyl-CoA dioxygenase (PhyH);PHYTANOYL-COA DIOXYGENASE DOMAIN CONTAINING 1;MULTIFUNCTIONAL DIOXYGENASE AUSE;Clavaminate synthase-like	Phytanoyl-CoA dioxygenase;-	MetaCyc: PWY-102|MetaCyc: PWY-1187|MetaCyc: PWY-5035|MetaCyc: PWY-5036|MetaCyc: PWY-5047|MetaCyc: PWY-5070|MetaCyc: PWY-5349|MetaCyc: PWY-6085|MetaCyc: PWY-6086|MetaCyc: PWY-6682|MetaCyc: PWY-6915|MetaCyc: PWY-6919|MetaCyc: PWY-7000|MetaCyc: PWY-7150|Me	[nonribosomal peptide synthetase 14] [verruculogen synthase] [phytanoyl-CoA dioxygenase like protein] [toxin biosynthesis protein Fum3] [Fum3p, putative] [hypothetical protein] [unnamed protein product]
	F9XG69	5.63717	1.62803e-10		32.4674	192.366		Mycgr3G12051	Mycgr3P12051	Immunoglobulins;Domain of unknown function (DUF1929);SECRETED PROTEIN-RELATED;GALACTOSE OXIDASE;Galactose oxidase, central domain;E set domains;E_set_GO_C	Galactose oxidase, central domain superfamily;Immunoglobulin-like fold;Galactose oxidase-like, Early set domain;Galactose oxidase/kelch, beta-propeller;Immunoglobulin E-set;Galactose oxidase-like, Early set domain	MetaCyc: PWY-1901|MetaCyc: PWY-1921|MetaCyc: PWY-1961|MetaCyc: PWY-1981|MetaCyc: PWY-2021|MetaCyc: PWY-2343|MetaCyc: PWY-2661|MetaCyc: PWY-2881|MetaCyc: PWY-2901|MetaCyc: PWY-2902|MetaCyc: PWY-3121|MetaCyc: PWY-361|MetaCyc: PWY-4421|MetaCyc: PWY-4702|Me	[unnamed protein product] [carbohydrate-binding module 32] [galactose oxidase, putative] [hypothetical protein]
	F9XCT1	5.63023	1.20214e-27		524.198	3002.61		Mycgr3G43103	Mycgr3P43103	Aromatic compound dioxygenase;Dioxygenase;Catechol dioxygenase N terminus;DIOXYGENASE, PUTATIVE (AFU_ORTHOLOGUE AFUA_2G02910)-RELATED;DIOXYGENASE, PUTATIVE (AFU_ORTHOLOGUE AFUA_3G03030)-RELATED;Aromatic compound dioxygenase;1,2-HQD	Intradiol ring-cleavage dioxygenase, core;Intradiol ring-cleavage dioxygenase, C-terminal;Catechol dioxygenase, N-terminal;Intradiol ring-cleavage dioxygenase, core;Hydroxyquinol/catechol 1,2-dioxygenase	MetaCyc: PWY-181|MetaCyc: PWY-5163|MetaCyc: PWY-5283|MetaCyc: PWY-5488|MetaCyc: PWY-5642|MetaCyc: PWY-6041|MetaCyc: PWY-6068|MetaCyc: PWY-6069|MetaCyc: PWY-6084|MetaCyc: PWY-6087|MetaCyc: PWY-6089|MetaCyc: PWY-6093|MetaCyc: PWY-6094|MetaCyc: PWY-6102|MetaCyc: PWY-6107|MetaCyc: PWY-6178|MetaCyc: PWY-6190|MetaCyc: PWY-6193|MetaCyc: PWY-6200|MetaCyc: PWY-6336|MetaCyc: PWY-6339|MetaCyc: PWY-6667|Meta…	[unnamed protein product] [catechol dioxygenase] [hypothetical protein]
	F9XJW6	5.59142	1.14277e-11		95.1129	553.026		Mycgr3G75460	Mycgr3P75460	Glycosidases;Glucanosyltransferase;1,3-BETA-GLUCANOSYLTRANSFERASE GAS1;1,3-BETA-GLUCANOSYLTRANSFERASE GAS4;(Trans)glycosidases;consensus disorder prediction	Glucanosyltransferase;Glucanosyltransferase;Glycoside hydrolase superfamily;-	MetaCyc: PWY-1901|MetaCyc: PWY-1961|MetaCyc: PWY-1981|MetaCyc: PWY-2021|MetaCyc: PWY-2881|MetaCyc: PWY-2901|MetaCyc: PWY-2902|MetaCyc: PWY-4421|MetaCyc: PWY-5094|MetaCyc: PWY-5105|MetaCyc: PWY-5129|MetaCyc: PWY-5139|MetaCyc: PWY-5160|MetaCyc: PWY-5161|M	[unnamed protein product] [glycoside hydrolase family 72 protein, partial] [hypothetical protein] [1,3-beta-glucanosyltransferase gel2]
	F9X7S6	5.58561	5.41887e-10		243.412	1427.04		Mycgr3G103692	Mycgr3P103692	Velvet domain;Velvet factor;Velvet domain profile.;SPORE DEVELOPMENT REGULATOR VOSA;consensus disorder prediction	Velvet domain superfamily;Velvet domain;Velvet domain;Velvet factor;-	-	[unnamed protein product] [uncharacterized protein] [sexual development regulator VELC-like] [hypothetical protein]
	F9X388	5.58159	0.000176435		1.74595	12.4193		Mycgr3G91131	Mycgr3P91131	consensus disorder prediction	-	-	[unnamed protein product] [uncharacterized protein] [putative tartrate dehydrogenase/decarboxylase TtuC']
	F9X7N5	5.57778	2.95389e-06		152.094	921.676		Mycgr3G69447	Mycgr3P69447	Glycosyl hydrolase family 47;Glycosyl hydrolase family 47 signature;MANNOSYL-OLIGOSACCHARIDE ALPHA-1,2-MANNOSIDASE-RELATED;ALPHA-1,2-MANNOSIDASE;Seven-hairpin glycosidases	Glycoside hydrolase family 47;Glycoside hydrolase family 47;Seven-hairpin glycosidases	MetaCyc: PWY-1921|MetaCyc: PWY-2343|MetaCyc: PWY-5821|MetaCyc: PWY-5976|MetaCyc: PWY-6527|MetaCyc: PWY-6735|MetaCyc: PWY-6737|MetaCyc: PWY-6749|MetaCyc: PWY-6784|MetaCyc: PWY-6821|MetaCyc: PWY-6848|MetaCyc: PWY-6855|MetaCyc: PWY-6906|MetaCyc: PWY-6972|MetaCyc: PWY-6996|MetaCyc: PWY-7056|MetaCyc: PWY-7057|MetaCyc: PWY-7074|MetaCyc: PWY-7091|MetaCyc: PWY-7133|MetaCyc: PWY-7134|MetaCyc: PWY-7135|Met…	[Endoplasmic reticulum mannosyl-oligosaccharide 1,2-alpha-mannosidase] [related to class I alpha-mannosidase] [hypothetical protein] [unnamed protein product] [glycoside hydrolase family 47 protein]
	F9X6Y0	5.53971	3.67197e-05		11.7279	73.0074		Mycgr3G27686	Mycgr3P27686	Potassium Channel Kv1.1; Chain A;BTB domain profile.;POZ domain;BTB_POZ_ZBTB_KLHL-like	SKP1/BTB/POZ domain superfamily;BTB/POZ domain;SKP1/BTB/POZ domain superfamily;-	MetaCyc: PWY-5757|MetaCyc: PWY-6147|MetaCyc: PWY-6383|MetaCyc: PWY-6502|MetaCyc: PWY-6797|MetaCyc: PWY-7206|MetaCyc: PWY-7419|MetaCyc: PWY-7539|MetaCyc: PWY-7719|MetaCyc: PWY-7821|Reactome: R-BTA-114608|Reactome: R-BTA-1170546|Reactome: R-BTA-1234176|Reactome: R-BTA-1296072|Reactome: R-BTA-187577|Reactome: R-BTA-195253|Reactome: R-BTA-2565942|Reactome: R-BTA-5576894|Reactome: R-BTA-5607761|Reacto…	[unnamed protein product] [uncharacterized protein]
	F9XNF5	5.47918	1.88623e-07		30.8053	180.674		Mycgr3G88209	Mycgr3P88209	MFS general substrate transporter like domains;Major Facilitator Superfamily;Major facilitator superfamily (MFS) profile.;PERMEASE-RELATED;TRANSPORTER, PUTATIVE (AFU_ORTHOLOGUE AFUA_4G03750)-RELATED;MFS general substrate transporter;consensus disorder prediction	MFS transporter superfamily;Major facilitator superfamily;Major facilitator superfamily domain;MFS transporter superfamily;-	MetaCyc: PWY-5129|MetaCyc: PWY-6322|MetaCyc: PWY-6369|MetaCyc: PWY-6626|MetaCyc: PWY-6682|MetaCyc: PWY-6955|MetaCyc: PWY-7077|MetaCyc: PWY-7321|MetaCyc: PWY-7740|MetaCyc: PWY-7769|MetaCyc: PWY-7884|MetaCyc: PWY-7886|MetaCyc: PWY-7948|MetaCyc: PWY-7975|MetaCyc: PWY-8129|Reactome: R-BTA-112311|Reactome: R-BTA-181430|Reactome: R-BTA-189200|Reactome: R-BTA-196757|Reactome: R-BTA-2161517|Reactome: R-B…	[hypothetical protein] [unnamed protein product] [retrograde regulation protein 2] [phthalate transporter like protein] [related to permease of the major facilitator superfamily]
	F9X6R7	5.44417	1.26816e-12		91.5381	515.547		Mycgr3G91583	Mycgr3P91583				[hypothetical protein] [unnamed protein product] [MARVEL-like domain protein] [membrane-associating domain-domain-containing protein]
	F9X747	5.41566	4.47273e-11		17.1465	95.0332		Mycgr3G92136	Mycgr3P92136	N-terminal domain on NACHT_NTPase and P-loop NTPases	NACHT-NTPase and P-loop NTPases, N-terminal domain	-	[Vegetative incompatibility protein HET-E-1] [NACHT domain-containing protein] [Phosphorylase superfamily protein] [nacht and ankyrin domain protein] [unnamed protein product] [hypothetical protein]
	F9XR35	5.41072	1.54453e-05		2.9707	17.2375		Mycgr3G97642	Mycgr3P97642	consensus disorder prediction	-	-	[unnamed protein product] [hypothetical protein]
	F9XB56	5.39571	5.42429e-09		1086.17	6176.6		Mycgr3G72646	Mycgr3P72646	Glycosidases;Glycogen Phosphorylase B;;Alpha amylase, catalytic domain;Starch synthase catalytic domain;CELL WALL ALPHA-1,3-GLUCAN SYNTHASE AGS1-RELATED;aamy;(Trans)glycosidases;UDP-Glycosyltransferase/glycogen phosphorylase;AmyAc_AGS;consensus disorder prediction	Glycosyl hydrolase, family 13, catalytic domain;Starch synthase, catalytic domain;Glycosyl hydrolase, family 13, catalytic domain;Glycoside hydrolase superfamily;-	MetaCyc: PWY-1921|MetaCyc: PWY-2343|MetaCyc: PWY-2622|MetaCyc: PWY-2661|MetaCyc: PWY-5067|MetaCyc: PWY-5384|MetaCyc: PWY-5821|MetaCyc: PWY-5941|MetaCyc: PWY-5976|MetaCyc: PWY-622|MetaCyc: PWY-6527|MetaCyc: PWY-6724|MetaCyc: PWY-6731|MetaCyc: PWY-6735|	[unnamed protein product] [hypothetical protein] [glycosyltransferase family 5 protein] [putative alpha 1,3 glucan synthase]
	F9XFK1	5.37576	8.88606e-14		18.7397	104.516		Mycgr3G45358	Mycgr3P45358	Cytochrome P450;Cytochrome P450;P450 superfamily signature;E-class P450 group I signature;CYTOCHROME P450;L-ORNITHINE-N5-MONOOXYGENASE (EUROFUNG)-RELATED;Cytochrome P450	Cytochrome P450 superfamily;Cytochrome P450;Cytochrome P450;Cytochrome P450, E-class, group I;Cytochrome P450 superfamily	MetaCyc: PWY-1121|MetaCyc: PWY-1186|MetaCyc: PWY-1187|MetaCyc: PWY-1381|MetaCyc: PWY-2002|MetaCyc: PWY-2083|MetaCyc: PWY-2181|MetaCyc: PWY-2229|MetaCyc: PWY-2421|MetaCyc: PWY-2463|MetaCyc: PWY-2464|MetaCyc: PWY-2467|MetaCyc: PWY-2541|MetaCyc: PWY-2582|MetaCyc: PWY-2601|MetaCyc: PWY-2681|MetaCyc: PWY-2724|MetaCyc: PWY-2761|MetaCyc: PWY-2961|MetaCyc: PWY-2981|MetaCyc: PWY-3061|MetaCyc: PWY-3101|Met…	[unnamed protein product] [hypothetical protein] [cytochrome p450 monooxygenase like protein] [Tryprostatin B 6-hydroxylase]
	F9XJ72	5.35879	2.87131e-06		24.8852	142.26		Mycgr3G24569	Mycgr3P24569	Fringe-like;BETA1,3-GALACTOSYLTRANSFERASE;-	Fringe-like;-	MetaCyc: PWY-1901|MetaCyc: PWY-1961|MetaCyc: PWY-1981|MetaCyc: PWY-2021|MetaCyc: PWY-2881|MetaCyc: PWY-2901|MetaCyc: PWY-2902|MetaCyc: PWY-4421|MetaCyc: PWY-5094|MetaCyc: PWY-5105|MetaCyc: PWY-5129|MetaCyc: PWY-5139|MetaCyc: PWY-5160|MetaCyc: PWY-5161|MetaCyc: PWY-5268|MetaCyc: PWY-5284|MetaCyc: PWY-5286|MetaCyc: PWY-5310|MetaCyc: PWY-5312|MetaCyc: PWY-5313|MetaCyc: PWY-5320|MetaCyc: PWY-5321|Met…	[glycosyltransferase family 31 protein, partial] [unnamed protein product] [hypothetical protein]
	F9XFP0	5.35715	2.34627e-08		4960.2	28144.4		Mycgr3G105182	Mycgr3P105182				[unnamed protein product] [uncharacterized protein] [hypothetical protein] [extracellular protein 20-2]
	None	5.34934	2.49004e-07		16.3123	93.6291		Mycgr3G15769	Mycgr3P15769	SGNH hydrolase;THIOESTERASE 1/PROTEASE 1/LYSOPHOSPHOLIPASE L1;SGNH hydrolase;consensus disorder prediction	SGNH hydrolase superfamily;-	MetaCyc: PWY-1121|MetaCyc: PWY-1921|MetaCyc: PWY-321|MetaCyc: PWY-3301|MetaCyc: PWY-361|MetaCyc: PWY-4801|MetaCyc: PWY-4922|MetaCyc: PWY-5048|MetaCyc: PWY-5139|MetaCyc: PWY-5142|MetaCyc: PWY-5147|MetaCyc: PWY-5268|MetaCyc: PWY-5284|MetaCyc: PWY-5292|MetaCyc: PWY-5301|MetaCyc: PWY-5307|MetaCyc: PWY-5313|MetaCyc: PWY-5353|MetaCyc: PWY-5366|MetaCyc: PWY-5367|MetaCyc: PWY-5400|MetaCyc: PWY-5437|MetaC…	[contactin] [uncharacterized protein] [factor for adipocyte differentiation] [carbohydrate esterase family 3 protein] [fibronectin type III domain-containing protein] [unnamed protein product]
	F9XKL4	5.31123	0.0286637		1.61531	12.3167		Mycgr3G96021	Mycgr3P96021	Coil	-	-	[unnamed protein product] [hypothetical protein]
	F9WWQ9	5.25949	0.00155361		2.76583	17.5227		Mycgr3G89734	Mycgr3P89734	Coil	-	-	[unnamed protein product] [uncharacterized protein] [hypothetical protein]
	F9XR30	5.24323	0.00159674		0.963271	6.46061		Mycgr3G97637	Mycgr3P97637	consensus disorder prediction	-	-	[hypothetical protein]
	F9XQX5	5.23837	0.00480771		1.29468	8.55417		Mycgr3G97663	Mycgr3P97663	consensus disorder prediction	-	-	[unnamed protein product] [hypothetical protein]
	F9XQW6	5.19454	2.16168e-29		42.5134	220.777		Mycgr3G97655	Mycgr3P97655	consensus disorder prediction	-	-	[hypothetical protein]
	F9XBC0	5.16696	3.8698e-35		83.7591	438.211		Mycgr3G93099	Mycgr3P93099	Mycotoxin biosynthesis protein UstYa;YALI0B05434P	Mycotoxin biosynthesis protein UstYa-like;Mycotoxin biosynthesis protein UstYa-like	MetaCyc: PWY-5660;MetaCyc: PWY-5660	[unnamed protein product] [uncharacterized protein] [DUF3328 domain containing protein] [aquaglyceroporin like other eukaryote]
	F9WXE5	5.16579	2.09899e-76		1347.86	6998.45		Mycgr3G64888	Mycgr3P64888	Hydroxymethylglutaryl-coenzyme A reductase;Sterol-sensing domain of SREBP cleavage-activation;N-terminal domain with HPIH motif;Hydroxymethylglutaryl-coenzyme A reductase signature;Hydroxymethylglutaryl-coenzyme A reductases signature 1.;Hydroxymeth	Hydroxymethylglutaryl-CoA reductase, N-terminal;Hydroxymethylglutaryl-CoA reductase, class I/II, NAD/NADP-binding domain superfamily;Hydroxymethylglutaryl-CoA reductase, class I/II, catalytic domain superfamily;Hydroxymethylglutaryl-CoA reductase, class I/II;Sterol-sensing domain;HMG-CoA reductase, N-terminal domain;Hydroxymethylglutaryl-CoA reductase, class I/II;Hydroxymethylglutaryl-CoA reducta…	MetaCyc: PWY-6174|MetaCyc: PWY-7391|MetaCyc: PWY-7524|MetaCyc: PWY-8125|MetaCyc: PWY-922|Reactome: R-BTA-191273|Reactome: R-DDI-191273|Reactome: R-DME-191273|Reactome: R-HSA-191273|Reactome: R-HSA-1989781|Reactome: R-HSA-2426168|Reactome: R-HSA-9619665|Reactome: R-MMU-191273|Reactome: R-RNO-191273|Reactome: R-SCE-191273|Reactome: R-SPO-191273;MetaCyc: PWY-5074|MetaCyc: PWY-6174|MetaCyc: PWY-7391|…	[unnamed protein product] [hypothetical protein]
	F9XME6	5.1529	4.40686e-07		63.283	347.829		Mycgr3G101503	Mycgr3P101503	Cytochrome b5-like Heme/Steroid binding domain;Oxidoreductase molybdopterin binding domain;Mo-co oxidoreductase dimerisation domain;Eukaryotic molybdopterin domain signature;Cytochrome b5 family, heme-binding domain signature.;Cytochrome b5 family,	Cytochrome b5-like heme/steroid binding domain superfamily;Oxidoreductase, molybdopterin-binding domain superfamily;Cytochrome b5-like heme/steroid binding domain;Oxidoreductase, molybdopterin-binding domain;Moybdenum cofactor oxidoreductase, dimerisati	MetaCyc: PWY-1501|MetaCyc: PWY-381|MetaCyc: PWY-4942|MetaCyc: PWY-5047|MetaCyc: PWY-5129|MetaCyc: PWY-5159|MetaCyc: PWY-5292|MetaCyc: PWY-5301|MetaCyc: PWY-5326|MetaCyc: PWY-5353|MetaCyc: PWY-5458|MetaCyc: PWY-5472|MetaCyc: PWY-5675|MetaCyc: PWY-5846|Me	[unnamed protein product] [Sulfite oxidase] [hypothetical protein] [related to nitrate reductase] [Oxidoreductase, molybdopterin-binding domain-containing protein]
	F9X6Z0	5.13861	1.37694e-12		345.781	1836.18		Mycgr3G70069	Mycgr3P70069	Cytochrome P450;Cytochrome P450;P450 superfamily signature;E-class P450 group I signature;Cytochrome P450 cysteine heme-iron ligand signature.;CYTOCHROME P450;P450, PUTATIVE (EUROFUNG)-RELATED;Cytochrome P450	Cytochrome P450 superfamily;Cytochrome P450;Cytochrome P450;Cytochrome P450, E-class, group I;Cytochrome P450, conserved site;Cytochrome P450 superfamily	MetaCyc: PWY-1121|MetaCyc: PWY-1186|MetaCyc: PWY-1187|MetaCyc: PWY-1381|MetaCyc: PWY-2002|MetaCyc: PWY-2083|MetaCyc: PWY-2181|MetaCyc: PWY-2229|MetaCyc: PWY-2421|MetaCyc: PWY-2463|MetaCyc: PWY-2464|MetaCyc: PWY-2467|MetaCyc: PWY-2541|MetaCyc: PWY-2582|MetaCyc: PWY-2601|MetaCyc: PWY-2681|MetaCyc: PWY-2724|MetaCyc: PWY-2761|MetaCyc: PWY-2961|MetaCyc: PWY-2981|MetaCyc: PWY-3061|MetaCyc: PWY-3101|Met…	[cytochrome protein] [unnamed protein product] [putative P450 monooxygenase] [Pisatin demethylase] [hypothetical protein]
	F9X512	5.13259	7.77357e-05		16.2085	92.7569		Mycgr3G91690	Mycgr3P91690	consensus disorder prediction	-	-	[unnamed protein product] [uncharacterized protein] [hypothetical protein] [predicted protein]
	F9X610	5.12784	1.54899e-14		70.912	373.595		Mycgr3G91361	Mycgr3P91361	consensus disorder prediction	-	-	[unnamed protein product] [U4/U6 small nuclear ribonucleoprotein Prp4, partial]
	F9XPB2	5.12059	1.7264e-19		110.939	580.158		Mycgr3G97235	Mycgr3P97235	consensus disorder prediction	-	-	[unnamed protein product] [uncharacterized protein] [hypothetical protein]
	F9XG67	5.11931	0.000577117		6.39014	36.5631		Mycgr3G16788	Mycgr3P16788	Amidohydrolase;Metallo-dependent hydrolases	Amidohydrolase-related;Metal-dependent hydrolase	MetaCyc: PWY-1822|MetaCyc: PWY-1921|MetaCyc: PWY-2229|MetaCyc: PWY-2467|MetaCyc: PWY-3385|MetaCyc: PWY-3982|MetaCyc: PWY-5028|MetaCyc: PWY-5030|MetaCyc: PWY-5055|MetaCyc: PWY-5061|MetaCyc: PWY-5113|MetaCyc: PWY-5154|MetaCyc: PWY-5163|MetaCyc: PWY-5170|M	[unnamed protein product] [4-sulfomuconolactone hydrolase] [Uncharacterized protein] [hypothetical protein] [amidohydrolase 2]
	F9WXJ8	5.11843	5.71025e-14		47.1178	247.505		Mycgr3G32965	Mycgr3P32965	Protein of unknown function (DUF3431);DEPHOSPHO-COA KINASE-RELATED;-	Protein of unknown function DUF3431;-	-	[unnamed protein product] [hypothetical protein] [Di-copper centre-containing protein]
	F9WXD9	5.10006	1.34089e-09		30.486	162.476		Mycgr3G88611	Mycgr3P88611	consensus disorder prediction	-	-	[unnamed protein product] [hypothetical protein]
	F9X3C9	5.09696	0.0116265		1.01576	7.97306		Mycgr3G107854	Mycgr3P107854	IPP transferase;TRNA DIMETHYLALLYLTRANSFERASE;TRNA DIMETHYLALLYLTRANSFERASE;P-loop containing nucleoside triphosphate hydrolases	P-loop containing nucleoside triphosphate hydrolase;Dimethylallyltransferase;P-loop containing nucleoside triphosphate hydrolase	MetaCyc: PWY-102|MetaCyc: PWY-1061|MetaCyc: PWY-1187|MetaCyc: PWY-1281|MetaCyc: PWY-1722|MetaCyc: PWY-181|MetaCyc: PWY-2083|MetaCyc: PWY-2161|MetaCyc: PWY-2201|MetaCyc: PWY-2681|MetaCyc: PWY-2781|MetaCyc: PWY-2821|MetaCyc: PWY-3542|MetaCyc: PWY-361|MetaCyc: PWY-3841|MetaCyc: PWY-3961|MetaCyc: PWY-4021|MetaCyc: PWY-4061|MetaCyc: PWY-4161|MetaCyc: PWY-4621|MetaCyc: PWY-4801|MetaCyc: PWY-4922|MetaCy…	[unnamed protein product] [uncharacterized protein] [adenylate isopentenyltransferase 4] [Bifunctional cytokinin biosynthesis protein] [lysine decarboxylase]
	F9XF96	5.08495	2.49971e-13		29.6506	156.024		Mycgr3G86787	Mycgr3P86787	Protein of unknown function (DUF3237);UPF0311 PROTEIN BLR7842	Uncharacterised protein family UPF0311	-	[unnamed protein product] [UDP-Glycosyltransferase/glycogen phosphorylase]
	F9XGK0	5.05315	2.92117e-08		5.84563	31.4339		Mycgr3G94625	Mycgr3P94625	consensus disorder prediction	-	-	[unnamed protein product] [hypothetical protein]
	F9X672	5.0267	8.84955e-07		10.6242	56.7776		Mycgr3G103650	Mycgr3P103650	FAS1 domain;FAS1/BIgH3 domain profile.;FAS1 domain	FAS1 domain superfamily;FAS1 domain;FAS1 domain superfamily	MetaCyc: PWY-6423|Reactome: R-HSA-2160916|Reactome: R-HSA-3000497|Reactome: R-HSA-977225|Reactome: R-MMU-2160916|Reactome: R-MMU-3000497;MetaCyc: PWY-6423|Reactome: R-HSA-2160916|Reactome: R-HSA-3000497|Reactome: R-HSA-977225|Reactome: R-MMU-2160916|Reactome: R-MMU-3000497;MetaCyc: PWY-6423|Reactome: R-HSA-2160916|Reactome: R-HSA-3000497|Reactome: R-HSA-977225|Reactome: R-MMU-2160916|Reactome: R-…	[unnamed protein product] [putative effector 78] [hypothetical protein] [FAS1 domain-containing protein]
	F9X9D9	4.95967	1.312e-11		36.6006	186.099		Mycgr3G92369	Mycgr3P92369	Aldolase class I;Transaldolase/Fructose-6-phosphate aldolase;TRANSALDOLASE;Aldolase	Aldolase-type TIM barrel;Transaldolase/Fructose-6-phosphate aldolase;Transaldolase/Fructose-6-phosphate aldolase;-	MetaCyc: PWY-1042|MetaCyc: PWY-1061|MetaCyc: PWY-1186|MetaCyc: PWY-1269|MetaCyc: PWY-1501|MetaCyc: PWY-1723|MetaCyc: PWY-181|MetaCyc: PWY-1861|MetaCyc: PWY-1921|MetaCyc: PWY-2083|MetaCyc: PWY-2221|MetaCyc: PWY-2229|MetaCyc: PWY-2343|MetaCyc: PWY-2381|MetaCyc: PWY-2467|MetaCyc: PWY-2541|MetaCyc: PWY-2582|MetaCyc: PWY-282|MetaCyc: PWY-2941|MetaCyc: PWY-2942|MetaCyc: PWY-3081|MetaCyc: PWY-3261|MetaC…	[unnamed protein product] [hypothetical protein] [aldolase]
	F9XED3	4.94963	2.35793e-06		145.946	773.648		Mycgr3G104725	Mycgr3P104725				[hypothetical protein partial]
	F9XG16	4.93512	3.68654e-23		181.613	910.632		Mycgr3G74111	Mycgr3P74111	Glyoxalase/Bleomycin resistance protein/Dioxygenase superfamily;Vicinal oxygen chelate (VOC) domain profile.;UBIQUINONE BIOSYNTHESIS MONOOXYGENASE COQ6, MITOCHONDRIAL;PUTATIVE (AFU_ORTHOLOGUE AFUA_7G06950)-RELATED;Glyoxalase/Bleomycin resistance protein	Glyoxalase/Bleomycin resistance protein/Dihydroxybiphenyl dioxygenase;Glyoxalase/fosfomycin resistance/dioxygenase domain;Vicinal oxygen chelate (VOC) domain;Glyoxalase/Bleomycin resistance protein/Dihydroxybiphenyl dioxygenase	MetaCyc: PWY-1042|MetaCyc: PWY-1422|MetaCyc: PWY-1581|MetaCyc: PWY-181|MetaCyc: PWY-1861|MetaCyc: PWY-4061|MetaCyc: PWY-4502|MetaCyc: PWY-4681|MetaCyc: PWY-5163|MetaCyc: PWY-5283|MetaCyc: PWY-5386|MetaCyc: PWY-5419|MetaCyc: PWY-5427|MetaCyc: PWY-5484|MetaCyc: PWY-5487|MetaCyc: PWY-5641|MetaCyc: PWY-5642|MetaCyc: PWY-5741|MetaCyc: PWY-5743|MetaCyc: PWY-5789|MetaCyc: PWY-5802|MetaCyc: PWY-5815|Meta…	[Glyoxalase/Bleomycin resistance protein/Dihydroxybiphenyl dioxygenase] [Metapyrocatechase 2] [glyoxalase] [oxidoreductase] [hypothetical protein] [unnamed protein product]
	F9WX83	4.87272	0.0035931		2.19468	12.1986		Mycgr3G34525	Mycgr3P34525	Carbonic anhydrase;Carbonic anhydrase;CARBONIC ANHYDRASE;CARBON DISULFIDE HYDROLASE;Pro_CA_2;beta-carbonic anhydrase, cab;beta_CA_cladeD	Carbonic anhydrase superfamily;Carbonic anhydrase;Carbonic anhydrase;Carbonic anhydrase superfamily;-	MetaCyc: PWY-1164|MetaCyc: PWY-241|MetaCyc: PWY-5336|MetaCyc: PWY-5743|MetaCyc: PWY-5744|MetaCyc: PWY-5789|MetaCyc: PWY-6142|MetaCyc: PWY-7115|MetaCyc: PWY-7117|MetaCyc: PWY-743|MetaCyc: PWY-7926;MetaCyc: PWY-1164|MetaCyc: PWY-241|MetaCyc: PWY-5336|MetaCyc: PWY-5743|MetaCyc: PWY-5744|MetaCyc: PWY-5789|MetaCyc: PWY-6142|MetaCyc: PWY-7115|MetaCyc: PWY-7117|MetaCyc: PWY-743|MetaCyc: PWY-7926;MetaCyc…	[Uncharacterized protein] [Beta-carbonic anhydrase 1] [hypothetical protein]
	F9XC50	4.87247	5.8401e-05		5.52088	29.5083		Mycgr3G41547	Mycgr3P41547	EXPERA (EXPanded EBP superfamily);TMP_97;EXPERA domain profile.;SIGMA INTRACELLULAR RECEPTOR 2;SIGMA INTRACELLULAR RECEPTOR 2	Sigma intracellular receptor 2;EXPERA domain;-	MetaCyc: PWY-2541|MetaCyc: PWY-6075|MetaCyc: PWY-8191|Reactome: R-DDI-6807047|Reactome: R-DDI-6807062|Reactome: R-HSA-6807047|Reactome: R-HSA-6807062|Reactome: R-MMU-6807047|Reactome: R-MMU-6807062|Reactome: R-RNO-6807047|Reactome: R-RNO-6807062;-	[unnamed protein product] [integral membrane protein]
	F9XH73	4.8677	2.69155e-10		736.007	3717.53		Mycgr3G95064	Mycgr3P95064	CRIB domain profile.;consensus disorder prediction	CRIB domain;-	Reactome: R-BTA-2029482|Reactome: R-BTA-3928664|Reactome: R-BTA-399954|Reactome: R-BTA-5627123|Reactome: R-BTA-5687128|Reactome: R-BTA-8964616|Reactome: R-CEL-2029482|Reactome: R-CEL-376172|Reactome: R-CEL-389359|Reactome: R-CEL-3928662|Reactome: R-CEL-3928664|Reactome: R-CEL-445144|Reactome: R-CEL-5218920|Reactome: R-CEL-5621575|Reactome: R-CEL-5627123|Reactome: R-CEL-5687128|Reactome: R-CEL-895…	[unnamed protein product] [uncharacterized protein]
	F9XR61	4.86556	0.020799		2.89255	17.7029		Mycgr3G97721	Mycgr3P97721	consensus disorder prediction	-	-	[unnamed protein product] [hypothetical protein]
	F9X825	4.85725	5.60156e-17		174.189	864.315		Mycgr3G92214	Mycgr3P92214	Poly (ADP-ribose) glycohydrolase (PARG);POLY ADP-RIBOSE GLYCOHYDROLASE	Poly(ADP-ribose) glycohydrolase;Poly(ADP-ribose) glycohydrolase	Reactome: R-CEL-110362|Reactome: R-DME-110362|Reactome: R-HSA-110362|Reactome: R-MMU-110362|Reactome: R-RNO-110362;Reactome: R-CEL-110362|Reactome: R-DME-110362|Reactome: R-HSA-110362|Reactome: R-MMU-110362|Reactome: R-RNO-110362	[unnamed protein product] [predicted protein] [hypothetical protein] [Poly(ADP-ribose) glycohydrolase isoform]
	F9XLK5	4.78617	1.9465e-10		18.6049	92.5058		Mycgr3G96138	Mycgr3P96138	Coil	-	-	[hypothetical protein]
	F9XQY1	4.76275	0.0465748		0.388011	3.20474		Mycgr3G97669	Mycgr3P97669				[unnamed protein product] [hypothetical protein]
	F9XC21	4.73472	7.83234e-18		18.9338	91.2833		Mycgr3G72506	Mycgr3P72506	Subtilase family;Pro-kumamolisin, activation domain;Sedolisin domain profile.;PROTEASE S8 TRIPEPTIDYL PEPTIDASE I CLN2;SERINE PROTEASE AORO, PUTATIVE (AFU_ORTHOLOGUE AFUA_6G10250)-RELATED;Pro_kuma_activ_2;Subtilisin-like;Protease propeptides/inhibitors;Peptidases_S53;Pro-peptidase_S53	Peptidase S8/S53 domain;Peptidase S53, activation domain;Sedolisin domain;Peptidase S53, activation domain;Peptidase S8/S53 domain superfamily;Sedolisin domain;Peptidase S53, activation domain	MetaCyc: PWY-7884|Reactome: R-CEL-186797|Reactome: R-CEL-2173789|Reactome: R-CEL-983168|Reactome: R-DDI-1369007|Reactome: R-DDI-159418|Reactome: R-DDI-193368|Reactome: R-DDI-382556|Reactome: R-DDI-983170|Reactome: R-DME-159782|Reactome: R-DME-186797|Reactome: R-DME-2173789|Reactome: R-DME-983168|Reactome: R-HSA-1181150|Reactome: R-HSA-1442490|Reactome: R-HSA-1566948|Reactome: R-HSA-1592389|Reacto…	[Tripeptidyl-peptidase SED1] [aorsin, partial] [subtilisin-like protein] [hypothetical protein] [alkaline serine protease AorO] [unnamed protein product]
	F9XJV6	4.71624	6.26071e-17		224.068	1079.78		Mycgr3G95663	Mycgr3P95663	Phospholipase A2, PLA2;consensus disorder prediction	Phospholipase A2 domain superfamily;-	MetaCyc: PWY-6803|MetaCyc: PWY-7409|MetaCyc: PWY-7416|MetaCyc: PWY-7417|MetaCyc: PWY-7783|MetaCyc: PWY-8051|MetaCyc: PWY-8053|Reactome: R-BTA-1482788|Reactome: R-BTA-1482801|Reactome: R-BTA-1482839|Reactome: R-BTA-1482922|Reactome: R-BTA-1482925|Reactome: R-BTA-1483166|Reactome: R-BTA-6803157|Reactome: R-CFA-1482788|Reactome: R-CFA-1482801|Reactome: R-CFA-1482839|Reactome: R-CFA-1482922|Reactome:…	[unnamed protein product] [Apple-like protein] [hypothetical protein] [carbohydrate-binding module family 18 protein] [tryptophan synthase alpha chain]
	F9WWJ5	4.70455	1.06805e-05		107.304	541.429		Mycgr3G66294	Mycgr3P66294	Enoyl-(Acyl carrier protein) reductase;Short-chain dehydrogenase/reductase (SDR) superfamily signature;Glucose/ribitol dehydrogenase family signature;Short-chain dehydrogenases/reductases family signature.;SHORT-CHAIN DEHYDROGENASES/REDUCTASES FAMILY ME	Short-chain dehydrogenase/reductase SDR;Short-chain dehydrogenase/reductase SDR;Short-chain dehydrogenase/reductase, conserved site;NAD(P)-binding domain superfamily;-	MetaCyc: PWY-1121|MetaCyc: PWY-1186|MetaCyc: PWY-1361|MetaCyc: PWY-2503|MetaCyc: PWY-2541|MetaCyc: PWY-2582|MetaCyc: PWY-2601|MetaCyc: PWY-282|MetaCyc: PWY-3061|MetaCyc: PWY-3162|MetaCyc: PWY-321|MetaCyc: PWY-3261|MetaCyc: PWY-361|MetaCyc: PWY-3722|Me	[short chain dehydrogenase like protein] [sorbose reductase sou1-like] [hypothetical protein] [unnamed protein product] [NAD(P)-binding protein]
	F9WZY6	4.68295	0.00226376		20.2422	108.672		Mycgr3G89177	Mycgr3P89177	consensus disorder prediction	-	-	[unnamed protein product] [uncharacterized protein] [hypothetical protein]
	F9X2B9	4.67641	4.17641e-23		40.0934	189.405		Mycgr3G99102	Mycgr3P99102	Acid Proteases;Eukaryotic aspartyl protease;Pepsin (A1) aspartic protease family signature;Eukaryotic and viral aspartyl proteases active site.;Peptidase family A1 domain profile.;BETA-SITE APP-CLEAVING ENZYME, ISOFORM A-RELATED;ASPERGILLOPEPSIN-1;Acid proteases;Aspergillopepsin_like	Aspartic peptidase domain superfamily;Peptidase family A1 domain;Aspartic peptidase A1 family;Aspartic peptidase, active site;Peptidase family A1 domain;Aspartic peptidase A1 family;Aspartic peptidase domain superfamily;Aspergillopepsin-like catalytic domain	MetaCyc: PWY-6289|MetaCyc: PWY-6322|MetaCyc: PWY-6374|MetaCyc: PWY-6378|MetaCyc: PWY-6379|MetaCyc: PWY-6409|MetaCyc: PWY-6423|MetaCyc: PWY-6574|MetaCyc: PWY-6626|MetaCyc: PWY-6749|MetaCyc: PWY-6855|MetaCyc: PWY-6902|MetaCyc: PWY-6955|MetaCyc: PWY-6998|MetaCyc: PWY-7127|MetaCyc: PWY-7400|MetaCyc: PWY-7419|MetaCyc: PWY-7510|MetaCyc: PWY-7529|MetaCyc: PWY-7532|MetaCyc: PWY-7533|MetaCyc: PWY-7542|Met…	[unnamed protein product] [Rhizopuspepsin] [Aspartic protease pep1] [hypothetical protein]
	F9XA55	4.6734	0.0208688		0.850059	5.49203		Mycgr3G39937	Mycgr3P39937	MFS general substrate transporter like domains;Major Facilitator Superfamily;Major facilitator superfamily (MFS) profile.;PERMEASE-RELATED;THIAMINE PATHWAY TRANSPORTER THI73;MFS general substrate transporter;MFS_FEN2_like;consensus disorder prediction	MFS transporter superfamily;Major facilitator superfamily;Major facilitator superfamily domain;MFS transporter superfamily;-	MetaCyc: PWY-5129|MetaCyc: PWY-6322|MetaCyc: PWY-6369|MetaCyc: PWY-6626|MetaCyc: PWY-6682|MetaCyc: PWY-6955|MetaCyc: PWY-7077|MetaCyc: PWY-7321|MetaCyc: PWY-7740|MetaCyc: PWY-7769|MetaCyc: PWY-7884|MetaCyc: PWY-7886|MetaCyc: PWY-7948|MetaCyc: PWY-7975|MetaCyc: PWY-8129|Reactome: R-BTA-112311|Reactome: R-BTA-181430|Reactome: R-BTA-189200|Reactome: R-BTA-196757|Reactome: R-BTA-2161517|Reactome: R-B…	[unnamed protein product] [MFS general substrate transporter] [major facilitator superfamily transporter allantoate like protein] [hypothetical protein]
	F9X7G7	4.67296	2.35673e-08		27.3553	132.99		Mycgr3G92173	Mycgr3P92173	BTB/POZ domain;BTB domain profile.;POZ domain;BTB_POZ_ZBTB_KLHL-like;consensus disorder prediction	BTB/POZ domain;BTB/POZ domain;SKP1/BTB/POZ domain superfamily;-	MetaCyc: PWY-3801|MetaCyc: PWY-5054|MetaCyc: PWY-5384|MetaCyc: PWY-5514|MetaCyc: PWY-5659|MetaCyc: PWY-5757|MetaCyc: PWY-6142|MetaCyc: PWY-6147|MetaCyc: PWY-621|MetaCyc: PWY-622|MetaCyc: PWY-6383|MetaCyc: PWY-6502|MetaCyc: PWY-6797|MetaCyc: PWY-6981|MetaCyc: PWY-6992|MetaCyc: PWY-7206|MetaCyc: PWY-7238|MetaCyc: PWY-7347|MetaCyc: PWY-7385|MetaCyc: PWY-7419|MetaCyc: PWY-7539|MetaCyc: PWY-7719|MetaC…
	F9X2H5	4.67214	7.0641e-11		177.569	855.202		Mycgr3G108147	Mycgr3P108147	Prokaryotic membrane lipoprotein lipid attachment site profile.;consensus disorder prediction	-	-	[uncharacterized protein] [hypothetical protein]
	F9WWR4	4.6626	3.08839e-09		14.0097	67.4957		Mycgr3G102690	Mycgr3P102690	consensus disorder prediction	-	-	[unnamed protein product] [uncharacterized protein]
	None	4.60638	9.04222e-08		3145.77	15157.6		Mycgr3G108994	Mycgr3P108994	Tannase and feruloyl esterase;FERULOYL ESTERASE B-RELATED;FERULOYL ESTERASE B-RELATED;alpha/beta-Hydrolases	Tannase/feruloyl esterase;Tannase/feruloyl esterase;Alpha/Beta hydrolase fold	MetaCyc: PWY-1921|MetaCyc: PWY-5835|MetaCyc: PWY-6190|MetaCyc: PWY-6322|MetaCyc: PWY-6415|MetaCyc: PWY-6558|MetaCyc: PWY-6784|MetaCyc: PWY-6848|MetaCyc: PWY-7002|MetaCyc: PWY-7352|MetaCyc: PWY-7367|MetaCyc: PWY-7521|MetaCyc: PWY-7599|MetaCyc: PWY-7660|MetaCyc: PWY-7712|MetaCyc: PWY-7713|MetaCyc: PWY-7730|MetaCyc: PWY-7769|MetaCyc: PWY-7794|MetaCyc: PWY-7982|MetaCyc: PWY-8058|MetaCyc: PWY-8143;Met…	[tannase-domain-containing protein] [hypothetical protein partial] [uncharacterized protein] [unnamed protein product] [putative ferulic acid Esterase/Feruloyl esterase precursor]
	F9XEK2	4.59237	6.28613e-20		68.1511	316.382		Mycgr3G73568	Mycgr3P73568				[unnamed protein product] [uncharacterized protein] [fad-type 2] [hypothetical protein]
	F9XLJ6	4.59165	1.55673e-50		2195.94	10144.9		Mycgr3G105888	Mycgr3P105888	NmrA-like family;NMRA-LIKE FAMILY PROTEIN;NMRA-LIKE FAMILY PROTEIN;NAD(P)-binding Rossmann-fold domains	NmrA-like domain;NAD(P)-binding domain superfamily	MetaCyc: PWY-2463|MetaCyc: PWY-2464|MetaCyc: PWY-2541|MetaCyc: PWY-2582|MetaCyc: PWY-5292|MetaCyc: PWY-5301|MetaCyc: PWY-5367|MetaCyc: PWY-5393|MetaCyc: PWY-5466|MetaCyc: PWY-5729|MetaCyc: PWY-5818|MetaCyc: PWY-5859|MetaCyc: PWY-5956|MetaCyc: PWY-5972|M	[quinone oxidoreductase 2] [putative transporter C3H1.06c] [hypothetical protein] [domain-containing protein] [NAD(P)-binding protein] [unnamed protein product]
	F9XGU5	4.56709	2.9248e-16		3616.35	16851.6		Mycgr3G74506	Mycgr3P74506	Fatty acid hydroxylase superfamily;STEROL DESATURASE;STEROL DELTA 5,6-DESATURASE ERG3 (AFU_ORTHOLOGUE AFUA_6G05140)	Fatty acid hydroxylase;-	MetaCyc: PWY-2541|MetaCyc: PWY-282|MetaCyc: PWY-2961|MetaCyc: PWY-4942|MetaCyc: PWY-5047|MetaCyc: PWY-5129|MetaCyc: PWY-5132|MetaCyc: PWY-5133|MetaCyc: PWY-5159|MetaCyc: PWY-5175|MetaCyc: PWY-5288|MetaCyc: PWY-5292|MetaCyc: PWY-5301|MetaCyc: PWY-5368|MetaCyc: PWY-5472|MetaCyc: PWY-5748|MetaCyc: PWY-5775|MetaCyc: PWY-5795|MetaCyc: PWY-5846|MetaCyc: PWY-5875|MetaCyc: PWY-5947|MetaCyc: PWY-5984|Meta…	[unnamed protein product] [hypothetical protein]
	F9X093	4.56083	2.94702e-17		101.239	471.939		Mycgr3G89647	Mycgr3P89647				[unnamed protein product] [hypothetical protein]
	F9WZI0	4.54417	7.67581e-06		25.0546	120.483		Mycgr3G31554	Mycgr3P31554	ATPase family associated with various cellular activities (AAA);FAMILY ATPASE, PUTATIVE-RELATED;FAMILY ATPASE, PUTATIVE-RELATED;AAA_5;P-loop containing nucleoside triphosphate hydrolases;AAA	P-loop containing nucleoside triphosphate hydrolase;ATPase, AAA-type, core;AAA+ ATPase domain;P-loop containing nucleoside triphosphate hydrolase;-	MetaCyc: PWY-102|MetaCyc: PWY-1061|MetaCyc: PWY-1187|MetaCyc: PWY-1281|MetaCyc: PWY-1722|MetaCyc: PWY-181|MetaCyc: PWY-2083|MetaCyc: PWY-2161|MetaCyc: PWY-2201|MetaCyc: PWY-2681|MetaCyc: PWY-2781|MetaCyc: PWY-2821|MetaCyc: PWY-3542|MetaCyc: PWY-361|MetaCyc: PWY-3841|MetaCyc: PWY-3961|MetaCyc: PWY-4021|MetaCyc: PWY-4061|MetaCyc: PWY-4161|MetaCyc: PWY-4621|MetaCyc: PWY-4801|MetaCyc: PWY-4922|MetaCy…	[unnamed protein product] [hypothetical protein] [ATP-dependent zinc metalloprotease FtsH] [P-loop containing nucleoside triphosphate hydrolase protein]
	F9X3C5	4.53822	7.24031e-05		4.78678	23.71		Mycgr3G90420	Mycgr3P90420				[unnamed protein product] [hypothetical protein]
	F9XAS6	4.52312	0.0198467		18.7989	108.696		Mycgr3G93022	Mycgr3P93022	Stc1 domain;consensus disorder prediction	Stc1 domain;-	-	[unnamed protein product] [uncharacterized protein] [DNA repair protein] [Meiotic chromosome segregation protein]
	F9XL20	4.48033	2.04088e-07		986.478	4628.94		Mycgr3G105867	Mycgr3P105867	consensus disorder prediction	-	-	[unnamed protein product] [hypothetical protein]
	F9XE49	4.47287	0.0163315		5.54948	30.2582		Mycgr3G27161	Mycgr3P27161	Glycoside hydrolase 131 catalytic N-terminal domain;-	Glycoside hydrolase 131, catalytic N-terminal;-	-	[glycoside hydrolase family 131 protein] [unnamed protein product] [Uncharacterized protein] [related to endoglucanase c]
	F9XHD0	4.44507	1.66505e-18		746.658	3373.93		Mycgr3G110629	Mycgr3P110629	Squalene-hopene cyclase C-terminal domain;Squalene-hopene cyclase N-terminal domain;Terpene synthases signature.;TERPENE CYCLASE/MUTASE FAMILY MEMBER;LANOSTEROL SYNTHASE;Prenyltransferase Like 2;Terpenoid cyclases/Protein prenyltransferases;squalene_c	Squalene cyclase, C-terminal;Squalene cyclase, N-terminal;Terpene synthase, conserved site;Squalene cyclase;Squalene cyclase;Terpenoid cyclases/protein prenyltransferase alpha-alpha toroid;Squalene cyclase;Squalene cyclase	MetaCyc: PWY-112|MetaCyc: PWY-2981|MetaCyc: PWY-5032|MetaCyc: PWY-5203|MetaCyc: PWY-5377|MetaCyc: PWY-5411|MetaCyc: PWY-5412|MetaCyc: PWY-5413|MetaCyc: PWY-5414|MetaCyc: PWY-5421|MetaCyc: PWY-5422|MetaCyc: PWY-5672|MetaCyc: PWY-5930|MetaCyc: PWY-5935|	[unnamed protein product] [Seco-amyrin synthase] [ERG7, lanosterol synthase] [hypothetical protein]
	F9XF03	4.42918	2.65434e-09		1545.48	7094.05		Mycgr3G73757	Mycgr3P73757	MFS general substrate transporter like domains;Sugar (and other) transporter;Sugar transporter signature;Sugar transport proteins signature 1.;Major facilitator superfamily (MFS) profile.;PLASTIDIC GLUCOSE TRANSPORTER 4;SUGAR TRANSPORTER, PUTATIVE (AFU_ORTHOLOGUE AFUA_8G01180)-RELATED;MFS general substrate transporter;SP: MFS transporter, sugar porter (SP) family	MFS transporter superfamily;Major facilitator, sugar transporter-like;Sugar/inositol transporter;Sugar transporter, conserved site;Major facilitator superfamily domain;MFS transporter superfamily;Sugar/inositol transporter	MetaCyc: PWY-5129|MetaCyc: PWY-6322|MetaCyc: PWY-6369|MetaCyc: PWY-6626|MetaCyc: PWY-6682|MetaCyc: PWY-6955|MetaCyc: PWY-7077|MetaCyc: PWY-7321|MetaCyc: PWY-7740|MetaCyc: PWY-7769|MetaCyc: PWY-7884|MetaCyc: PWY-7886|MetaCyc: PWY-7948|MetaCyc: PWY-7975|MetaCyc: PWY-8129|Reactome: R-BTA-112311|Reactome: R-BTA-181430|Reactome: R-BTA-189200|Reactome: R-BTA-196757|Reactome: R-BTA-2161517|Reactome: R-B…	[Sugar transporter STL1, partial] [unnamed protein product] [hypothetical protein] [general substrate transporter]
	F9XJC4	4.41539	5.0817e-15		68.1286	305.568		Mycgr3G105754	Mycgr3P105754	consensus disorder prediction	-	-	[hypothetical protein]
	F9XGK2	4.40293	2.62419e-22		418.237	1864.73		Mycgr3G110276	Mycgr3P110276	consensus disorder prediction	-	-	[unnamed protein product] [uncharacterized protein]
	F9XGH7	4.39419	0.00088522		12.3163	59.9226		Mycgr3G100649	Mycgr3P100649				[unnamed protein product]
	F9XNG6	4.38102	6.95611e-08		12.6626	57.5198		Mycgr3G28830	Mycgr3P28830	Ankyrin repeats (3 copies);Ankyrin repeat profile.;Ankyrin repeat region circular profile.;ANKYRIN REPEAT, PH AND SEC7 DOMAIN CONTAINING PROTEIN SECG-RELATED;ANK_2a;Ankyrin repeat	Ankyrin repeat-containing domain superfamily;Ankyrin repeat-containing domain;Ankyrin repeat;Ankyrin repeat;Ankyrin repeat-containing domain superfamily	MetaCyc: PWY-1061|MetaCyc: PWY-1121|MetaCyc: PWY-2083|MetaCyc: PWY-321|MetaCyc: PWY-3542|MetaCyc: PWY-361|MetaCyc: PWY-4021|MetaCyc: PWY-4161|MetaCyc: PWY-4801|MetaCyc: PWY-4922|MetaCyc: PWY-5048|MetaCyc: PWY-5059|MetaCyc: PWY-5105|MetaCyc: PWY-5129|MetaCyc: PWY-5139|MetaCyc: PWY-5209|MetaCyc: PWY-5268|MetaCyc: PWY-5284|MetaCyc: PWY-5287|MetaCyc: PWY-5292|MetaCyc: PWY-5301|MetaCyc: PWY-5305|MetaC…	[ankyrin repeat and SAM domain containing protein 6] [Serine/threonine-protein phosphatase 6 regulatory ankyrin repeat subunit B] [oxidoreductase domain containing protein] [CDC9, ATP-dependent DNA ligase, partial] [vegetative incompatibility protein het-e-1] [mitochondrial transporter fsf1, variant] [HET-like protein] [putative ankyrin repeat protein L63] [unnamed protein product] [hypothetical …
	F9X7S3	4.3781	0.00438057		2.04641	10.5709		Mycgr3G103691	Mycgr3P103691				[hypothetical protein]
	F9X528	4.37111	1.80661e-06		13.7138	61.9926		Mycgr3G38930	Mycgr3P38930	Mycotoxin biosynthesis protein UstYa;YALI0B05434P;-	Mycotoxin biosynthesis protein UstYa-like;Mycotoxin biosynthesis protein UstYa-like;-	MetaCyc: PWY-5660;MetaCyc: PWY-5660;-	[Cyclochlorotine biosynthesis protein O] [unnamed protein product] [tat pathway signal sequence] [Oxidase ustYa]
	F9XJS1	4.37081	0.000246843		13.4249	63.845		Mycgr3G101121	Mycgr3P101121	MFS general substrate transporter like domains;Sugar (and other) transporter;Sugar transporter signature;Sugar transport proteins signature 1.;Sugar transport proteins signature 2.;Major facilitator superfamily (MFS) profile.;PLASTIDIC GLUCOSE TRANSPORTER 4;QUINATE TRANSPORTER, PUTATIVE (AFU_ORTHOLOGUE AFUA_6G06960)-RELATED;MFS general substrate transporter;SP: MFS transporter, sugar porter (SP) …	MFS transporter superfamily;Major facilitator, sugar transporter-like;Sugar/inositol transporter;Sugar transporter, conserved site;Sugar transporter, conserved site;Major facilitator superfamily domain;MFS transporter superfamily;Sugar/inositol transporter	MetaCyc: PWY-5129|MetaCyc: PWY-6322|MetaCyc: PWY-6369|MetaCyc: PWY-6626|MetaCyc: PWY-6682|MetaCyc: PWY-6955|MetaCyc: PWY-7077|MetaCyc: PWY-7321|MetaCyc: PWY-7740|MetaCyc: PWY-7769|MetaCyc: PWY-7884|MetaCyc: PWY-7886|MetaCyc: PWY-7948|MetaCyc: PWY-7975|MetaCyc: PWY-8129|Reactome: R-BTA-112311|Reactome: R-BTA-181430|Reactome: R-BTA-189200|Reactome: R-BTA-196757|Reactome: R-BTA-2161517|Reactome: R-B…	[hypothetical protein] [unnamed protein product] [quinate permease] [general substrate transporter]
	F9WYM8	4.37078	0.0485075		3.43687	19.4956		Mycgr3G107697	Mycgr3P107697				[hypothetical protein]
	F9XEK8	4.36263	0.0202254		1.2273	6.93874		Mycgr3G94183	Mycgr3P94183	consensus disorder prediction	-	-	[unnamed protein product] [uncharacterized protein] [hypothetical protein]
	F9X599	4.3387	5.7551e-20		240.298	1055.21		Mycgr3G70294	Mycgr3P70294	Glucose Oxidase, domain 3;GMC oxidoreductase;GMC oxidoreductase;Alcohol_oxidase;GLUCOSE-METHANOL-CHOLINE GMC OXIDOREDUCTASE;DEHYDROGENASE, PUTATIVE (AFU_ORTHOLOGUE AFUA_5G00630)-RELATED;FAD/NAD(P)-binding domain;FAD-linked reductases, C-terminal domain	FAD/NAD(P)-binding domain superfamily;Glucose-methanol-choline oxidoreductase, N-terminal;Glucose-methanol-choline oxidoreductase, C-terminal;Glucose-methanol-choline oxidoreductase;Glucose-methanol-choline oxidoreductase;FAD/NAD(P)-binding domain sup	MetaCyc: PWY-0|MetaCyc: PWY-101|MetaCyc: PWY-1061|MetaCyc: PWY-1121|MetaCyc: PWY-1186|MetaCyc: PWY-1187|MetaCyc: PWY-1381|MetaCyc: PWY-2|MetaCyc: PWY-2083|MetaCyc: PWY-2181|MetaCyc: PWY-2229|MetaCyc: PWY-2261|MetaCyc: PWY-2421|MetaCyc: PWY-2467|MetaCyc:	[alcohol dehydrogenase, partial] [glucose-methanol-choline (gmc) oxidoreductase like protein] [hypothetical protein] [GMC oxidoreductase] [unnamed protein product]
	F9XHF6	4.27127	0.000147851		77.9787	360.29		Mycgr3G74641	Mycgr3P74641	MFS general substrate transporter like domains;Major Facilitator Superfamily;Major facilitator superfamily (MFS) profile.;MAJOR FACILITATOR SUPERFAMILY;TRANSPORTER, PUTATIVE (AFU_ORTHOLOGUE AFUA_2G05350)-RELATED;MFS general substrate transporter;consensus disorder prediction	MFS transporter superfamily;Major facilitator superfamily;Major facilitator superfamily domain;MFS transporter superfamily;-	MetaCyc: PWY-5129|MetaCyc: PWY-6322|MetaCyc: PWY-6369|MetaCyc: PWY-6626|MetaCyc: PWY-6682|MetaCyc: PWY-6955|MetaCyc: PWY-7077|MetaCyc: PWY-7321|MetaCyc: PWY-7740|MetaCyc: PWY-7769|MetaCyc: PWY-7884|MetaCyc: PWY-7886|MetaCyc: PWY-7948|MetaCyc: PWY-7975|MetaCyc: PWY-8129|Reactome: R-BTA-112311|Reactome: R-BTA-181430|Reactome: R-BTA-189200|Reactome: R-BTA-196757|Reactome: R-BTA-2161517|Reactome: R-B…	[synaptic vesicle transporter] [major facilitator superfamily domain-containing protein] [related to synaptic vesicle transporter SVOP and related transporters (major facilitator superfamily)] [hypothetical protein] [unnamed protein product] [putative mfs]
	F9XAS5	4.25139	1.02595e-05		371.677	1673.23		Mycgr3G109371	Mycgr3P109371	Coil;consensus disorder prediction	-	-	[unnamed protein product] [uncharacterized protein]
	F9X255	4.25009	0.000124861		5.22454	23.9441		Mycgr3G90527	Mycgr3P90527	Coil	-	-	[unnamed protein product] [paxneb superfamily protein]
	F9XRV7	4.23739	1.81595e-07		18.5382	81.1946		Mycgr3G97949	Mycgr3P97949	consensus disorder prediction	-	-	[unnamed protein product] [hypothetical protein]
	F9XBH5	4.23408	2.45621e-10		73.5827	320.355		Mycgr3G93386	Mycgr3P93386	Zinc finger C2H2 type domain signature.;Zinc finger C2H2 type domain profile.;consensus disorder prediction	Zinc finger C2H2-type;Zinc finger C2H2-type;-	MetaCyc: PWY-102|MetaCyc: PWY-1061|MetaCyc: PWY-1187|MetaCyc: PWY-2083|MetaCyc: PWY-3542|MetaCyc: PWY-4021|MetaCyc: PWY-4161|MetaCyc: PWY-5035|MetaCyc: PWY-5036|MetaCyc: PWY-5047|MetaCyc: PWY-5059|MetaCyc: PWY-5070|MetaCyc: PWY-5105|MetaCyc: PWY-5209|MetaCyc: PWY-5287|MetaCyc: PWY-5301|MetaCyc: PWY-5305|MetaCyc: PWY-5349|MetaCyc: PWY-5392|MetaCyc: PWY-5479|MetaCyc: PWY-5665|MetaCyc: PWY-5729|Meta…	[unnamed protein product] [hypothetical protein]
	F9XE50	4.21867	0.000405648		2.81166	12.8308		Mycgr3G104703	Mycgr3P104703				[hypothetical protein]
	F9X9C2	4.21761	3.55506e-05		145.454	655.218		Mycgr3G80332	Mycgr3P80332				[unnamed protein product]
	F9X568	4.19223	1.09654e-09		46.0799	197.226		Mycgr3G91969	Mycgr3P91969	Zinc/RING finger domain, C3HC4 (zinc finger);HORMA domain;HORMA domain;HORMA domain profile.;HORMA DOMAIN-CONTAINING PROTEIN 1;The spindle assembly checkpoint protein mad2;FYVE/PHD zinc finger;consensus disorder prediction	Zinc finger, RING/FYVE/PHD-type;HORMA domain superfamily;HORMA domain;HORMA domain;HORMA domain superfamily;Zinc finger, FYVE/PHD-type;-	MetaCyc: PWY-1001|MetaCyc: PWY-102|MetaCyc: PWY-1061|MetaCyc: PWY-1187|MetaCyc: PWY-1822|MetaCyc: PWY-1901|MetaCyc: PWY-1961|MetaCyc: PWY-1981|MetaCyc: PWY-2021|MetaCyc: PWY-2083|MetaCyc: PWY-2881|MetaCyc: PWY-2901|MetaCyc: PWY-2902|MetaCyc: PWY-3542|MetaCyc: PWY-361|MetaCyc: PWY-4021|MetaCyc: PWY-4161|MetaCyc: PWY-4421|MetaCyc: PWY-4801|MetaCyc: PWY-4922|MetaCyc: PWY-5035|MetaCyc: PWY-5036|MetaC…	[unnamed protein product] [uncharacterized protein] [hypothetical protein] [Meiosis-specific protein hop1]
	F9XIA4	4.18037	2.39457e-21		63.0364	266.119		Mycgr3G101025	Mycgr3P101025	OPT oligopeptide transporter protein;OLIGOPEPTIDE TRANSPORTER YGL114W-RELATED;consensus disorder prediction	Oligopeptide transporter, OPT superfamily;Metal-nicotianamine transporter YSL-like;-	-	[oligopeptide transporter] [Metal-nicotianamine transporter YSL2] [related to permeases-unknown function] [EMBL:CCA78027.1}] [hypothetical protein] [unnamed protein product] [Putative uncharacterized protein]
	F9WXD8	4.17137	3.48616e-17		65.1436	275.289		Mycgr3G106738	Mycgr3P106738	consensus disorder prediction	-	-	[unnamed protein product] [hypothetical protein]
	F9X0H1	4.16672	6.04199e-18		63.417	269.116		Mycgr3G33002	Mycgr3P33002	PCMH-type FAD-binding domain profile.;L-GULONOLACTONE OXIDASE;FAD-binding/transporter-associated domain-like	FAD-binding, type PCMH, subdomain 1;FAD-binding, type PCMH, subdomain 2;FAD-binding domain, PCMH-type;L-gulonolactone/D-arabinono-1,4-lactone oxidase;FAD-binding, type PCMH-like superfamily	MetaCyc: PWY-1121|MetaCyc: PWY-1186|MetaCyc: PWY-2541|MetaCyc: PWY-2582|MetaCyc: PWY-2601|MetaCyc: PWY-2724|MetaCyc: PWY-282|MetaCyc: PWY-3162|MetaCyc: PWY-3181|MetaCyc: PWY-321|MetaCyc: PWY-3261|MetaCyc: PWY-361|MetaCyc: PWY-3722|MetaCyc: PWY-3901|MetaCyc: PWY-5055|MetaCyc: PWY-5101|MetaCyc: PWY-5140|MetaCyc: PWY-5271|MetaCyc: PWY-5283|MetaCyc: PWY-5287|MetaCyc: PWY-5292|MetaCyc: PWY-5316|MetaCy…	[unnamed protein product] [putative FAD-binding type 2 protein] [cholesterol oxidase like protein] [hypothetical protein]
	F9XFT2	4.15099	8.7287e-10		247.421	1056.09		Mycgr3G100756	Mycgr3P100756	consensus disorder prediction	-	-	[unnamed protein product] [uncharacterized protein] [hypothetical protein] [putative cys met metabolism pyridoxal phosphate-dependent enzyme protein]
	F9XMT1	4.15071	1.75602e-12		151.73	642.564		Mycgr3G106099	Mycgr3P106099	consensus disorder prediction	-	-	[unnamed protein product]
	F9XQ56	4.13386	0.000682386		21.4918	97.2648		Mycgr3G88451	Mycgr3P88451	Necrosis inducing protein (NPP1);Necrosis-inducing_protein;DOMAIN PROTEIN, PUTATIVE (AFU_ORTHOLOGUE AFUA_5G00600)-RELATED;DOMAIN PROTEIN, PUTATIVE (AFU_ORTHOLOGUE AFUA_5G00600)-RELATED	Necrosis inducing protein;Necrosis inducing protein;Necrosis inducing protein;-	-	[NPP1-domain-containing protein] [necrosis and ethylene inducing protein] [probable NPP1 domain protein] [Hypothetical protein] [Uncharacterized protein] [Inosine-5'-monophosphate dehydrogenase] [unnamed protein product]
	F9WXI8	4.12406	3.97749e-11		41.5477	175.995		Mycgr3G28780	Mycgr3P28780	Coil	-	-	[unnamed protein product]
	F9XBV6	4.09153	0.0200144		2.30378	11.6944		Mycgr3G93436	Mycgr3P93436	Glucose Oxidase, domain 3;Glucose Oxidase, domain 2;GMC oxidoreductase;GLUCOSE-METHANOL-CHOLINE GMC OXIDOREDUCTASE;DEHYDROGENASE, PUTATIVE (AFU_ORTHOLOGUE AFUA_4G00610)-RELATED;FAD/NAD(P)-binding domain;consensus disorder prediction	FAD/NAD(P)-binding domain superfamily;Glucose Oxidase, domain 2;Glucose-methanol-choline oxidoreductase, N-terminal;Glucose-methanol-choline oxidoreductase;FAD/NAD(P)-binding domain superfamily;-	MetaCyc: PWY-0|MetaCyc: PWY-101|MetaCyc: PWY-1061|MetaCyc: PWY-1121|MetaCyc: PWY-1186|MetaCyc: PWY-1187|MetaCyc: PWY-1381|MetaCyc: PWY-2|MetaCyc: PWY-2083|MetaCyc: PWY-2181|MetaCyc: PWY-2229|MetaCyc: PWY-2261|MetaCyc: PWY-2421|MetaCyc: PWY-2467|MetaCyc:	[GMC oxidoreductase] [unnamed protein product] [hypothetical protein] [related to choline dehydrogenase]
	F9WY88	4.08479	3.77478e-08		62.3969	261.688		Mycgr3G89777	Mycgr3P89777	Coil;bZIP transcription factor;Basic-leucine zipper (bZIP) domain profile.;brlzneu;Leucine zipper domain;bZIP_HY5-like;consensus disorder prediction	Basic-leucine zipper domain;Basic-leucine zipper domain;Basic-leucine zipper domain;-	Reactome: R-BTA-2559580|Reactome: R-BTA-2871796|Reactome: R-BTA-450341|Reactome: R-BTA-8874211|Reactome: R-BTA-983231|Reactome: R-CEL-2559580|Reactome: R-CEL-2559582|Reactome: R-CEL-2871796|Reactome: R-CEL-3214847|Reactome: R-CEL-450341|Reactome: R-CE	[unnamed protein product] [uncharacterized protein] [bZIP transcription factor like protein]
	F9XAA7	4.07653	8.87072e-08		24.0802	101.395		Mycgr3G40128	Mycgr3P40128	Protein of unknown function (DUF4246);IFI3P	Protein of unknown function DUF4246;Protein of unknown function DUF4246	-	[unnamed protein product] [uncharacterized protein]
	F9XPB4	4.07332	1.28234e-12		108.617	450.374		Mycgr3G97237	Mycgr3P97237	consensus disorder prediction	-	-	[unnamed protein product] [uncharacterized protein] [hypothetical protein]
	F9XLT3	4.06968	5.05751e-05		72.7651	313.452		Mycgr3G111117	Mycgr3P111117	alpha/beta hydrolase;LIPASE B;alpha/beta-Hydrolases	Alpha/Beta hydrolase fold;Alpha/Beta hydrolase fold	MetaCyc: PWY-1061|MetaCyc: PWY-1121|MetaCyc: PWY-1186|MetaCyc: PWY-1801|MetaCyc: PWY-181|MetaCyc: PWY-1822|MetaCyc: PWY-1901|MetaCyc: PWY-1921|MetaCyc: PWY-1961|MetaCyc: PWY-1981|MetaCyc: PWY-2002|MetaCyc: PWY-2021|MetaCyc: PWY-2055|MetaCyc: PWY-2083|MetaCyc: PWY-2321|MetaCyc: PWY-2343|MetaCyc: PWY-2541|MetaCyc: PWY-2601|MetaCyc: PWY-2881|MetaCyc: PWY-2901|MetaCyc: PWY-2902|MetaCyc: PWY-3162|Meta…	[lipase b precursor like protein] [alpha/beta-hydrolase] [Lipase B] [uncharacterized protein] [hypothetical protein] [unnamed protein product]
	F9XFI3	4.05655	0.0312471		4.20878	20.8047		Mycgr3G100850	Mycgr3P100850	Glucose Oxidase, domain 3;GMC oxidoreductase;GMC oxidoreductase;Alcohol_oxidase;GMC oxidoreductases signature 2.;GLUCOSE-METHANOL-CHOLINE GMC OXIDOREDUCTASE;DEHYDROGENASE PKFF-RELATED;FAD/NAD(P)-binding domain;FAD-linked reductases, C-terminal domain	FAD/NAD(P)-binding domain superfamily;Glucose-methanol-choline oxidoreductase, N-terminal;Glucose-methanol-choline oxidoreductase, C-terminal;Glucose-methanol-choline oxidoreductase;Glucose-methanol-choline oxidoreductase, N-terminal;Glucose-methanol-ch	MetaCyc: PWY-0|MetaCyc: PWY-101|MetaCyc: PWY-1061|MetaCyc: PWY-1121|MetaCyc: PWY-1186|MetaCyc: PWY-1187|MetaCyc: PWY-1381|MetaCyc: PWY-2|MetaCyc: PWY-2083|MetaCyc: PWY-2181|MetaCyc: PWY-2229|MetaCyc: PWY-2261|MetaCyc: PWY-2421|MetaCyc: PWY-2467|MetaCyc:	[unnamed protein product] [hypothetical protein] [GMC oxidoreductase like protein] [Patulin synthase]
	F9XA76	4.03972	5.07327e-06		256.675	1084.75		Mycgr3G109115	Mycgr3P109115	consensus disorder prediction	-	-	[putative f-box domain-containing protein] [unnamed protein product] [Uncharacterized protein]
	F9XPB3	4.02811	2.79829e-28		1730.26	7028.07		Mycgr3G77642	Mycgr3P77642	K+ potassium transporter;OSMOTIC STRESS POTASSIUM TRANSPORTER;POTASSIUM TRANSPORTER 10;kup: potassium uptake protein	Potassium transporter;Potassium transporter;Potassium transporter	-	[unnamed protein product] [related to K+ transporter] [potassium transporter] [hypothetical protein]
	F9XE64	3.99122	2.12873e-23		718.592	2896.82		Mycgr3G43295	Mycgr3P43295	Fungal Zn(2)-Cys(6) binuclear cluster domain;Fungal specific transcription factor domain;Zn(2)-C6 fungal-type DNA-binding domain signature.;Zn(2)-C6 fungal-type DNA-binding domain profile.;THIAMINE REPRESSIBLE GENES REGULATORY PROTEIN THI5;ACTIVATOR OF	Zn(2)-C6 fungal-type DNA-binding domain superfamily;Zn(2)-C6 fungal-type DNA-binding domain;Transcription factor domain, fungi;Zn(2)-C6 fungal-type DNA-binding domain;Zn(2)-C6 fungal-type DNA-binding domain;Zn(2)-C6 fungal-type DNA-binding domain;Zn(2)-C6 fungal-type DNA-binding domain superfamily;Zn(2)-C6 fungal-type DNA-binding domain;-	-	[unnamed protein product] [uncharacterized protein LOC112037749] [hypothetical protein] [Respiratory transcription factor ZNF1]
	F9WXH4	3.9866	0.0127691		2.85749	13.1886		Mycgr3G88698	Mycgr3P88698	consensus disorder prediction	-	-	[unnamed protein product] [hypothetical protein]
	F9XHF4	3.97655	7.52798e-08		132.03	541.977		Mycgr3G45767	Mycgr3P45767	Beta-lactamase;PENICILLIN-BINDING PROTEIN;beta-lactamase/transpeptidase-like	Beta-lactamase/transpeptidase-like;Beta-lactamase-related;Beta-lactamase/transpeptidase-like	MetaCyc: PWY-1921|MetaCyc: PWY-361|MetaCyc: PWY-4801|MetaCyc: PWY-4922|MetaCyc: PWY-5048|MetaCyc: PWY-5139|MetaCyc: PWY-5265|MetaCyc: PWY-5268|MetaCyc: PWY-5284|MetaCyc: PWY-5292|MetaCyc: PWY-5307|MetaCyc: PWY-5313|MetaCyc: PWY-5353|MetaCyc: PWY-5400|MetaCyc: PWY-5437|MetaCyc: PWY-5473|MetaCyc: PWY-5475|MetaCyc: PWY-5477|MetaCyc: PWY-5660|MetaCyc: PWY-5706|MetaCyc: PWY-5707|MetaCyc: PWY-5710|Meta…	[beta-lactamase like protein] [unnamed protein product] [related to beta-lactamase] [hypothetical protein] [putative hydrolase M10]
	F9X0E2	3.959	2.12758e-06		637.787	2634.09		Mycgr3G107497	Mycgr3P107497	Coil;Basic-leucine zipper (bZIP) domain signature.;XANTHOCILLIN BIOSYNTHESIS CLUSTER TRANSCRIPTION FACTOR XANC-RELATED;B-ZIP TRANSCRIPTION FACTOR (EUROFUNG)-RELATED;Leucine zipper domain;bZIP_YAP;consensus disorder prediction	Basic-leucine zipper domain;-	Reactome: R-BTA-2559580|Reactome: R-BTA-2871796|Reactome: R-BTA-450341|Reactome: R-BTA-8874211|Reactome: R-BTA-983231|Reactome: R-CEL-2559580|Reactome: R-CEL-2559582|Reactome: R-CEL-2871796|Reactome: R-CEL-3214847|Reactome: R-CEL-450341|Reactome: R-CE	[unnamed protein product] [hypothetical protein] [Transcription factor radR]
	F9XJL1	3.95117	0.000562086		155.256	664.779		Mycgr3G95857	Mycgr3P95857				[unnamed protein product] [hypothetical protein] [uncharacterized protein LOC112023150]
	F9X6E6	3.92682	0.0012564		458.848	1965.85		Mycgr3G92058	Mycgr3P92058	consensus disorder prediction	-	-	[unnamed protein product] [uncharacterized protein] [hypothetical protein]
	F9XNS6	3.92407	0.0080029		86.6452	381.226		Mycgr3G106353	Mycgr3P106353	-	Uncharacterized protein AN11006-like	-	[uncharacterized protein]
	F9X0E1	3.92111	1.05831e-12		63.4282	253.474		Mycgr3G66866	Mycgr3P66866	Pectinesterase;Pectinesterase signature 2.;Pectinesterase signature 1.;ACYL-COA THIOESTER HYDROLASE YBHC-RELATED;PECTINESTERASE;Pectin lyase-like	Pectin lyase fold;Pectinesterase, catalytic;Pectinesterase, Asp active site;Pectinesterase, Tyr active site;Pectin lyase fold/virulence factor	MetaCyc: PWY-1921|MetaCyc: PWY-2343|MetaCyc: PWY-5109|MetaCyc: PWY-5821|MetaCyc: PWY-5976|MetaCyc: PWY-6073|MetaCyc: PWY-6082|MetaCyc: PWY-6289|MetaCyc: PWY-6322|MetaCyc: PWY-6416|MetaCyc: PWY-6419|MetaCyc: PWY-6527|MetaCyc: PWY-6585|MetaCyc: PWY-6735|MetaCyc: PWY-6737|MetaCyc: PWY-6749|MetaCyc: PWY-6784|MetaCyc: PWY-6821|MetaCyc: PWY-6822|MetaCyc: PWY-6848|MetaCyc: PWY-6855|MetaCyc: PWY-6906|Met…	[pectin lyase fold/virulence factor] [carbohydrate esterase family 8 protein] [hypothetical protein] [unnamed protein product] [pectinesterase-2]
	F9XF95	3.90518	2.35113e-52		655.026	2567.02		Mycgr3G73816	Mycgr3P73816	GHMP kinases N terminal domain;GHMP kinases C terminal;Mevalonate kinase family signature;GHMP kinases putative ATP-binding domain.;MEVALONATE KINASE;MEVALONATE KINASE;Ribosomal protein S5 domain 2-like;GHMP Kinase, C-terminal domain;mevalon_kin: meva	Ribosomal protein S5 domain 2-type fold, subgroup;GHMP kinase, C-terminal domain superfamily;GHMP kinase N-terminal domain;GHMP kinase, C-terminal domain;GHMP kinase, ATP-binding, conserved site;Mevalonate kinase;Ribosomal protein S5 domain 2-type fold;GHMP kinase, C-terminal domain superfamily;Mevalonate kinase	MetaCyc: PWY-3821|MetaCyc: PWY-4|MetaCyc: PWY-5443|MetaCyc: PWY-6148|MetaCyc: PWY-6163|MetaCyc: PWY-6174|MetaCyc: PWY-6317|MetaCyc: PWY-6527|MetaCyc: PWY-6654|MetaCyc: PWY-702|MetaCyc: PWY-7250|MetaCyc: PWY-7391|MetaCyc: PWY-7524|MetaCyc: PWY-7560|MetaCyc: PWY-7884|MetaCyc: PWY-8125|MetaCyc: PWY-82|MetaCyc: PWY-922|Reactome: R-BTA-156902|Reactome: R-BTA-1799339|Reactome: R-BTA-191273|Reactome: R-…	[unnamed protein product] [hypothetical protein] [related to MEVALONATE KINASE] [ribosomal protein S5 domain 2-type protein] [mevalonate kinase like protein]
	F9X754	3.89958	4.01437e-37		213.634	839.195		Mycgr3G108872	Mycgr3P108872	Ankyrin repeats (3 copies);Ankyrin repeat profile.;Ankyrin repeat region circular profile.;AMELOGENIN;ANK_2a;Ankyrin repeat;P-loop containing nucleoside triphosphate hydrolases	Ankyrin repeat-containing domain superfamily;P-loop containing nucleoside triphosphate hydrolase;Ankyrin repeat-containing domain;Ankyrin repeat;Ankyrin repeat;Ankyrin repeat-containing domain superfamily;P-loop containing nucleoside triphosphate hydrolase	MetaCyc: PWY-1061|MetaCyc: PWY-1121|MetaCyc: PWY-2083|MetaCyc: PWY-321|MetaCyc: PWY-3542|MetaCyc: PWY-361|MetaCyc: PWY-4021|MetaCyc: PWY-4161|MetaCyc: PWY-4801|MetaCyc: PWY-4922|MetaCyc: PWY-5048|MetaCyc: PWY-5059|MetaCyc: PWY-5105|MetaCyc: PWY-5129|MetaCyc: PWY-5139|MetaCyc: PWY-5209|MetaCyc: PWY-5268|MetaCyc: PWY-5284|MetaCyc: PWY-5287|MetaCyc: PWY-5292|MetaCyc: PWY-5301|MetaCyc: PWY-5305|MetaC…	[serine threonine kinase TNNI3K] [ankyrin repeat protein] [Vegetative incompatibility protein HET-E-1] [uncharacterized protein] [hypothetical protein] [ZDHHC-type palmitoyltransferase 6] [unnamed protein product]
	F9X2B8	3.89767	1.02446e-05		71.2893	290.014		Mycgr3G90710	Mycgr3P90710	consensus disorder prediction	-	-	[uncharacterized protein] [hypothetical protein]
	F9X0I3	3.86141	4.83959e-09		150.668	596.551		Mycgr3G66919	Mycgr3P66919	alpha/beta hydrolase;Kynurenine formamidase [AFMID].;ARYLACETAMIDE DEACETYLASE;KYNURENINE FORMAMIDASE;alpha/beta-Hydrolases;consensus disorder prediction	Alpha/Beta hydrolase fold;Kynurenine formamidase, vertebrates/fungi-type;Alpha/Beta hydrolase fold;-	MetaCyc: PWY-1061|MetaCyc: PWY-1121|MetaCyc: PWY-1186|MetaCyc: PWY-1801|MetaCyc: PWY-181|MetaCyc: PWY-1822|MetaCyc: PWY-1901|MetaCyc: PWY-1921|MetaCyc: PWY-1961|MetaCyc: PWY-1981|MetaCyc: PWY-2002|MetaCyc: PWY-2021|MetaCyc: PWY-2055|MetaCyc: PWY-2083|MetaCyc: PWY-2321|MetaCyc: PWY-2343|MetaCyc: PWY-2541|MetaCyc: PWY-2601|MetaCyc: PWY-2881|MetaCyc: PWY-2901|MetaCyc: PWY-2902|MetaCyc: PWY-3162|Meta…	[unnamed protein product] [alpha/beta-hydrolase like protein] [hypothetical protein] [uncharacterized protein] [kynurenine formamidase-like]
	F9X895	3.86073	6.52748e-20		138.33	540.93		Mycgr3G92405	Mycgr3P92405				[unnamed protein product] [uncharacterized protein] [hypothetical protein]
	F9X555	3.84357	1.2339e-07		786.964	3121.64		Mycgr3G39142	Mycgr3P39142	MFS general substrate transporter like domains;Major Facilitator Superfamily;Major facilitator superfamily (MFS) profile.;MAJOR FACILITATOR SUPERFAMILY;SIDEROPHORE IRON TRANSPORTER 1-RELATED;MFS general substrate transporter;consensus disorder prediction	MFS transporter superfamily;Major facilitator superfamily;Major facilitator superfamily domain;MFS transporter superfamily;-	MetaCyc: PWY-5129|MetaCyc: PWY-6322|MetaCyc: PWY-6369|MetaCyc: PWY-6626|MetaCyc: PWY-6682|MetaCyc: PWY-6955|MetaCyc: PWY-7077|MetaCyc: PWY-7321|MetaCyc: PWY-7740|MetaCyc: PWY-7769|MetaCyc: PWY-7884|MetaCyc: PWY-7886|MetaCyc: PWY-7948|MetaCyc: PWY-7975|MetaCyc: PWY-8129|Reactome: R-BTA-112311|Reactome: R-BTA-181430|Reactome: R-BTA-189200|Reactome: R-BTA-196757|Reactome: R-BTA-2161517|Reactome: R-B…	[related to transporter (major facilitator superfamily)] [unnamed protein product] [hypothetical protein] [Ras-like protein 10] [cell division control protein 42]
	F9XQ53	3.83235	1.2243e-06		50.5905	201.526		Mycgr3G106502	Mycgr3P106502				[unnamed protein product] [hypothetical protein]
	F9XI07	3.82492	2.49397e-08		183.467	720.804		Mycgr3G95227	Mycgr3P95227	Coil;Prion-inhibition and propagation	HeLo domain superfamily;Prion-inhibition and propagation, HeLo domain	-	[unnamed protein product] [small s protein] [hypothetical protein]
	F9XE14	3.81055	2.91638e-09		138.43	539.608		Mycgr3G109984	Mycgr3P109984				[unnamed protein product] [hypothetical protein] [Ed24 elicitor protein]
	F9X5S3	3.80976	4.11256e-06		467.246	1856.6		Mycgr3G103761	Mycgr3P103761				[unnamed protein product] [uncharacterized protein]
	F9WYJ7	3.79733	3.69225e-08		20.8398	81.9345		Mycgr3G20676	Mycgr3P20676	Glycosidases;Glycosyl hydrolases family 18;Glycosyl hydrolases family 18 (GH18) active site signature.;LysM domain profile.;Glycosyl hydrolases family 18 (GH18) domain profile.;V CHITINASE, PUTATIVE (AFU_ORTHOLOGUE AFUA_6G13720)-RELATED;2g34;(Trans)glyc	Chitinase insertion domain superfamily;Glycoside hydrolase family 18, catalytic domain;Glycosyl hydrolases family 18 (GH18) active site;LysM domain;Glycoside hydrolase family 18, catalytic domain;Chitinase II;Glycoside hydrolase superfamily;Chitinase insertion domain superfamily;-	MetaCyc: PWY-1921|MetaCyc: PWY-2343|MetaCyc: PWY-5821|MetaCyc: PWY-5976|MetaCyc: PWY-6527|MetaCyc: PWY-6735|MetaCyc: PWY-6737|MetaCyc: PWY-6749|MetaCyc: PWY-6784|MetaCyc: PWY-6821|MetaCyc: PWY-6848|MetaCyc: PWY-6855|MetaCyc: PWY-6902|MetaCyc: PWY-6906|MetaCyc: PWY-6972|MetaCyc: PWY-6996|MetaCyc: PWY-7056|MetaCyc: PWY-7057|MetaCyc: PWY-7074|MetaCyc: PWY-7091|MetaCyc: PWY-7133|MetaCyc: PWY-7134|Met…	[FtsJ-like methyltransferase family protein] [class V chitinase, putative] [unnamed protein product] [Killer toxin subunits alpha/beta] [hypothetical protein] [glycoside hydrolase family 18 protein, partial]
	F9WY23	3.79669	8.44995e-08		1174.24	4593.36		Mycgr3G66368	Mycgr3P66368	consensus disorder prediction	-	-	[uncharacterized protein] [hypothetical protein]
	F9XRE0	3.79296	0.0394668		3.32228	15.4014		Mycgr3G97792	Mycgr3P97792	consensus disorder prediction	-	-	[unnamed protein product] [hypothetical protein]
	None	3.79035	8.90233e-11		49.1009	189.173		Mycgr3G111197	Mycgr3P111197	Coil;Aldolase class I;FMN-dependent dehydrogenase;FMN-dependent alpha-hydroxy acid dehydrogenases active site.;FMN-dependent alpha-hydroxy acid dehydrogenase domain profile.;S -2-HYDROXY-ACID OXIDASE-RELATED;CYTOCHROME B2-LIKE, PUTATIVE (AFU_ORTHOLOGUE AFUA_4G07020)-RELATED;FMN-linked oxidoreductases	Aldolase-type TIM barrel;FMN-dependent dehydrogenase;FMN-dependent alpha-hydroxy acid dehydrogenase, active site;FMN hydroxy acid dehydrogenase domain;-	MetaCyc: PWY-1042|MetaCyc: PWY-1061|MetaCyc: PWY-1186|MetaCyc: PWY-1269|MetaCyc: PWY-1501|MetaCyc: PWY-1723|MetaCyc: PWY-181|MetaCyc: PWY-1861|MetaCyc: PWY-1921|MetaCyc: PWY-2083|MetaCyc: PWY-2221|MetaCyc: PWY-2229|MetaCyc: PWY-2343|MetaCyc: PWY-2381|Me	[related to CYB2-lactate dehydrogenase cytochrome b2] [FMN-dependent dehydrogenase] [hypothetical protein partial] [unnamed protein product] [Cytochrome b2] [S-2-hydroxy-acid oxidase]
	F9X5K7	3.78303	6.53937e-38		633.4	2407.84		Mycgr3G39501	Mycgr3P39501	Cytochrome P450;Cytochrome P450;P450 superfamily signature;E-class P450 group I signature;Cytochrome P450 cysteine heme-iron ligand signature.;CYTOCHROME P450;P450, PUTATIVE (EUROFUNG)-RELATED;Cytochrome P450	Cytochrome P450 superfamily;Cytochrome P450;Cytochrome P450;Cytochrome P450, E-class, group I;Cytochrome P450, conserved site;Cytochrome P450 superfamily	MetaCyc: PWY-1121|MetaCyc: PWY-1186|MetaCyc: PWY-1187|MetaCyc: PWY-1381|MetaCyc: PWY-2002|MetaCyc: PWY-2083|MetaCyc: PWY-2181|MetaCyc: PWY-2229|MetaCyc: PWY-2421|MetaCyc: PWY-2463|MetaCyc: PWY-2464|MetaCyc: PWY-2467|MetaCyc: PWY-2541|MetaCyc: PWY-2582|MetaCyc: PWY-2601|MetaCyc: PWY-2681|MetaCyc: PWY-2724|MetaCyc: PWY-2761|MetaCyc: PWY-2961|MetaCyc: PWY-2981|MetaCyc: PWY-3061|MetaCyc: PWY-3101|Met…	[unnamed protein product] [related to isotrichodermin C-15 hydroxylase (cytochrome P-450 monooxygenase CYP65A1)] [cytochrome P450] [Isotrichodermin C-15 hydroxylase] [hypothetical protein]
	F9X730	3.78226	8.72943e-12		13.297	52.0299		Mycgr3G85442	Mycgr3P85442	N-acetyltransferase;Arylamine N-acetyltransferase signature;N-HYDROXYARYLAMINE O-ACETYLTRANSFERASE;ARYLAMINE N-ACETYLTRANSFERASE;Cysteine proteinases	Arylamine N-acetyltransferase;Arylamine N-acetyltransferase;Arylamine N-acetyltransferase;Papain-like cysteine peptidase superfamily	MetaCyc: PWY-1187|MetaCyc: PWY-2821|MetaCyc: PWY-361|MetaCyc: PWY-4801|MetaCyc: PWY-4922|MetaCyc: PWY-5048|MetaCyc: PWY-5139|MetaCyc: PWY-5268|MetaCyc: PWY-5284|MetaCyc: PWY-5292|MetaCyc: PWY-5307|MetaCyc: PWY-5313|MetaCyc: PWY-5353|MetaCyc: PWY-5400|Me	[unnamed protein product] [hypothetical protein] [putative N-acetyltransferase family protein]
	F9XJI9	3.78103	0.0141325		4.52001	18.7642		Mycgr3G47168	Mycgr3P47168	Glycosyl hydrolase family 47;Glycosyl hydrolase family 47 signature;MANNOSYL-OLIGOSACCHARIDE ALPHA-1,2-MANNOSIDASE-RELATED;MANNOSYL-OLIGOSACCHARIDE ALPHA-1,2-MANNOSIDASE 1B;Seven-hairpin glycosidases	Six-hairpin glycosidase-like superfamily;Glycoside hydrolase family 47;Glycoside hydrolase family 47;Seven-hairpin glycosidases	MetaCyc: PWY-1901|MetaCyc: PWY-1921|MetaCyc: PWY-1961|MetaCyc: PWY-1981|MetaCyc: PWY-2021|MetaCyc: PWY-2343|MetaCyc: PWY-2721|MetaCyc: PWY-2722|MetaCyc: PWY-2881|MetaCyc: PWY-2901|MetaCyc: PWY-2902|MetaCyc: PWY-3861|MetaCyc: PWY-3881|MetaCyc: PWY-4061|MetaCyc: PWY-4421|MetaCyc: PWY-5094|MetaCyc: PWY-5105|MetaCyc: PWY-5129|MetaCyc: PWY-5139|MetaCyc: PWY-5160|MetaCyc: PWY-5161|MetaCyc: PWY-5268|Met…	[mannosyl-oligosaccharide alpha- -mannosidase] [putative 1,2-alpha-mannosidase] [putative mannosyl-oligosaccharide alpha-1,2-mannosidase 1B] [hypothetical protein] [glycoside hydrolase] [unnamed protein product]
	F9X9W9	3.78011	1.34513e-06		66.4862	260.162		Mycgr3G92238	Mycgr3P92238	Glucose Oxidase, domain 3;GMC oxidoreductase;GMC oxidoreductase;Alcohol_oxidase;GMC oxidoreductases signature 1.;GLUCOSE-METHANOL-CHOLINE GMC OXIDOREDUCTASE;FAD/NAD(P)-binding domain;FAD-linked reductases, C-terminal domain	FAD/NAD(P)-binding domain superfamily;Glucose-methanol-choline oxidoreductase, N-terminal;Glucose-methanol-choline oxidoreductase, C-terminal;Glucose-methanol-choline oxidoreductase;Glucose-methanol-choline oxidoreductase, N-terminal;Glucose-methanol-ch	MetaCyc: PWY-0|MetaCyc: PWY-101|MetaCyc: PWY-1061|MetaCyc: PWY-1121|MetaCyc: PWY-1186|MetaCyc: PWY-1187|MetaCyc: PWY-1381|MetaCyc: PWY-2|MetaCyc: PWY-2083|MetaCyc: PWY-2181|MetaCyc: PWY-2229|MetaCyc: PWY-2261|MetaCyc: PWY-2421|MetaCyc: PWY-2467|MetaCyc:	[GMC oxidoreductase] [unnamed protein product] [hypothetical protein] [FAD/NAD(P)-binding domain-containing protein]
	F9XDK1	3.77289	6.14446e-19		758.835	2894.18		Mycgr3G100533	Mycgr3P100533	Spore Coat Polysaccharide Biosynthesis Protein SpsA; Chain A;Glycosyl transferase family group 2;UNNAMED PRODUCT;Nucleotide-diphospho-sugar transferases	Nucleotide-diphospho-sugar transferases;Glycosyltransferase 2-like;Nucleotide-diphospho-sugar transferases	MetaCyc: PWY-1001|MetaCyc: PWY-1061|MetaCyc: PWY-1269|MetaCyc: PWY-1901|MetaCyc: PWY-1961|MetaCyc: PWY-1981|MetaCyc: PWY-2021|MetaCyc: PWY-2881|MetaCyc: PWY-2901|MetaCyc: PWY-2902|MetaCyc: PWY-3801|MetaCyc: PWY-3861|MetaCyc: PWY-3881|MetaCyc: PWY-4421|MetaCyc: PWY-5067|MetaCyc: PWY-5094|MetaCyc: PWY-5105|MetaCyc: PWY-5129|MetaCyc: PWY-5139|MetaCyc: PWY-5160|MetaCyc: PWY-5161|MetaCyc: PWY-5198|Met…	[unnamed protein product] [uncharacterized protein]
	F9X1V1	3.77212	7.09115e-05		5.39024	21.643		Mycgr3G68922	Mycgr3P68922	Glycosyl hydrolase domain; family 43;Glycosyl hydrolase family 62;ALPHA-L-ARABINOFURANOSIDASE AXHA-2-RELATED;ALPHA-L-ARABINOFURANOSIDASE AXHA-2-RELATED;Arabinanase/levansucrase/invertase;GH62	Glycosyl hydrolase, five-bladed beta-propellor domain superfamily;Glycoside hydrolase, family 62, arabinosidase;Glycoside hydrolase, family 62, arabinosidase;Glycosyl hydrolase, five-bladed beta-propellor domain superfamily;Glycoside hydrolase, family 62, arabinosidase	MetaCyc: PWY-1822|MetaCyc: PWY-1921|MetaCyc: PWY-2343|MetaCyc: PWY-5497|MetaCyc: PWY-5784|MetaCyc: PWY-5821|MetaCyc: PWY-5846|MetaCyc: PWY-5976|MetaCyc: PWY-6409|MetaCyc: PWY-6527|MetaCyc: PWY-6717|MetaCyc: PWY-6735|MetaCyc: PWY-6737|MetaCyc: PWY-6749|MetaCyc: PWY-6784|MetaCyc: PWY-6789|MetaCyc: PWY-6821|MetaCyc: PWY-6848|MetaCyc: PWY-6855|MetaCyc: PWY-6899|MetaCyc: PWY-6906|MetaCyc: PWY-6972|Met…	[alpha-L-arabinofuranosidase, partial] [putative glycoside hydrolase family 62 protein] [hypothetical protein] [RICIN domain-containing protein] [ricin-type beta-trefoil lectin protein]
	F9XM59	3.76583	0.000213818		301.563	1201.09		Mycgr3G49574	Mycgr3P49574	Glycosyltransferase sugar-binding region containing DXD motif;MANNOSYL PHOSPHORYLINOSITOL CERAMIDE SYNTHASE;MANNOSYL PHOSPHORYLINOSITOL CERAMIDE SYNTHASE CSH1-RELATED;Nucleotide-diphospho-sugar transferases	Glycosyltransferase, DXD sugar-binding motif;Nucleotide-diphospho-sugar transferases	MetaCyc: PWY-1901|MetaCyc: PWY-1961|MetaCyc: PWY-1981|MetaCyc: PWY-2021|MetaCyc: PWY-2881|MetaCyc: PWY-2901|MetaCyc: PWY-2902|MetaCyc: PWY-4421|MetaCyc: PWY-5094|MetaCyc: PWY-5105|MetaCyc: PWY-5129|MetaCyc: PWY-5139|MetaCyc: PWY-5160|MetaCyc: PWY-5161|M	[glycosyltransferase family 32 protein] [nucleotide-diphospho-sugar transferase] [uncharacterized protein] [inositol phosphoceramide mannosyltransferase 3-like] [hypothetical protein] [unnamed protein product] [mannosyl phosphorylinositol ceramide synthase sur1]
	F9XKT5	3.76118	0.0006849		6.97323	28.4744		Mycgr3G111138	Mycgr3P111138				[Histidine ammonia-lyase] [unnamed protein product] [putative rho protein] [hypothetical protein] [Ras GTPase]
	F9XBT5	3.75789	3.47547e-06		1368.6	5350.5		Mycgr3G109621	Mycgr3P109621	Putative TOS1-like glycosyl hydrolase (DUF2401);Glycine-rich protein domain (DUF2403);PROTEIN TOS1;consensus disorder prediction	Cell wall protein YJL171C/Tos1, C-terminal;Cell wall protein YJL171C/Tos1, N-terminal;-	-	[hypothetical protein] [related to TOS1 Target of SBF] [Protein TOS1] [putative TOS1-like glycosyl hydrolase-domain-containing protein] [unnamed protein product] [PGA52-like protein]
	F9XEM8	3.75357	5.04402e-05		371.025	1463.65		Mycgr3G73671	Mycgr3P73671	Fungal Zn(2)-Cys(6) binuclear cluster domain;Fungal specific transcription factor domain;Zn(2)-C6 fungal-type DNA-binding domain signature.;Zn(2)-C6 fungal-type DNA-binding domain profile.;TRANSCRIPTIONAL ACTIVATOR PROTEIN UGA3;NOSA PROTEIN;gal4_2;Zn2/C	Zn(2)-C6 fungal-type DNA-binding domain superfamily;Zn(2)-C6 fungal-type DNA-binding domain;Fungal transcription factor;Zn(2)-C6 fungal-type DNA-binding domain;Zn(2)-C6 fungal-type DNA-binding domain;Zn(2)-C6 fungal-type DNA-binding domain;Zn(2)-C6 fungal-type DNA-binding domain superfamily;Zn(2)-C6 fungal-type DNA-binding domain;-	-	[unnamed protein product] [transcriptional regulatory protein pro1-like] [hypothetical protein]
	F9XFI4	3.74062	0.00556204		7.39611	30.781		Mycgr3G16430	Mycgr3P16430	RTA1 like protein;PROTEIN RTA1-RELATED;DOMAIN PROTEIN, PUTATIVE (AFU_ORTHOLOGUE AFUA_3G00480)-RELATED	RTA-like protein;RTA-like protein;-	-	[RTA1 domain-containing protein] [hypothetical protein VHEMI08945] [f6e3f360-916c-49f5-b246-95aa8b7078b6] [Protein RTA1] [unnamed protein product]
	F9X2X6	3.7209	2.22621e-12		170.199	643.727		Mycgr3G90749	Mycgr3P90749	GNAT FAMILY ACETYLTRANSFERASE;FAMILY ACETYLTRANSFERASE, PUTATIVE-RELATED;Acyl-CoA N-acyltransferases (Nat)	Acyl-CoA N-acyltransferase	MetaCyc: PWY-0|MetaCyc: PWY-1121|MetaCyc: PWY-361|MetaCyc: PWY-4061|MetaCyc: PWY-4801|MetaCyc: PWY-4922|MetaCyc: PWY-4983|MetaCyc: PWY-4984|MetaCyc: PWY-5|MetaCyc: PWY-5022|MetaCyc: PWY-5048|MetaCyc: PWY-5139|MetaCyc: PWY-5154|MetaCyc: PWY-5268|Meta	[unnamed protein product] [acyl-n-acyltransferase] [hypothetical protein]
	F9XF57	3.71257	7.43392e-05		32.2551	124.547		Mycgr3G44536	Mycgr3P44536	Transferase(Phosphotransferase) domain 1;Protein kinase domain;Serine/Threonine protein kinases active-site signature.;Protein kinase domain profile.;MITOGEN-ACTIVATED KINASE KINASE KINASE;serkin_6;Protein kinase-like (PK-like)	Protein kinase domain;Serine/threonine-protein kinase, active site;Protein kinase domain;Protein kinase domain;Protein kinase-like domain superfamily	MetaCyc: PWY-5129|MetaCyc: PWY-6322|MetaCyc: PWY-6369|MetaCyc: PWY-6626|MetaCyc: PWY-6682|MetaCyc: PWY-6952|MetaCyc: PWY-6955|MetaCyc: PWY-7077|MetaCyc: PWY-7321|MetaCyc: PWY-7511|MetaCyc: PWY-7675|MetaCyc: PWY-7676|MetaCyc: PWY-7740|MetaCyc: PWY-7769|M	[serine/threonine-protein kinase 17B-like] [Calcium/calmodulin-dependent protein kinase type 1] [Mitogen-activated protein kinase kinase kinase 3] [uncharacterized protein] [kinase-like domain-containing protein] [unnamed protein product] [het-e] [hypothetical protein]
	F9XD13	3.7109	3.37873e-06		224.751	864.984		Mycgr3G109795	Mycgr3P109795	Patatin-like phospholipase;Patatin-like phospholipase (PNPLA) domain profile.;CALCIUM-INDEPENDENT PHOSPHOLIPASE A2-GAMMA;FabD/lysophospholipase-like;consensus disorder prediction	Patatin-like phospholipase domain;Patatin-like phospholipase domain;Acyl transferase/acyl hydrolase/lysophospholipase;-	MetaCyc: PWY-1121|MetaCyc: PWY-1921|MetaCyc: PWY-321|MetaCyc: PWY-5667|MetaCyc: PWY-5835|MetaCyc: PWY-5972|MetaCyc: PWY-5981|MetaCyc: PWY-5996|MetaCyc: PWY-6190|MetaCyc: PWY-6322|MetaCyc: PWY-6415|MetaCyc: PWY-6453|MetaCyc: PWY-6558|MetaCyc: PWY-6733|MetaCyc: PWY-6803|MetaCyc: PWY-6848|MetaCyc: PWY-6857|MetaCyc: PWY-7002|MetaCyc: PWY-7352|MetaCyc: PWY-7367|MetaCyc: PWY-7409|MetaCyc: PWY-7411|Meta…	[unnamed protein product] [acyl transferase/acyl hydrolase/lysophospholipase] [uncharacterized protein] [hypothetical protein]
	F9XS75	3.70979	0.000181928		6.40052	25.5195		Mycgr3G98064	Mycgr3P98064	Coil;consensus disorder prediction	-	-	[unnamed protein product]
	F9WZY7	3.70707	7.37641e-05		8.91309	35.3224		Mycgr3G89178	Mycgr3P89178	Mycotoxin biosynthesis protein UstYa;YALI0B05434P;-	Mycotoxin biosynthesis protein UstYa-like;Mycotoxin biosynthesis protein UstYa-like;-	MetaCyc: PWY-5660;MetaCyc: PWY-5660;-	[unnamed protein product] [uncharacterized protein] [hypothetical protein] [protein of unknown function DUF3328] [Oxidase ustYa]
	F9X622	3.69321	5.22445e-09		115.191	436.6		Mycgr3G38151	Mycgr3P38151	Cytochrome P450;Cytochrome P450;P450 superfamily signature;E-class P450 group I signature;Cytochrome P450 cysteine heme-iron ligand signature.;CYTOCHROME P450;Cytochrome P450	Cytochrome P450 superfamily;Cytochrome P450;Cytochrome P450;Cytochrome P450, E-class, group I;Cytochrome P450, conserved site;Cytochrome P450 superfamily	MetaCyc: PWY-1121|MetaCyc: PWY-1186|MetaCyc: PWY-1187|MetaCyc: PWY-1381|MetaCyc: PWY-2002|MetaCyc: PWY-2083|MetaCyc: PWY-2181|MetaCyc: PWY-2229|MetaCyc: PWY-2421|MetaCyc: PWY-2463|MetaCyc: PWY-2464|MetaCyc: PWY-2467|MetaCyc: PWY-2541|MetaCyc: PWY-2582|MetaCyc: PWY-2601|MetaCyc: PWY-2681|MetaCyc: PWY-2724|MetaCyc: PWY-2761|MetaCyc: PWY-2961|MetaCyc: PWY-2981|MetaCyc: PWY-3061|MetaCyc: PWY-3101|Met…	[putative sterigmatocystin biosynthesis P450 monooxygenase] [cytochrome P450] [hypothetical protein] [unnamed protein product] [Cytochrome P450 monooxygenase FUS8, partial]
	F9X1F1	3.69217	2.04369e-06		122.599	467.793		Mycgr3G107553	Mycgr3P107553				[unnamed protein product] [uncharacterized protein]
	F9X096	3.69065	0.00226454		2.62833	11.0617		Mycgr3G102617	Mycgr3P102617				[unnamed protein product] [hypothetical protein]
	F9X4S2	3.63308	0.00164004		3.94866	15.4268		Mycgr3G91216	Mycgr3P91216				[unnamed protein product]
	F9XN07	3.6297	0.000927377		25.37	98.262		Mycgr3G96635	Mycgr3P96635				[unnamed protein product] [ProP, Permease of the major facilitator superfamily] [hypothetical protein]
	F9WZH9	3.62012	0.00410856		43.2281	170.291		Mycgr3G34808	Mycgr3P34808	PROTEIN AST1-RELATED;ZINC-BINDING DEHYDROGENASE FAMILY, PUTATIVE (AFU_ORTHOLOGUE AFUA_3G15030)-RELATED;GroES-like;NAD(P)-binding Rossmann-fold domains;enoyl_reductase_like;consensus disorder prediction	GroES-like superfamily;NAD(P)-binding domain superfamily;-	MetaCyc: PWY-0|MetaCyc: PWY-1121|MetaCyc: PWY-1186|MetaCyc: PWY-1801|MetaCyc: PWY-1921|MetaCyc: PWY-2181|MetaCyc: PWY-2221|MetaCyc: PWY-2229|MetaCyc: PWY-2261|MetaCyc: PWY-2343|MetaCyc: PWY-2467|MetaCyc: PWY-2501|MetaCyc: PWY-2541|MetaCyc: PWY-2582|Me	[uncharacterized protein LOC112002813] [Alcohol dehydrogenase superfamily zinc-containing] [hypothetical protein partial] [GroES-like protein, partial] [unnamed protein product] [bacterial luciferase-like protein] [related to sulfonate monooxygenase]
	F9X278	3.60418	2.37959e-05		1172.42	4409.4		Mycgr3G68239	Mycgr3P68239	Fungal Zn(2)-Cys(6) binuclear cluster domain;Fungal specific transcription factor domain;Zn(2)-C6 fungal-type DNA-binding domain signature.;Zn(2)-C6 fungal-type DNA-binding domain profile.;STEROL REGULATORY ELEMENT-BINDING PROTEIN ECM22;STEROL REGULATOR	Zn(2)-C6 fungal-type DNA-binding domain superfamily;Zn(2)-C6 fungal-type DNA-binding domain;Fungal transcription factor;Zn(2)-C6 fungal-type DNA-binding domain;Zn(2)-C6 fungal-type DNA-binding domain;Zn(2)-C6 fungal-type DNA-binding domain;Zn(2)-C6 fungal-type DNA-binding domain superfamily;Zn(2)-C6 fungal-type DNA-binding domain	-	[related to UPC2 Regulatory protein involved in control of sterol uptake] [unnamed protein product] [transcription factor C6 RosA like protein] [Sterol uptake control protein 2]
	F9X9W5	3.6028	6.28171e-11		320.345	1175.77		Mycgr3G30121	Mycgr3P30121	Glycosyl hydrolase domain; family 43;Glycosyl hydrolases family 43;GLYCOSYL HYDROLASE 43 FAMILY MEMBER;Arabinanase/levansucrase/invertase;GH43_Pc3Gal43A-like	Glycosyl hydrolase, five-bladed beta-propellor domain superfamily;Glycoside hydrolase, family 43;Glycosyl hydrolase, five-bladed beta-propellor domain superfamily;-	MetaCyc: PWY-1822|MetaCyc: PWY-1921|MetaCyc: PWY-2343|MetaCyc: PWY-5497|MetaCyc: PWY-5784|MetaCyc: PWY-5821|MetaCyc: PWY-5846|MetaCyc: PWY-5976|MetaCyc: PWY-6409|MetaCyc: PWY-6527|MetaCyc: PWY-6717|MetaCyc: PWY-6735|MetaCyc: PWY-6737|MetaCyc: PWY-6749|MetaCyc: PWY-6784|MetaCyc: PWY-6789|MetaCyc: PWY-6821|MetaCyc: PWY-6848|MetaCyc: PWY-6855|MetaCyc: PWY-6899|MetaCyc: PWY-6906|MetaCyc: PWY-6972|Met…	[putative pentafunctional polypeptide] [uncharacterized protein] [glycosyl hydrolase, partial] [unnamed protein product] [hypothetical protein]
	F9XN08	3.60015	9.5569e-30		438.093	1587.54		Mycgr3G49727	Mycgr3P49727	Peptidase family S41;PEPTIDASE S41 FAMILY PROTEIN;ClpP/crotonase;consensus disorder prediction	Tail specific protease;ClpP/crotonase-like domain superfamily;-	MetaCyc: PWY-7884|Reactome: R-HSA-2187335|Reactome: R-HSA-2453902|Reactome: R-MMU-2187335|Reactome: R-MMU-2453902;MetaCyc: PWY-1361|MetaCyc: PWY-2229|MetaCyc: PWY-2467|MetaCyc: PWY-3061|MetaCyc: PWY-3385|MetaCyc: PWY-361|MetaCyc: PWY-3941|MetaCyc: PWY-4381|MetaCyc: PWY-4801|MetaCyc: PWY-4922|MetaCyc: PWY-5|MetaCyc: PWY-5048|MetaCyc: PWY-5061|MetaCyc: PWY-5109|MetaCyc: PWY-5113|MetaCyc: PWY-5136|M…	[unnamed protein product] [peptidase S41 family protein ustP-like] [hypothetical protein] [uncharacterized protein]
	F9X1R2	3.58244	0.00197708		1039.4	3999.8		Mycgr3G79161	Mycgr3P79161				[unnamed protein product] [hypothetical protein]
	F9WWI9	3.55641	1.65812e-44		1012.44	3613.59		Mycgr3G65942	Mycgr3P65942	Coil;Helix-loop-helix DNA-binding domain;Domain of unknown function (DUF2014);Myc-type, basic helix-loop-helix (bHLH) domain profile.;TRANSCRIPTION FACTOR HMS1-RELATED;TRANSCRIPTION FACTOR HMS1-RELATED;finulus;HLH, helix-loop-helix DNA-binding domain;bHLHzip_scHMS1_like;consensus disorder prediction	Helix-loop-helix DNA-binding domain superfamily;Myc-type, basic helix-loop-helix (bHLH) domain;Sterol regulatory element-binding protein 1, C-terminal;Myc-type, basic helix-loop-helix (bHLH) domain;Myc-type, basic helix-loop-helix (bHLH) domain;Heli	MetaCyc: PWY-4702|MetaCyc: PWY-5491|MetaCyc: PWY-6148|MetaCyc: PWY-6352|MetaCyc: PWY-6365|MetaCyc: PWY-6366|MetaCyc: PWY-6368|MetaCyc: PWY-6456|MetaCyc: PWY-6575|MetaCyc: PWY-6627|MetaCyc: PWY-6686|MetaCyc: PWY-6720|MetaCyc: PWY-6724|MetaCyc: PWY-6955|M	[unnamed protein product] [Sterol regulatory element-binding protein 1] [uncharacterized protein] [hypothetical protein]
	F9X6F0	3.55467	2.95212e-05		877.007	3247.61		Mycgr3G70376	Mycgr3P70376	HYPHAL ANASTAMOSIS-7 PROTEIN;HYPHAL ANASTAMOSIS-7 PROTEIN	-	-	[unnamed protein product] [hypothetical protein] [uncharacterized protein LOC112026830]
	F9XQE9	3.55352	3.6471e-13		367.043	1322.8		Mycgr3G111715	Mycgr3P111715	Molybdopterin biosynthesis MoaE subunit;Molybdopterin synthase catalytic subunit [cnxH].;MoaE protein;MOLYBDOPTERIN SYNTHASE RELATED;MOLYBDOPTERIN SYNTHASE CATALYTIC SUBUNIT;Molybdopterin synthase subunit MoaE;MoaE;consensus disorder prediction	Molybdopterin biosynthesis MoaE subunit superfamily;Molybdopterin synthase catalytic subunit, eukaryotes;Molybdopterin biosynthesis MoaE;Molybdopterin biosynthesis MoaE subunit superfamily;Molybdopterin biosynthesis MoaE;-	MetaCyc: PWY-5303|MetaCyc: PWY-6675|MetaCyc: PWY-6823|MetaCyc: PWY-6892|MetaCyc: PWY-7250|MetaCyc: PWY-7887|MetaCyc: PWY-7888|MetaCyc: PWY-7889|MetaCyc: PWY-7891|MetaCyc: PWY-7892|MetaCyc: PWY-7904|MetaCyc: PWY-8164|MetaCyc: PWY-8179|Reactome: R-HSA-947581;MetaCyc: PWY-6823|MetaCyc: PWY-7887|Reactome: R-HSA-947581;MetaCyc: PWY-5303|MetaCyc: PWY-6675|MetaCyc: PWY-6823|MetaCyc: PWY-6892|MetaCyc: PW…	[unnamed protein product] [hypothetical protein] [molybdopterin synthase large subunit CnxH like protein, partial]
	F9XF54	3.53839	0.00100704		38.6395	144.926		Mycgr3G45550	Mycgr3P45550	Transferase(Phosphotransferase) domain 1;Protein kinase-like (PK-like);PKc	Protein kinase-like domain superfamily;-	MetaCyc: PWY-3385|MetaCyc: PWY-361|MetaCyc: PWY-4801|MetaCyc: PWY-4922|MetaCyc: PWY-5048|MetaCyc: PWY-5129|MetaCyc: PWY-5139|MetaCyc: PWY-5268|MetaCyc: PWY-5284|MetaCyc: PWY-5292|MetaCyc: PWY-5307|MetaCyc: PWY-5313|MetaCyc: PWY-5353|MetaCyc: PWY-540	[uncharacterized protein] [HET-s domain protein] [Protein kinase-like domain] [unnamed protein product] [hypothetical protein]
	F9X6E7	3.53415	2.25059e-10		144.002	517.336		Mycgr3G108829	Mycgr3P108829	consensus disorder prediction	-	-	[unnamed protein product] [hypothetical protein]
	F9XRB2	3.50286	2.48591e-10		23.4428	83.6434		Mycgr3G97767	Mycgr3P97767	consensus disorder prediction	-	-	[hypothetical protein]
	F9XQA2	3.49866	1.47642e-06		96.4397	346.958		Mycgr3G77935	Mycgr3P77935	Aspartate Aminotransferase, domain 1;Aminotransferase class-III;Transaminase_4ab_Lys_Orn;AMINOTRANSFERASE;AMINOTRANSFERASE, CLASS III (AFU_ORTHOLOGUE AFUA_1G16810);PLP-dependent transferases;OAT_like	Pyridoxal phosphate-dependent transferase, major domain;Pyridoxal phosphate-dependent transferase, small domain;Aminotransferase class-III;Aminotransferase class-III;Pyridoxal phosphate-dependent transferase;Aminotransferase class-III	MetaCyc: PWY-1061|MetaCyc: PWY-1186|MetaCyc: PWY-1187|MetaCyc: PWY-1263|MetaCyc: PWY-1622|MetaCyc: PWY-1781|MetaCyc: PWY-181|MetaCyc: PWY-2|MetaCyc: PWY-2083|MetaCyc: PWY-2161|MetaCyc: PWY-2201|MetaCyc: PWY-2821|MetaCyc: PWY-3|MetaCyc: PWY-3041|MetaCyc: PWY-3081|MetaCyc: PWY-3181|MetaCyc: PWY-3341|MetaCyc: PWY-3385|MetaCyc: PWY-3461|MetaCyc: PWY-3462|MetaCyc: PWY-3542|MetaCyc: PWY-3581|MetaCyc: P…	[adenosylmethionine-8-amino-7-oxononanoate aminotransferase] [pyridoxal phosphate-dependent transferase] [Aminotransferase] [probable adenosylmethionine-8-amino-7-oxononanoate aminotransferase] [hypothetical protein] [unnamed protein product]
	F9XNB2	3.49205	0.015986		15.6047	60.9282		Mycgr3G96728	Mycgr3P96728	Coil;consensus disorder prediction	-	-	[unnamed protein product] [hypothetical protein]
	F9XNU0	3.48414	3.60018e-08		426.171	1518.17		Mycgr3G97076	Mycgr3P97076	consensus disorder prediction	-	-	[unnamed protein product]
	F9X1U4	3.47953	0.00828761		22.0226	83.5346		Mycgr3G27367	Mycgr3P27367	Coil;-	-	-	[monocarboxylate permease] [unnamed protein product] [putative chorismate mutase]
	F9X0A3	3.45795	7.18014e-07		249.855	887.221		Mycgr3G66563	Mycgr3P66563	PTH11-LIKE INTEGRAL MEMBRANE PROTEIN (AFU_ORTHOLOGUE AFUA_5G11245);consensus disorder prediction	-	-	[unnamed protein product] [uncharacterized protein] [Satratoxin biosynthesis SC1 cluster protein 4]
	F9XAD6	3.456	3.09746e-05		39.299	140.315		Mycgr3G92807	Mycgr3P92807	FAD dependent oxidoreductase;SARCOSINE DEHYDROGENASE-RELATED;Nucleotide-binding domain;consensus disorder prediction	FAD/NAD(P)-binding domain superfamily;FAD dependent oxidoreductase;-	MetaCyc: PWY-0|MetaCyc: PWY-101|MetaCyc: PWY-1061|MetaCyc: PWY-1121|MetaCyc: PWY-1186|MetaCyc: PWY-1187|MetaCyc: PWY-1381|MetaCyc: PWY-2|MetaCyc: PWY-2083|MetaCyc: PWY-2181|MetaCyc: PWY-2229|MetaCyc: PWY-2261|MetaCyc: PWY-2421|MetaCyc: PWY-2467|MetaCyc:	[unnamed protein product] [uncharacterized protein] [hypothetical protein] [DAO-domain-containing protein]
	F9XA71	3.4557	2.59447e-15		295.214	1029.63		Mycgr3G109111	Mycgr3P109111	Glucose Oxidase, domain 3;GMC oxidoreductase;GMC oxidoreductase;Alcohol_oxidase;GLUCOSE-METHANOL-CHOLINE GMC OXIDOREDUCTASE;DEHYDROGENASE XPTC-RELATED;FAD/NAD(P)-binding domain;FAD-linked reductases, C-terminal domain;consensus disorder prediction	FAD/NAD(P)-binding domain superfamily;Glucose-methanol-choline oxidoreductase, N-terminal;Glucose-methanol-choline oxidoreductase, C-terminal;Glucose-methanol-choline oxidoreductase;Glucose-methanol-choline oxidoreductase;FAD/NAD(P)-binding domain sup	MetaCyc: PWY-0|MetaCyc: PWY-101|MetaCyc: PWY-1061|MetaCyc: PWY-1121|MetaCyc: PWY-1186|MetaCyc: PWY-1187|MetaCyc: PWY-1381|MetaCyc: PWY-2|MetaCyc: PWY-2083|MetaCyc: PWY-2181|MetaCyc: PWY-2229|MetaCyc: PWY-2261|MetaCyc: PWY-2421|MetaCyc: PWY-2467|MetaCyc:	[choline dehydrogenase] [GMC oxidoreductase] [hypothetical protein partial] [unnamed protein product]
	F9X4Z6	3.42615	6.00603e-05		81.8398	291.523		Mycgr3G108377	Mycgr3P108377	consensus disorder prediction	-	-	[protein enabled homolog] [unnamed protein product] [uncharacterized protein]
	F9XNB6	3.42079	3.44259e-06		11081.1	39059.4		Mycgr3G106176	Mycgr3P106176	consensus disorder prediction	-	-	[hypothetical protein partial]
	F9XJ88	3.41308	2.55158e-12		61.1677	211.918		Mycgr3G48237	Mycgr3P48237	Fungal trichothecene efflux pump (TRI12);Sugar transport proteins signature 1.;Major facilitator superfamily (MFS) profile.;MAJOR FACILITATOR SUPERFAMILY;DRUG EFFLUX PUMP, PUTATIVE (AFU_ORTHOLOGUE AFUA_6G02400)-RELATED;MFS general substrate transporter	Major facilitator transporter Str1/Tri12-like;Sugar transporter, conserved site;Major facilitator superfamily domain;MFS transporter superfamily	Reactome: R-BTA-112311|Reactome: R-BTA-181430|Reactome: R-BTA-189200|Reactome: R-BTA-196757|Reactome: R-BTA-2161517|Reactome: R-BTA-442660|Reactome: R-BTA-549127|Reactome: R-BTA-917937|Reactome: R-CEL-112311|Reactome: R-CEL-181430|Reactome: R-CEL-189200	[C6 finger domain-containing protein] [MFS general substrate transporter] [Trichothecene efflux pump TRI12] [uncharacterized protein] [hypothetical protein] [unnamed protein product] [MFS drug efflux pump like protein] [putative major facilitator superfamily transporter]
	F9XHD5	3.39413	6.53784e-06		45.0575	158.066		Mycgr3G110633	Mycgr3P110633	consensus disorder prediction	-	-	[unnamed protein product] [uncharacterized protein]
	F9XB36	3.38879	0.000200933		8.61557	30.0438		Mycgr3G104671	Mycgr3P104671	consensus disorder prediction	-	-	[hypothetical protein]
	F9X2X3	3.37418	1.73707e-25		185.588	629.37		Mycgr3G68377	Mycgr3P68377	Coil;Sulfotransferase domain;P-LOOP CONTAINING NUCLEOTIDE TRIPHOSPHATE HYDROLASE;P-loop containing nucleoside triphosphate hydrolases	P-loop containing nucleoside triphosphate hydrolase;Sulfotransferase, S. mansonii-type;P-loop containing nucleoside triphosphate hydrolase	MetaCyc: PWY-102|MetaCyc: PWY-1061|MetaCyc: PWY-1187|MetaCyc: PWY-1281|MetaCyc: PWY-1722|MetaCyc: PWY-181|MetaCyc: PWY-2083|MetaCyc: PWY-2161|MetaCyc: PWY-2201|MetaCyc: PWY-2681|MetaCyc: PWY-2781|MetaCyc: PWY-2821|MetaCyc: PWY-3542|MetaCyc: PWY-361|Meta	[NAD dependent epimerase/dehydratase] [unnamed protein product] [uncharacterized protein] [hypothetical protein]
	F9XS73	3.37401	8.92366e-05		10.4788	36.3618		Mycgr3G98062	Mycgr3P98062	consensus disorder prediction	-	-	[unnamed protein product] [hypothetical protein]
	F9X780	3.33679	1.55015e-08		6002.07	20429.5		Mycgr3G103686	Mycgr3P103686	consensus disorder prediction	-	-	[Putative Potential stress response protein] [related to DDR48-heat shock protein] [Stress protein DDR48] [Uncharacterized protein] [unnamed protein product] [hypothetical protein]
	F9X360	3.33539	0.000113655		33.6489	116.289		Mycgr3G91101	Mycgr3P91101	consensus disorder prediction	-	-	[unnamed protein product] [uncharacterized protein] [hypothetical protein]
	F9XDM1	3.32778	9.72988e-11		1161.99	3925.81		Mycgr3G73238	Mycgr3P73238	consensus disorder prediction	-	-	[unnamed protein product] [uncharacterized protein]
	F9X839	3.32652	4.76093e-06		55.8407	191.29		Mycgr3G108932	Mycgr3P108932	Aspartate Aminotransferase, domain 1;Pyridoxal-dependent decarboxylase conserved domain;Aromatic-L-amino-acid decarboxylase signature;DDC / GAD / HDC / TyrDC pyridoxal-phosphate attachment site.;GROUP II PYRIDOXAL-5-PHOSPHATE DECARBOXYLASE;PLP-depende	Pyridoxal phosphate-dependent transferase, major domain;Pyridoxal phosphate-dependent transferase, small domain;Pyridoxal phosphate-dependent decarboxylase;Aromatic-L-amino-acid decarboxylase;Pyridoxal-phosphate binding site;Pyridoxal phosphate-depend	MetaCyc: PWY-1061|MetaCyc: PWY-1186|MetaCyc: PWY-1187|MetaCyc: PWY-1263|MetaCyc: PWY-1622|MetaCyc: PWY-1781|MetaCyc: PWY-181|MetaCyc: PWY-2|MetaCyc: PWY-2083|MetaCyc: PWY-2161|MetaCyc: PWY-2201|MetaCyc: PWY-2821|MetaCyc: PWY-3|MetaCyc: PWY-3041|MetaCyc:	[aromatic-l-amino-acid decarboxylase like protein] [hypothetical protein partial] [aromatic-L-amino-acid/L-tryptophan decarboxylase] [unnamed protein product]
	F9X896	3.32337	1.14277e-11		370.111	1246.36		Mycgr3G109018	Mycgr3P109018	ZCCHC10 PROTEIN;consensus disorder prediction	Zinc finger CCHC domain-containing protein 10;-	-	[unnamed protein product] [uncharacterized protein] [histone acetyltransferase KAT6B-like]
	F9XAZ9	3.32052	0.00281519		18.0857	63.0417		Mycgr3G19593	Mycgr3P19593	dsRNA-binding domain-like;DSRM_SF	-	-	[unnamed protein product] [Uncharacterized protein] [hypothetical protein] [dsRNA-binding protein]
	F9XF94	3.31342	0.00130596		42.3602	150.139		Mycgr3G30146	Mycgr3P30146	Pyridoxal-phosphate dependent enzyme;Serine/threonine dehydratases pyridoxal-phosphate attachment site.;THREONINE DEHYDRATASE, MITOCHONDRIAL-RELATED;CATABOLIC L-SERINE/THREONINE DEHYDRATASE;Tryptophan synthase beta subunit-like PLP-dependent enzymes	Tryptophan synthase beta subunit-like PLP-dependent enzyme;Pyridoxal-phosphate dependent enzyme;Serine/threonine dehydratase, pyridoxal-phosphate-binding site;Tryptophan synthase beta subunit-like PLP-dependent enzyme	MetaCyc: PWY-2229|MetaCyc: PWY-2467|MetaCyc: PWY-3041|MetaCyc: PWY-4502|MetaCyc: PWY-4681|MetaCyc: PWY-4961|MetaCyc: PWY-4985|MetaCyc: PWY-5061|MetaCyc: PWY-5197|MetaCyc: PWY-5367|MetaCyc: PWY-5408|MetaCyc: PWY-5409|MetaCyc: PWY-5410|MetaCyc: PWY-5414|MetaCyc: PWY-5644|MetaCyc: PWY-5725|MetaCyc: PWY-5780|MetaCyc: PWY-5802|MetaCyc: PWY-5815|MetaCyc: PWY-5816|MetaCyc: PWY-5817|MetaCyc: PWY-5893|Met…	[tryptophan synthase beta subunit-like PLP-dependent enzyme] [unnamed protein product] [L-serine dehydratase] [serine family amino acid catabolism-related protein]
	F9X7G5	3.3073	4.15494e-09		16.2784	54.5548		Mycgr3G70513	Mycgr3P70513	MFS general substrate transporter like domains;Sugar (and other) transporter;Sugar transporter signature;Sugar transport proteins signature 1.;Major facilitator superfamily (MFS) profile.;PLASTIDIC GLUCOSE TRANSPORTER 4;MONOSACCHARIDE TRANSPORTER, PUTATIVE (AFU_ORTHOLOGUE AFUA_4G13080)-RELATED;MFS general substrate transporter;SP: MFS transporter, sugar porter (SP) family;consensus disorder predi…	MFS transporter superfamily;Major facilitator, sugar transporter-like;Sugar/inositol transporter;Sugar transporter, conserved site;Major facilitator superfamily domain;MFS transporter superfamily;Sugar/inositol transporter;-	MetaCyc: PWY-5129|MetaCyc: PWY-6322|MetaCyc: PWY-6369|MetaCyc: PWY-6626|MetaCyc: PWY-6682|MetaCyc: PWY-6955|MetaCyc: PWY-7077|MetaCyc: PWY-7321|MetaCyc: PWY-7740|MetaCyc: PWY-7769|MetaCyc: PWY-7884|MetaCyc: PWY-7886|MetaCyc: PWY-7948|MetaCyc: PWY-7975|MetaCyc: PWY-8129|Reactome: R-BTA-112311|Reactome: R-BTA-181430|Reactome: R-BTA-189200|Reactome: R-BTA-196757|Reactome: R-BTA-2161517|Reactome: R-B…	[general substrate transporter] [hypothetical protein] [and other transporter-domain-containing protein] [unnamed protein product]
	F9XS74	3.30551	0.00722515		3.56359	12.3373		Mycgr3G98063	Mycgr3P98063	consensus disorder prediction	-	-	[unnamed protein product] [hypothetical protein]
	F9XBS8	3.29973	0.0351486		482.245	1823.93		Mycgr3G72460	Mycgr3P72460	MFS general substrate transporter like domains;Sugar (and other) transporter;Sugar transporter signature;Major facilitator superfamily (MFS) profile.;PLASTIDIC GLUCOSE TRANSPORTER 4;HEXOSE TRANSPORTER-RELATED;MFS general substrate transporter;SP: MFS transporter, sugar porter (SP) family;MFS_HXT	MFS transporter superfamily;Major facilitator, sugar transporter-like;Sugar/inositol transporter;Major facilitator superfamily domain;MFS transporter superfamily;Sugar/inositol transporter;-	MetaCyc: PWY-5129|MetaCyc: PWY-6322|MetaCyc: PWY-6369|MetaCyc: PWY-6626|MetaCyc: PWY-6682|MetaCyc: PWY-6955|MetaCyc: PWY-7077|MetaCyc: PWY-7321|MetaCyc: PWY-7740|MetaCyc: PWY-7769|MetaCyc: PWY-7884|MetaCyc: PWY-7886|MetaCyc: PWY-7948|MetaCyc: PWY-7975|MetaCyc: PWY-8129|Reactome: R-BTA-112311|Reactome: R-BTA-181430|Reactome: R-BTA-189200|Reactome: R-BTA-196757|Reactome: R-BTA-2161517|Reactome: R-B…	[probable MFS monosaccharide transporter] [hypothetical protein] [high affinity glucose transporter RGT2]
	F9X5N9	3.29216	3.5554e-07		391.304	1317.81		Mycgr3G39330	Mycgr3P39330	Organic solute transporter Ostalpha;ORGANIC SOLUTE TRANSPORTER-RELATED;DOMAIN PROTEIN, PUTATIVE (AFU_ORTHOLOGUE AFUA_5G07250)-RELATED	Organic solute transporter subunit alpha/Transmembrane protein 184;Organic solute transporter subunit alpha/Transmembrane protein 184;-	-	[organic solute transporter Ostalpha-domain-containing protein] [Protein LAZ1 1] [unnamed protein product] [DUF300-domain-containing protein] [hypothetical protein] [transmembrane protein 184A-like]
	F9X033	3.2886	8.55696e-05		854.848	2923.03		Mycgr3G102441	Mycgr3P102441				[unnamed protein product] [uncharacterized protein]
	F9XEH3	3.28681	4.48513e-06		896.643	3033.01		Mycgr3G100614	Mycgr3P100614	Glycosidases;Glycosyl hydrolase catalytic core;ALKALI-SENSITIVE LINKAGE PROTEIN 1;(Trans)glycosidases;consensus disorder prediction	Uncharacterised protein family, glycosyl hydrolase catalytic domain;Glycoside hydrolase superfamily;-	MetaCyc: PWY-116|MetaCyc: PWY-1901|MetaCyc: PWY-1921|MetaCyc: PWY-1961|MetaCyc: PWY-1981|MetaCyc: PWY-2021|MetaCyc: PWY-2343|MetaCyc: PWY-2622|MetaCyc: PWY-2661|MetaCyc: PWY-2881|MetaCyc: PWY-2901|MetaCyc: PWY-2902|MetaCyc: PWY-3121|MetaCyc: PWY-4	[unnamed protein product] [uncharacterized protein] [glycoside hydrolase family 128 protein] [hypothetical protein] [Alkali-sensitive linkage protein 1]
	F9XES5	3.28575	2.84936e-07		1838.08	6178.23		Mycgr3G45334	Mycgr3P45334	C2 domain;C2 domain;C2 domain profile.;C2 DOMAIN-CONTAINING PROTEIN;C2 DOMAIN-CONTAINING PROTEIN;C2_3c;C2 domain (Calcium/lipid-binding domain, CaLB);consensus disorder prediction	C2 domain superfamily;C2 domain;C2 domain;C2 domain;C2 domain superfamily;-	MetaCyc: PWY-3561|MetaCyc: PWY-5669|MetaCyc: PWY-6351|MetaCyc: PWY-6352|MetaCyc: PWY-6367|MetaCyc: PWY-6368|MetaCyc: PWY-6803|MetaCyc: PWY-7039|MetaCyc: PWY-7250|MetaCyc: PWY-7409|MetaCyc: PWY-7416|MetaCyc: PWY-7417|MetaCyc: PWY-7511|MetaCyc: PWY-7783|MetaCyc: PWY-8051|MetaCyc: PWY-8052|MetaCyc: PWY-8053|Reactome: R-BTA-109704|Reactome: R-BTA-112399|Reactome: R-BTA-1250342|Reactome: R-BTA-1257604…	[related to C2 domain protein] [unnamed protein product] [Multiple C2 and transmembrane domain-containing protein 1] [uncharacterized protein LOC112002577]
	F9XMM1	3.28103	4.46819e-09		405.919	1356.58		Mycgr3G106075	Mycgr3P106075	alpha/beta hydrolase;Esterase PHB depolymerase;TOL-PAL SYSTEM PROTEIN TOLB;FERULOYL ESTERASE B;alpha/beta-Hydrolases;esterase_phb: esterase, PHB depolymerase family	Alpha/Beta hydrolase fold;Esterase, PHB depolymerase;Alpha/Beta hydrolase fold;Esterase, PHB depolymerase	MetaCyc: PWY-1061|MetaCyc: PWY-1121|MetaCyc: PWY-1186|MetaCyc: PWY-1801|MetaCyc: PWY-181|MetaCyc: PWY-1822|MetaCyc: PWY-1901|MetaCyc: PWY-1921|MetaCyc: PWY-1961|MetaCyc: PWY-1981|MetaCyc: PWY-2002|MetaCyc: PWY-2021|MetaCyc: PWY-2055|MetaCyc: PWY-2083|MetaCyc: PWY-2321|MetaCyc: PWY-2343|MetaCyc: PWY-2541|MetaCyc: PWY-2601|MetaCyc: PWY-2881|MetaCyc: PWY-2901|MetaCyc: PWY-2902|MetaCyc: PWY-3162|Meta…	[acetylxylan esterase 1] [PHB depolymerase family esterase (acetylxylan esterase A)] [hypothetical protein partial] [unnamed protein product] [Alpha/Beta hydrolase protein]
	F9WY34	3.27217	3.2364e-05		291.703	986.48		Mycgr3G107317	Mycgr3P107317	Tc5 transposase DNA-binding domain;CENPB-type HTH domain profile.;TRANSPOSON;CHROMOSOME 1, WHOLE GENOME SHOTGUN SEQUENCE;cenpb;Homeodomain-like;consensus disorder prediction	HTH CenpB-type DNA-binding domain;HTH CenpB-type DNA-binding domain;HTH CenpB-type DNA-binding domain;Homeobox-like domain superfamily;-	MetaCyc: PWY-2722|MetaCyc: PWY-2723|MetaCyc: PWY-361|MetaCyc: PWY-4801|MetaCyc: PWY-4922|MetaCyc: PWY-5048|MetaCyc: PWY-5129|MetaCyc: PWY-5139|MetaCyc: PWY-5268|MetaCyc: PWY-5284|MetaCyc: PWY-5292|MetaCyc: PWY-5307|MetaCyc: PWY-5313|MetaCyc: P	[unnamed protein product] [uncharacterized protein] [centromere binding protein b]
	F9X9N6	3.2679	8.91669e-14		247.409	817.654		Mycgr3G92686	Mycgr3P92686				[unnamed protein product] [hypothetical protein] [Mg2 transporter protein, CorA-like/Zinc transport protein ZntB]
	F9XFV2	3.26034	8.82169e-24		351.377	1152.4		Mycgr3G74016	Mycgr3P74016	MFS general substrate transporter like domains;Major Facilitator Superfamily;Major facilitator superfamily (MFS) profile.;PERMEASE-RELATED;MFS general substrate transporter	MFS transporter superfamily;Major facilitator superfamily;Major facilitator superfamily domain;MFS transporter superfamily	MetaCyc: PWY-5129|MetaCyc: PWY-6322|MetaCyc: PWY-6369|MetaCyc: PWY-6626|MetaCyc: PWY-6682|MetaCyc: PWY-6955|MetaCyc: PWY-7077|MetaCyc: PWY-7321|MetaCyc: PWY-7740|MetaCyc: PWY-7769|MetaCyc: PWY-7884|MetaCyc: PWY-7886|MetaCyc: PWY-7948|MetaCyc: PWY-7975|MetaCyc: PWY-8129|Reactome: R-BTA-112311|Reactome: R-BTA-181430|Reactome: R-BTA-189200|Reactome: R-BTA-196757|Reactome: R-BTA-2161517|Reactome: R-B…	[putative tartrate transporter] [major facilitator superfamily domain-containing protein] [uncharacterized protein] [hypothetical protein] [unnamed protein product] [high-affinity nicotinic acid transporter]
	F9X083	3.25665	8.23982e-12		147.36	485.194		Mycgr3G89640	Mycgr3P89640	consensus disorder prediction	-	-	[unnamed protein product] [uncharacterized protein]
	F9XAB0	3.25567	3.90956e-15		85.6226	281.257		Mycgr3G14486	Mycgr3P14486	MOSC domain;MOSC N-terminal beta barrel domain;MOSC domain profile.;MOLYBDOPTERIN COFACTOR SULFURASE MOSC;MOSC DOMAIN PROTEIN (AFU_ORTHOLOGUE AFUA_7G05900);PK beta-barrel domain-like	Molybdenum cofactor sulfurase, C-terminal;MOSC, N-terminal beta barrel;Molybdenum cofactor sulfurase, C-terminal;Pyruvate kinase-like, insert domain superfamily	MetaCyc: PWY-5963|Reactome: R-BTA-947581|Reactome: R-CEL-947581|Reactome: R-DDI-947581|Reactome: R-DME-947581|Reactome: R-DRE-211945|Reactome: R-DRE-947581|Reactome: R-HSA-211945|Reactome: R-HSA-947581|Reactome: R-MMU-211945|Reactome: R-MMU-947581;MetaCyc: PWY-5963|Reactome: R-BTA-947581|Reactome: R-CEL-947581|Reactome: R-DDI-947581|Reactome: R-DME-947581|Reactome: R-DRE-211945|Reactome: R-DRE-94…	[unnamed protein product] [uncharacterized protein LOC112009586] [MOSC-domain-containing protein] [hypothetical protein] [Mitochondrial amidoxime-reducing component 1]
	F9X2P9	3.25478	1.43808e-07		31.6479	104.471		Mycgr3G35932	Mycgr3P35932	MFS general substrate transporter like domains;Sugar (and other) transporter;Sugar transport proteins signature 1.;Major facilitator superfamily (MFS) profile.;SOLUTE CARRIER FAMILY 22 MEMBER;METABOLITE TRANSPORT PROTEIN C1271.09-RELATED;MFS general substrate transporter	MFS transporter superfamily;Major facilitator, sugar transporter-like;Sugar transporter, conserved site;Major facilitator superfamily domain;MFS transporter superfamily	MetaCyc: PWY-5129|MetaCyc: PWY-6322|MetaCyc: PWY-6369|MetaCyc: PWY-6626|MetaCyc: PWY-6682|MetaCyc: PWY-6955|MetaCyc: PWY-7077|MetaCyc: PWY-7321|MetaCyc: PWY-7740|MetaCyc: PWY-7769|MetaCyc: PWY-7884|MetaCyc: PWY-7886|MetaCyc: PWY-7948|MetaCyc: PWY-7975|MetaCyc: PWY-8129|Reactome: R-BTA-112311|Reactome: R-BTA-181430|Reactome: R-BTA-189200|Reactome: R-BTA-196757|Reactome: R-BTA-2161517|Reactome: R-B…	[MFS general substrate transporter] [major facilitator superfamily transporter] [hypothetical protein] [unnamed protein product] [Glycerophosphoinositol permease 1] [related to GIT1-Glycerophosphoinositol transporter also able to mediate low-affinity phosphate]
	None	3.2489	0.000160189		427.607	1446.33		Mycgr3G105142	Mycgr3P105142				[unnamed protein product] [hypothetical protein]
	F9XE16	3.24451	6.96992e-08		329.025	1087.83		Mycgr3G100592	Mycgr3P100592	Cytochrome P450;Cytochrome P450;P450 superfamily signature;E-class P450 group I signature;CYTOCHROME P450;PISATIN DEMETHYLASE;Cytochrome P450	Cytochrome P450 superfamily;Cytochrome P450;Cytochrome P450;Cytochrome P450, E-class, group I;Cytochrome P450 superfamily	MetaCyc: PWY-1121|MetaCyc: PWY-1186|MetaCyc: PWY-1187|MetaCyc: PWY-1381|MetaCyc: PWY-2002|MetaCyc: PWY-2083|MetaCyc: PWY-2181|MetaCyc: PWY-2229|MetaCyc: PWY-2421|MetaCyc: PWY-2463|MetaCyc: PWY-2464|MetaCyc: PWY-2467|MetaCyc: PWY-2541|MetaCyc: PWY-2582|MetaCyc: PWY-2601|MetaCyc: PWY-2681|MetaCyc: PWY-2724|MetaCyc: PWY-2761|MetaCyc: PWY-2961|MetaCyc: PWY-2981|MetaCyc: PWY-3061|MetaCyc: PWY-3101|Met…	[related to pisatin demethylase (cytochrome P450)] [hypothetical protein] [putative P450 monooxygenase] [pisatin demethylase] [unnamed protein product] [cytochrome P450]
	F9XF55	3.24428	0.00114755		19.9866	67.5214		Mycgr3G45539	Mycgr3P45539	Transferase(Phosphotransferase) domain 1;Protein kinase domain;Serine/Threonine protein kinases active-site signature.;Protein kinase domain profile.;OVARIAN-SPECIFIC SERINE/THREONINE-PROTEIN KINASE LOK-RELATED;serkin_6;Protein kinase-like (PK-like)	Protein kinase domain;Serine/threonine-protein kinase, active site;Protein kinase domain;Protein kinase domain;Protein kinase-like domain superfamily	MetaCyc: PWY-5129|MetaCyc: PWY-6322|MetaCyc: PWY-6369|MetaCyc: PWY-6626|MetaCyc: PWY-6682|MetaCyc: PWY-6952|MetaCyc: PWY-6955|MetaCyc: PWY-7077|MetaCyc: PWY-7321|MetaCyc: PWY-7511|MetaCyc: PWY-7675|MetaCyc: PWY-7676|MetaCyc: PWY-7740|MetaCyc: PWY-7769|M	[HET-E protein] [serine/threonine-protein kinase 17B-like] [Calcium/calmodulin-dependent protein kinase type 1] [kinase-like protein] [kinase-like domain-containing protein] [uncharacterized protein] [unnamed protein product] [het-e] [hypothetical protein]
	F9XIN6	3.23573	3.22862e-08		107.652	355.783		Mycgr3G11785	Mycgr3P11785	Fungal Zn(2)-Cys(6) binuclear cluster domain;Fungal specific transcription factor domain;Zn(2)-C6 fungal-type DNA-binding domain signature.;Zn(2)-C6 fungal-type DNA-binding domain profile.;REGULATORY PROTEIN GAL4;ZN(II)2CYS6 TRANSCRIPTION FACTOR (EUROFU	Zn(2)-C6 fungal-type DNA-binding domain superfamily;Zn(2)-C6 fungal-type DNA-binding domain;Transcription factor domain, fungi;Zn(2)-C6 fungal-type DNA-binding domain;Zn(2)-C6 fungal-type DNA-binding domain;Zn(2)-C6 fungal-type DNA-binding domain;Transcription factor domain, fungi;Zn(2)-C6 fungal-type DNA-binding domain superfamily;Zn(2)-C6 fungal-type DNA-binding domain;-	-	[unnamed protein product] [related to positive regulator of PUT (proline utilization) genes] [hypothetical protein] [Filamentous growth regulator 27] [fungal specific transcription factor domain protein]
	F9XCS0	3.23316	0.000545659		132.417	447.178		Mycgr3G27514	Mycgr3P27514	SMODS and SLOG-associating 2TM effector domain;-	SMODS and SLOG-associating 2TM effector domain, fungi;-	-	[putative c6 transcription protein] [uncharacterized protein] [unnamed protein product]
	F9XK09	3.22819	1.42626e-05		483.493	1606.07		Mycgr3G75537	Mycgr3P75537	alpha/beta hydrolase;Carboxylesterase family;Carboxylesterases type-B serine active site.;CARBOXYLESTERASE;CARBOXYLIC ESTER HYDROLASE;alpha/beta-Hydrolases	Alpha/Beta hydrolase fold;Carboxylesterase, type B;Carboxylesterase type B, active site;Alpha/Beta hydrolase fold	MetaCyc: PWY-1061|MetaCyc: PWY-1121|MetaCyc: PWY-1186|MetaCyc: PWY-1801|MetaCyc: PWY-181|MetaCyc: PWY-1822|MetaCyc: PWY-1901|MetaCyc: PWY-1921|MetaCyc: PWY-1961|MetaCyc: PWY-1981|MetaCyc: PWY-2002|MetaCyc: PWY-2021|MetaCyc: PWY-2055|MetaCyc: PWY-2083|MetaCyc: PWY-2321|MetaCyc: PWY-2343|MetaCyc: PWY-2541|MetaCyc: PWY-2601|MetaCyc: PWY-2881|MetaCyc: PWY-2901|MetaCyc: PWY-2902|MetaCyc: PWY-3162|Meta…	[triacylglycerol lipase like protein] [Lipase 1] [related to extracellular lipase] [cholinesterase] [alpha/beta-hydrolase, partial] [hypothetical protein] [unnamed protein product]
	F9XBB3	3.22488	1.66566e-07		74.8585	245.944		Mycgr3G29067	Mycgr3P29067	RPEL repeat;RPEL repeat profile.;MYOCARDIN-RELATED TRANSCRIPTION FACTOR-RELATED;MYOCARDIN-RELATED TRANSCRIPTION FACTOR, ISOFORM H;rpel;consensus disorder prediction	RPEL repeat;RPEL repeat;Myocardin-like;RPEL repeat;-	Reactome: R-HSA-114608|Reactome: R-HSA-3899300|Reactome: R-HSA-5663220|Reactome: R-MMU-3899300|Reactome: R-MMU-5663220|Reactome: R-RNO-114608;Reactome: R-HSA-114608|Reactome: R-HSA-3899300|Reactome: R-HSA-5663220|Reactome: R-MMU-3899300|Reactome: R-MMU-	[unnamed protein product] [related to RPEL repeat protein] [hypothetical protein]
	F9XF04	3.2209	0.000998123		30.3984	103.011		Mycgr3G45188	Mycgr3P45188	Major Facilitator Superfamily;Major facilitator superfamily (MFS) profile.;MAJOR FACILITATOR SUPERFAMILY;MFS general substrate transporter;consensus disorder prediction	Major facilitator superfamily;Major facilitator superfamily domain;MFS transporter superfamily;-	Reactome: R-BTA-196757|Reactome: R-BTA-352230|Reactome: R-BTA-428643|Reactome: R-BTA-917937|Reactome: R-CEL-189451|Reactome: R-CEL-210500|Reactome: R-CEL-264642|Reactome: R-CEL-2672351|Reactome: R-CEL-428643|Reactome: R-CEL-8856825|Reactome: R-CEL-8856828|Reactome: R-CEL-917937|Reactome: R-DME-1660661|Reactome: R-DME-264642|Reactome: R-DME-2672351|Reactome: R-DME-428643|Reactome: R-DME-8856825|Re…	[MFS general substrate transporter like protein] [major facilitator superfamily domain-containing protein] [MFS transporter, DHA1 family, multidrug resistance protein] [hypothetical protein partial] [probable efflux pump kojT] [Bgt-4410] [unnamed protein product] [putative benomyl methotrexate resistance protein]
	F9XLY4	3.21953	0.000214332		50.9529	170.673		Mycgr3G96384	Mycgr3P96384	consensus disorder prediction	-	-	[unnamed protein product] [hypothetical protein]
	F9WWP8	3.20869	0.000161748		16.6369	55.2096		Mycgr3G27122	Mycgr3P27122	Vaccinia Virus protein VP39;Methyltransferase domain;METHYLTRANSFERASE;METHYLTRANSFERASE TPCH;S-adenosyl-L-methionine-dependent methyltransferases;AdoMet_MTases	Methyltransferase type 11;S-adenosyl-L-methionine-dependent methyltransferase;-	MetaCyc: PWY-1061|MetaCyc: PWY-1422|MetaCyc: PWY-1581|MetaCyc: PWY-2083|MetaCyc: PWY-2541|MetaCyc: PWY-3385|MetaCyc: PWY-3542|MetaCyc: PWY-361|MetaCyc: PWY-4021|MetaCyc: PWY-4161|MetaCyc: PWY-4801|MetaCyc: PWY-4922|MetaCyc: PWY-5048|MetaCyc: PWY-5059|Me	[unnamed protein product] [uncharacterized protein] [hypothetical protein] [Methyltransferase tpcH] [S-adenosyl-L-methionine-dependent methyltransferase]
	F9X227	3.19566	2.08176e-09		124.809	405.91		Mycgr3G84465	Mycgr3P84465	Pro-kumamolisin, activation domain;Sedolisin domain profile.;PROTEASE S8 TRIPEPTIDYL PEPTIDASE I CLN2;SERINE PROTEASE AORO, PUTATIVE (AFU_ORTHOLOGUE AFUA_6G10250)-RELATED;Pro_kuma_activ_2;Subtilisin-like;Protease propeptides/inhibitors;Peptidases_S53;Pro-peptidase_S53;consensus disorder prediction	Peptidase S53, activation domain;Sedolisin domain;Peptidase S53, activation domain;Peptidase S8/S53 domain superfamily;Sedolisin domain;Peptidase S53, activation domain;-	MetaCyc: PWY-7884|Reactome: R-HSA-381038;MetaCyc: PWY-7884|Reactome: R-HSA-381038;MetaCyc: PWY-7884|Reactome: R-HSA-381038;MetaCyc: PWY-7884|Reactome: R-CEL-186797|Reactome: R-CEL-2173789|Reactome: R-CEL-983168|Reactome: R-DDI-1369007|Reactome: R-DDI-159418|Reactome: R-DDI-193368|Reactome: R-DDI-382556|Reactome: R-DDI-983170|Reactome: R-DME-159782|Reactome: R-DME-186797|Reactome: R-DME-2173789|Re…	[Rattus norvegicus CLN2 is a lysosomal protease Precursor] [protease s8 tripeptidyl peptidase like protein] [Aorsin] [Pro-kumamolisin] [peptidase S8/S53 domain-containing protein] [hypothetical protein] [aorsin precursor] [unnamed protein product]
	F9WYZ8	3.19285	7.96294e-07		159.55	520.168		Mycgr3G33479	Mycgr3P33479	PRO41 PROTEIN	-	-	[uncharacterized protein] [putative pro41 protein]
	F9X6A2	3.18179	3.46825e-11		51.4372	164.894		Mycgr3G38790	Mycgr3P38790	Ca2+ regulator and membrane fusion protein Fig1;FACTOR-INDUCED GENE 1 PROTEIN	Cell fusion protein Dni1/Fig1;Cell fusion protein Dni1/Fig1	-	[unnamed protein product] [membrane fusion mating protein FIG1] [uncharacterized protein LOC111995349] [hypothetical protein]
	F9XPC4	3.17618	0.000902864		8.07517	26.7749		Mycgr3G50563	Mycgr3P50563	RTA1 like protein;PROTEIN RTA1-RELATED	RTA-like protein;RTA-like protein	-	[RTA1-domain-containing protein, partial] [related to RTM1 protein] [RTA1 domain protein] [hypothetical protein] [Uncharacterized protein] [DNA polymerase delta catalytic subunit, partial] [unnamed protein product] [RTA1 protein, partial]
	F9X4E5	3.16935	7.50107e-07		59.3702	192.557		Mycgr3G90812	Mycgr3P90812	Cytosolic phospholipase A2 catalytic domain;Patatin-like phospholipase (PNPLA) domain profile.;CALCIUM-INDEPENDENT PHOSPHOLIPASE A2-GAMMA;FabD/lysophospholipase-like;consensus disorder prediction	Patatin-like phospholipase domain;Acyl transferase/acyl hydrolase/lysophospholipase;-	MetaCyc: PWY-1121|MetaCyc: PWY-1921|MetaCyc: PWY-321|MetaCyc: PWY-5667|MetaCyc: PWY-5835|MetaCyc: PWY-5972|MetaCyc: PWY-5981|MetaCyc: PWY-5996|MetaCyc: PWY-6190|MetaCyc: PWY-6322|MetaCyc: PWY-6415|MetaCyc: PWY-6453|MetaCyc: PWY-6558|MetaCyc: PWY-6733|Me	[Patatin] [Calcium-independent phospholipase a2-gamma] [uncharacterized protein] [hypothetical protein] [unnamed protein product] [FabD/lysophospholipase-like protein]
	F9XB72	3.15941	7.31932e-05		390.555	1275.55		Mycgr3G93575	Mycgr3P93575	consensus disorder prediction	-	-	[unnamed protein product] [uncharacterized protein]
	F9XPY8	3.15754	0.00181151		13.6862	45.9998		Mycgr3G51533	Mycgr3P51533	AMELOGENIN;P-loop containing nucleoside triphosphate hydrolases	P-loop containing nucleoside triphosphate hydrolase;P-loop containing nucleoside triphosphate hydrolase	MetaCyc: PWY-102|MetaCyc: PWY-1061|MetaCyc: PWY-1187|MetaCyc: PWY-1281|MetaCyc: PWY-1722|MetaCyc: PWY-181|MetaCyc: PWY-2083|MetaCyc: PWY-2161|MetaCyc: PWY-2201|MetaCyc: PWY-2681|MetaCyc: PWY-2781|MetaCyc: PWY-2821|MetaCyc: PWY-3542|MetaCyc: PWY-361|MetaCyc: PWY-3841|MetaCyc: PWY-3961|MetaCyc: PWY-4021|MetaCyc: PWY-4061|MetaCyc: PWY-4161|MetaCyc: PWY-4621|MetaCyc: PWY-4801|MetaCyc: PWY-4922|MetaCy…	[unnamed protein product] [vegetative incompatibility het-e-1] [DNA damage-inducible protein 1] [hypothetical protein] [NACHT domain-containing protein]
	F9X2Z3	3.15519	1.29761e-06		610.579	1970.37		Mycgr3G90765	Mycgr3P90765	consensus disorder prediction	-	-	[unnamed protein product] [hypothetical protein]
	F9WYZ9	3.15498	5.15027e-05		540.522	1759.83		Mycgr3G65626	Mycgr3P65626	Translation factors;Ferric reductase like transmembrane component;FAD-binding domain;Ferric reductase NAD binding domain;Ferredoxin reductase-type FAD binding domain profile.;NADPH OXIDASE;NADPH OXIDASE 1;Ferric reductase subgroup (FRE);NADPH oxidase subgroup (NOX);Ferric Reductase Domain;Ferredoxin reductase-like, C-terminal NADP-linked domain;Riboflavin synthase domain-like;NOX_Duox_like_FAD_NA…	Ferredoxin-NADP reductase (FNR), nucleotide-binding domain;Ferric reductase transmembrane component-like domain;FAD-binding 8;Ferric reductase, NAD binding domain;FAD-binding domain, ferredoxin reductase-type;Ferredoxin-NADP reductase (FNR), n	MetaCyc: PWY-101|MetaCyc: PWY-1121|MetaCyc: PWY-1361|MetaCyc: PWY-1381|MetaCyc: PWY-1641|MetaCyc: PWY-1723|MetaCyc: PWY-2181|MetaCyc: PWY-2229|MetaCyc: PWY-2421|MetaCyc: PWY-2467|MetaCyc: PWY-2541|MetaCyc: PWY-2582|MetaCyc: PWY-2681|MetaCyc: PWY-2724|Me	[unnamed protein product] [hypothetical protein] [NADPH oxidase 1-like] [Cytochrome b-245 heavy chain] [protein]
	F9X704	3.15236	3.16174e-15		246.983	783.981		Mycgr3G70082	Mycgr3P70082	Fungal Zn(2)-Cys(6) binuclear cluster domain;Fungal specific transcription factor domain;Zn(2)-C6 fungal-type DNA-binding domain signature.;Zn(2)-C6 fungal-type DNA-binding domain profile.;TY1 ENHANCER ACTIVATOR;TY1 ENHANCER ACTIVATOR;gal4_2;Fungal_tran	Zn(2)-C6 fungal-type DNA-binding domain superfamily;Zn(2)-C6 fungal-type DNA-binding domain;Transcription factor domain, fungi;Zn(2)-C6 fungal-type DNA-binding domain;Zn(2)-C6 fungal-type DNA-binding domain;Zn(2)-C6 fungal-type DNA-binding domain;Transcription factor domain, fungi;Zn(2)-C6 fungal-type DNA-binding domain superfamily;Zn(2)-C6 fungal-type DNA-binding domain;-	-	[unnamed protein product] [uncharacterized protein] [protein] [fungal-specific transcription factor domain-domain-containing protein] [Nitrogen assimilation transcription factor nirA]
	F9XH94	3.15193	1.59167e-14		76.5998	244.316		Mycgr3G95085	Mycgr3P95085				[unnamed protein product] [hypothetical protein]
	F9X403	3.14499	0.000162747		42.5402	138.421		Mycgr3G91164	Mycgr3P91164				[unnamed protein product] [hypothetical protein]
	F9XQW3	3.13888	0.000488329		9.15185	29.4242		Mycgr3G106616	Mycgr3P106616	consensus disorder prediction	-	-	[hypothetical protein]
	F9WW73	3.13091	0.0154504		4.04307	13.5927		Mycgr3G88868	Mycgr3P88868	Ferric reductase like transmembrane component;FAD-binding domain;FERRIC/CUPRIC REDUCTASE TRANSMEMBRANE COMPONENT;NOX_Duox_like_FAD_NADP	Ferric reductase transmembrane component-like domain;FAD-binding 8;-	MetaCyc: PWY-5292|MetaCyc: PWY-5934|MetaCyc: PWY-6854|Reactome: R-CFA-209968|Reactome: R-DDI-209968|Reactome: R-DDI-3299685|Reactome: R-DDI-5668599|Reactome: R-DDI-6798695|Reactome: R-HSA-1222556|Reactome: R-HSA-1236973|Reactome: R-HSA-209968|Reactome: R-HSA-3299685|Reactome: R-HSA-4420097|Reactome: R-HSA-5668599|Reactome: R-HSA-6798695|Reactome: R-HSA-6803204|Reactome: R-HSA-917977|Reactome: R-H…	[Ferric/cupric reductase transmembrane component] [protein] [uncharacterized protein] [hypothetical protein partial] [Ferric reductase transmembrane component 3] [unnamed protein product]
	None	3.13089	0.00612296		186.269	620.849		Mycgr3G81448	Mycgr3P81448	alpha/beta hydrolase;Carboxylesterase family;alpha/beta-Hydrolases	Alpha/Beta hydrolase fold;Carboxylesterase, type B;Alpha/Beta hydrolase fold	MetaCyc: PWY-1061|MetaCyc: PWY-1121|MetaCyc: PWY-1186|MetaCyc: PWY-1801|MetaCyc: PWY-181|MetaCyc: PWY-1822|MetaCyc: PWY-1901|MetaCyc: PWY-1921|MetaCyc: PWY-1961|MetaCyc: PWY-1981|MetaCyc: PWY-2002|MetaCyc: PWY-2021|MetaCyc: PWY-2055|MetaCyc: PWY-2083|MetaCyc: PWY-2321|MetaCyc: PWY-2343|MetaCyc: PWY-2541|MetaCyc: PWY-2601|MetaCyc: PWY-2881|MetaCyc: PWY-2901|MetaCyc: PWY-2902|MetaCyc: PWY-3162|Meta…	[hypothetical protein] [carboxylesterase] [triacylglycerol hydrolase] [alpha/beta-hydrolase, partial] [b3641d10-d855-43c6-87fe-e63ab22bd4be] [uncharacterized protein] [unnamed protein product]
	F9XJL9	3.11787	0.000174678		316.523	1023.32		Mycgr3G105763	Mycgr3P105763				[unnamed protein product] [DNA-directed RNA polymerase II subunit RPB1-like] [uncharacterized protein]
	F9X4E4	3.08742	2.80355e-07		41.139	128.624		Mycgr3G90811	Mycgr3P90811	Coil	-	-	[unnamed protein product] [uncharacterized protein] [hypothetical protein] [Magnesium transport protein CorA, transmembrane region]
	F9XFK7	3.08502	3.0085e-16		81.422	252.603		Mycgr3G28493	Mycgr3P28493	CAP;Cysteine-rich secretory protein family;Allergen V5/Tpx-1 family signature;CRISP family signature 1.;CYSTEINE-RICH SECRETORY PROTEIN-RELATED;SCP-LIKE EXTRACELLULAR PROTEIN;SCP_3;PR-1-like	CAP superfamily;CAP domain;Cysteine-rich secretory protein-related;Allergen V5/Tpx-1-related, conserved site;Cysteine-rich secretory protein-related;CAP domain;CAP superfamily	Reactome: R-CEL-6798695|Reactome: R-HSA-1989781|Reactome: R-HSA-6798695|Reactome: R-MMU-6798695|Reactome: R-XTR-6798695;Reactome: R-CEL-6798695|Reactome: R-HSA-1989781|Reactome: R-HSA-6798695|Reactome: R-MMU-6798695|Reactome: R-XTR-6798695;Reactome: R-CEL-6798695|Reactome: R-HSA-1989781|Reactome: R-HSA-6798695|Reactome: R-MMU-6798695|Reactome: R-XTR-6798695;Reactome: R-CEL-6798695|Reactome: R-HSA…	[related to the plant PR-1 class of pathogen related proteins] [CAP domain-containing protein, partial] [Cysteine-rich secretory protein, allergen V5/Tpx-1-related] [DNA mismatch repair protein msh3] [PR-1-like protein] [Cell wall protein PRY3] [unnamed protein product] [hypothetical protein]
	None	3.07087	0.00130964		12.0802	39.1138		ENSRNA049673455	ENSRNA049673455
	F9XAU1	3.05517	6.55289e-10		1612.4	4992.95		Mycgr3G104383	Mycgr3P104383				[unnamed protein product] [hypothetical protein]
	F9XJ51	3.05453	0.0357624		1.7675	6.49903		Mycgr3G95579	Mycgr3P95579				[hypothetical protein]
	F9X2X9	3.05373	2.64651e-10		46.1737	141.55		Mycgr3G108064	Mycgr3P108064				[unnamed protein product] [uncharacterized protein] [1fd1c76a-34f9-4819-821f-d45f17904547] [Translation initiation factor IF-2]
	F9XJ71	3.05062	0.000662959		25.8136	82.2405		Mycgr3G75366	Mycgr3P75366	PROCOLLAGEN-LYSINE,2-OXOGLUTARATE 5-DIOXYGENASE/GLYCOSYLTRANSFERASE 25 FAMILY MEMBER;GLYCOSYLTRANSFERASE 25 FAMILY MEMBER;Glyco_transf_25;consensus disorder prediction	Glycosyl transferase, family 25;-	MetaCyc: PWY-1901|MetaCyc: PWY-1961|MetaCyc: PWY-1981|MetaCyc: PWY-2021|MetaCyc: PWY-2881|MetaCyc: PWY-2901|MetaCyc: PWY-2902|MetaCyc: PWY-4421|MetaCyc: PWY-5094|MetaCyc: PWY-5105|MetaCyc: PWY-5129|MetaCyc: PWY-5139|MetaCyc: PWY-5160|MetaCyc: PWY-5161	[glycosyltransferase family 25 protein] [putative mfs transporter protein] [Ribonuclease T2-like] [uncharacterized protein LOC111995347] [hypothetical protein] [unnamed protein product]
	F9X8W3	3.03962	0.0152463		17.7529	57.2117		Mycgr3G40192	Mycgr3P40192	AAA domain;P-loop containing nucleoside triphosphate hydrolases	P-loop containing nucleoside triphosphate hydrolase;NadR/Ttd14, AAA domain;P-loop containing nucleoside triphosphate hydrolase	MetaCyc: PWY-102|MetaCyc: PWY-1061|MetaCyc: PWY-1187|MetaCyc: PWY-1281|MetaCyc: PWY-1722|MetaCyc: PWY-181|MetaCyc: PWY-2083|MetaCyc: PWY-2161|MetaCyc: PWY-2201|MetaCyc: PWY-2681|MetaCyc: PWY-2781|MetaCyc: PWY-2821|MetaCyc: PWY-3542|MetaCyc: PWY-361|MetaCyc: PWY-3841|MetaCyc: PWY-3961|MetaCyc: PWY-4021|MetaCyc: PWY-4061|MetaCyc: PWY-4161|MetaCyc: PWY-4621|MetaCyc: PWY-4801|MetaCyc: PWY-4922|MetaCy…	[unnamed protein product] [uncharacterized protein] [hypothetical protein] [AAA domain-like protein] [P-loop containing nucleoside triphosphate hydrolase]
	F9X112	3.03497	1.91642e-06		9655.52	29934.5		Mycgr3G102481	Mycgr3P102481	Yeast PIR protein repeat;Yeast PIR proteins repeats profile.;consensus disorder prediction	Yeast PIR protein repeat;Yeast PIR protein repeat;-	-	[] [Hypothetical protein conserved in the Yarrowia clade] [RE63045p1, partial] [hypothetical protein] [putative Cuticle protein] [unnamed protein product] [pollen-specific leucine-rich repeat extensin-like protein 1]
	F9XA92	3.01667	0.0403152		448.959	1506.08		Mycgr3G71165	Mycgr3P71165	Cytochrome P450;Haem peroxidase domain superfamily, animal type;Animal haem peroxidase;Animal haem peroxidase signature;Animal heme peroxidase superfamily profile.;PROSTAGLANDIN G/H SYNTHASE;PSI-PRODUCING OXYGENASE A;Heme-dependent peroxidases;Cytochrome P450;linoleate_diol_synthase_like;consensus disorder prediction	Cytochrome P450 superfamily;Haem peroxidase domain superfamily, animal type;Haem peroxidase, animal-type;Haem peroxidase, animal-type;Haem peroxidase, animal-type;Haem peroxidase superfamily;Cytochrome P450 superfamily;Psi-factor producing oxygenase, N-terminal heme peroxidase domain;-	MetaCyc: PWY-1121|MetaCyc: PWY-1186|MetaCyc: PWY-1187|MetaCyc: PWY-1381|MetaCyc: PWY-2002|MetaCyc: PWY-2083|MetaCyc: PWY-2181|MetaCyc: PWY-2229|MetaCyc: PWY-2421|MetaCyc: PWY-2463|MetaCyc: PWY-2464|MetaCyc: PWY-2467|MetaCyc: PWY-2541|MetaCyc: PWY-2582|MetaCyc: PWY-2601|MetaCyc: PWY-2681|MetaCyc: PWY-2724|MetaCyc: PWY-2761|MetaCyc: PWY-2961|MetaCyc: PWY-2981|MetaCyc: PWY-3061|MetaCyc: PWY-3101|Met…	[hypothetical protein] [unnamed protein product] [prostaglandin G/H synthase 2/cyclooxygenase 2 like protein] [heme peroxidase]
	F9WZN5	3.01344	2.28387e-14		138.09	419.865		Mycgr3G15056	Mycgr3P15056	Peroxidase, family 2;Heme haloperoxidase family profile.;STERIGMATOCYSTIN BIOSYNTHESIS PEROXIDASE STCC-RELATED;Cloroperoxidase	Chloroperoxidase-like superfamily;Chloroperoxidase;Chloroperoxidase;Chloroperoxidase-like superfamily	MetaCyc: PWY-5292;MetaCyc: PWY-5292;MetaCyc: PWY-5292;MetaCyc: PWY-5292	[unnamed protein product] [heme-thiolate peroxidase aromatic peroxygenase like protein] [uncharacterized protein] [hypothetical protein] [Cloroperoxidase]
	F9X5S2	3.01173	6.52091e-09		99.6928	305.344		Mycgr3G108649	Mycgr3P108649	Asparaginase, N-terminal;Glutaminase/Asparaginase C-terminal domain;L-ASNase_gatD;L_ASNase;Asparaginase/glutaminase family signature;Asparaginase / glutaminase active site signature 2.;Asparaginase / glutaminase domain profile.;L-ASPARAGINASE;Glutamin	L-asparaginase, N-terminal domain superfamily;L-asparaginase, C-terminal;L-asparaginase, N-terminal;Asparaginase/glutaminase, C-terminal;Asparaginase/glutaminase-like;Asparaginase/glutaminase-like;Asparaginase/glutaminase, active site 2;Asparaginase/glutaminase-like;Asparaginase/glutaminase-like;Asparaginase/glutaminase-like superfamily;Type I (cytosolic) L-asparaginase;-	MetaCyc: PWY-5297|MetaCyc: PWY-7409|MetaCyc: PWY-7811|Reactome: R-HSA-8963693|Reactome: R-MMU-8963693|Reactome: R-RNO-8963693;MetaCyc: PWY-5297|MetaCyc: PWY-7409|MetaCyc: PWY-7811|Reactome: R-HSA-8963693|Reactome: R-MMU-8963693|Reactome: R-RNO-8963693;MetaCyc: PWY-5297|MetaCyc: PWY-7409|MetaCyc: PWY-7811|Reactome: R-HSA-8963693|Reactome: R-MMU-8963693|Reactome: R-RNO-8963693;MetaCyc: PWY-5297|Met…	[lysophospholipase] [asparaginase-domain-containing protein] [Asparaginase/glutaminase] [uncharacterized protein] [hypothetical protein] [unnamed protein product]
	F9X5Q7	3.00552	2.73158e-22		305.316	922.014		Mycgr3G38293	Mycgr3P38293	DEHYDROGENASE;3-KETO-STEROID REDUCTASE;NAD(P)-binding Rossmann-fold domains	NAD(P)-binding domain superfamily	MetaCyc: PWY-0|MetaCyc: PWY-1042|MetaCyc: PWY-1121|MetaCyc: PWY-1186|MetaCyc: PWY-1361|MetaCyc: PWY-1622|MetaCyc: PWY-1722|MetaCyc: PWY-1723|MetaCyc: PWY-1801|MetaCyc: PWY-181|MetaCyc: PWY-1881|MetaCyc: PWY-1921|MetaCyc: PWY-2161|MetaCyc: PWY-2181|M	[unnamed protein product] [3-keto-steroid reductase-like] [hypothetical protein]
	F9WYQ0	2.99367	1.90856e-07		297.662	906.309		Mycgr3G106799	Mycgr3P106799	Isochorismatase family;2OG-Fe(II) oxygenase superfamily;Fe(2+) 2-oxoglutarate dioxygenase domain profile.;ALPHA-KETOGLUTARATE-DEPENDENT DIOXYGENASE ALKB HOMOLOG 3;ISOCHORISMATASE FAMILY PROTEIN FAMILY (AFU_ORTHOLOGUE AFUA_3G14500);Clavaminate synthase-l	Alpha-ketoglutarate-dependent dioxygenase AlkB-like superfamily;Isochorismatase-like;Alpha-ketoglutarate-dependent dioxygenase AlkB-like;Oxoglutarate/iron-dependent dioxygenase;Alkylated DNA repair protein alkB homologue 3;Isochorismatase-like superfamily;-	MetaCyc: PWY-102|MetaCyc: PWY-1061|MetaCyc: PWY-1187|MetaCyc: PWY-2083|MetaCyc: PWY-3542|MetaCyc: PWY-4021|MetaCyc: PWY-4161|MetaCyc: PWY-5035|MetaCyc: PWY-5036|MetaCyc: PWY-5047|MetaCyc: PWY-5059|MetaCyc: PWY-5070|MetaCyc: PWY-5105|MetaCyc: PWY-5209|MetaCyc: PWY-5287|MetaCyc: PWY-5301|MetaCyc: PWY-5305|MetaCyc: PWY-5349|MetaCyc: PWY-5479|MetaCyc: PWY-5665|MetaCyc: PWY-5729|MetaCyc: PWY-5748|Meta…	[Isochorismatase hydrolase] [unnamed protein product] [Alpha-ketoglutarate-dependent dioxygenase alkB 2] [hypothetical protein] [DNA oxidative demethylase ALKBH2]
	F9WYE0	2.98379	7.28026e-44		981.065	2934.68		Mycgr3G67122	Mycgr3P67122	3-beta hydroxysteroid dehydrogenase/isomerase family;NAD DEPENDENT EPIMERASE/DEHYDRATASE;STEROL-4-ALPHA-CARBOXYLATE 3-DEHYDROGENASE, DECARBOXYLATING;NAD(P)-binding Rossmann-fold domains	3-beta hydroxysteroid dehydrogenase/isomerase;NAD(P)-binding domain superfamily	MetaCyc: PWY-1121|MetaCyc: PWY-1186|MetaCyc: PWY-2541|MetaCyc: PWY-2582|MetaCyc: PWY-2601|MetaCyc: PWY-3162|MetaCyc: PWY-321|MetaCyc: PWY-3261|MetaCyc: PWY-3722|MetaCyc: PWY-5101|MetaCyc: PWY-5271|MetaCyc: PWY-5316|MetaCyc: PWY-5392|MetaCyc: PWY-5453|Me	[unnamed protein product] [hypothetical protein] [NAD(P)-binding protein]
	F9XNI8	2.97776	0.000357528		357.818	1101.04		Mycgr3G111441	Mycgr3P111441	Zinc finger C2H2 type domain signature.;Zinc finger C2H2 type domain profile.;consensus disorder prediction	Zinc finger C2H2-type;Zinc finger C2H2-type;-	MetaCyc: PWY-102|MetaCyc: PWY-1061|MetaCyc: PWY-1187|MetaCyc: PWY-2083|MetaCyc: PWY-3542|MetaCyc: PWY-4021|MetaCyc: PWY-4161|MetaCyc: PWY-5035|MetaCyc: PWY-5036|MetaCyc: PWY-5047|MetaCyc: PWY-5059|MetaCyc: PWY-5070|MetaCyc: PWY-5105|MetaCyc: PWY-5209|MetaCyc: PWY-5287|MetaCyc: PWY-5301|MetaCyc: PWY-5305|MetaCyc: PWY-5349|MetaCyc: PWY-5392|MetaCyc: PWY-5479|MetaCyc: PWY-5665|MetaCyc: PWY-5729|Meta…	[unnamed protein product] [uncharacterized protein] [hypothetical protein]
	F9XFZ4	2.97357	4.67116e-11		104.1	313.87		Mycgr3G13559	Mycgr3P13559	Acyltransferase family;ACETYLTRANSFERASE;PUTATIVE (AFU_ORTHOLOGUE AFUA_4G08520)-RELATED	Acyltransferase 3 domain;-	MetaCyc: PWY-361|MetaCyc: PWY-4801|MetaCyc: PWY-4922|MetaCyc: PWY-5048|MetaCyc: PWY-5139|MetaCyc: PWY-5268|MetaCyc: PWY-5284|MetaCyc: PWY-5292|MetaCyc: PWY-5307|MetaCyc: PWY-5313|MetaCyc: PWY-5353|MetaCyc: PWY-5400|MetaCyc: PWY-5437|MetaCyc: PWY-5473|MetaCyc: PWY-5475|MetaCyc: PWY-5477|MetaCyc: PWY-5660|MetaCyc: PWY-5710|MetaCyc: PWY-5794|MetaCyc: PWY-5846|MetaCyc: PWY-5875|MetaCyc: PWY-5903|Meta…	[unnamed protein product] [acyltransferase 3] [hypothetical protein] [related to hard surface induced protein 3 (chip3)]
	F9X5W6	2.96609	9.18411e-13		116.428	347.864		Mycgr3G92043	Mycgr3P92043	Coil;consensus disorder prediction	-	-	[arginine-glutamic acid dipeptide repeats protein-like] [unnamed protein product] [uncharacterized protein] [altered inheritance of mitochondria protein 3-like]
	F9XFT4	2.96457	6.31006e-11		175.952	526.494		Mycgr3G44531	Mycgr3P44531	consensus disorder prediction	-	-	[unnamed protein product] [uncharacterized protein]
	F9XRU1	2.95845	0.0353525		6.83299	22.4463		Mycgr3G106675	Mycgr3P106675	consensus disorder prediction	-	-	[hypothetical protein]
	F9XCT7	2.95245	0.00957941		6458.93	20249.6		Mycgr3G104754	Mycgr3P104754				[unnamed protein product] [hypothetical protein] [signal-peptide-containing protein]
	F9XLJ4	2.94498	9.36686e-14		2110.26	6268.1		Mycgr3G62978	Mycgr3P62978	Polyketide synthase dehydratase;Nonribosomal peptide synthetase, condensation domain;Vaccinia Virus protein VP39;Beta-ketoacyl synthase, N-terminal domain;Phosphopantetheine attachment site;Condensation domain;Acyl transferase domain;Beta-keto	ACP-like superfamily;Polyketide synthase, dehydratase domain superfamily;Chloramphenicol acetyltransferase-like domain superfamily;Acyl transferase domain superfamily;Thiolase-like;Beta-ketoacyl synthase, N-terminal;Phosphopantetheine binding ACP domain;Condensation domain;Acyl transferase;Beta-ketoacyl synthase, C-terminal;Methyltransferase type 12;Polyketide synthase, ketoreductase domain;Polyk…	MetaCyc: PWY-1061|MetaCyc: PWY-1121|MetaCyc: PWY-1921|MetaCyc: PWY-2083|MetaCyc: PWY-2343|MetaCyc: PWY-2724|MetaCyc: PWY-282|MetaCyc: PWY-301|MetaCyc: PWY-3162|MetaCyc: PWY-321|MetaCyc: PWY-3542|MetaCyc: PWY-361|MetaCyc: PWY-4021|MetaCyc: PWY-4161|MetaCyc: PWY-4381|MetaCyc: PWY-4801|MetaCyc: PWY-4922|MetaCyc: PWY-5048|MetaCyc: PWY-5059|MetaCyc: PWY-5105|MetaCyc: PWY-5135|MetaCyc: PWY-5136|MetaCyc…	[putative polyketide synthase] [Polyketide synthase-nonribosomal peptide synthetase] [fus1 actin binding activity] [hypothetical protein] [unnamed protein product] [PKS protein] [PKS-NRPS hybrid] [hybrid pks-nrps protein]
	F9XP83	2.92846	0.00302441		11.8127	35.6979		Mycgr3G97210	Mycgr3P97210	Prokaryotic membrane lipoprotein lipid attachment site profile.;consensus disorder prediction	-	-	[unnamed protein product] [hypothetical protein]
	F9XFS0	2.92486	3.80658e-07		16.4077	49.4732		Mycgr3G94461	Mycgr3P94461	Coil;consensus disorder prediction	-	-	[unnamed protein product] [hypothetical protein]
	F9XMA9	2.91865	0.00113389		26.1454	79.1672		Mycgr3G96847	Mycgr3P96847	consensus disorder prediction	-	-	[unnamed protein product] [hypothetical protein]
	F9XFR9	2.90707	3.41111e-08		42.2055	124.367		Mycgr3G94460	Mycgr3P94460	consensus disorder prediction	-	-	[unnamed protein product] [hypothetical protein]
	F9XEB4	2.90031	9.38981e-16		550.956	1610.12		Mycgr3G72725	Mycgr3P72725	FAD binding domain;Aromatic-ring hydroxylase (flavoprotein monooxygenase) signature;MONOOXYGENASE;FAD/NAD(P)-binding domain	FAD/NAD(P)-binding domain superfamily;FAD-binding domain;FAD/NAD(P)-binding domain superfamily	MetaCyc: PWY-0|MetaCyc: PWY-101|MetaCyc: PWY-1061|MetaCyc: PWY-1121|MetaCyc: PWY-1186|MetaCyc: PWY-1187|MetaCyc: PWY-1381|MetaCyc: PWY-2|MetaCyc: PWY-2083|MetaCyc: PWY-2181|MetaCyc: PWY-2229|MetaCyc: PWY-2261|MetaCyc: PWY-2421|MetaCyc: PWY-2467|MetaCyc: PWY-2541|MetaCyc: PWY-2582|MetaCyc: PWY-2601|MetaCyc: PWY-2681|MetaCyc: PWY-2724|MetaCyc: PWY-282|MetaCyc: PWY-2961|MetaCyc: PWY-3161|MetaCyc: PW…	[unnamed protein product] [kynurenine 3-monooxygenase] [putative salicylate hydroxylase] [hypothetical protein] [FAD/NAD(P)-binding domain-containing protein]
	F9XBC2	2.88102	4.40041e-08		75.889	221.755		Mycgr3G104414	Mycgr3P104414	Mycotoxin biosynthesis protein UstYa;YALI0B05434P;YALI0B05434P	Mycotoxin biosynthesis protein UstYa-like;Mycotoxin biosynthesis protein UstYa-like;-	MetaCyc: PWY-5660;MetaCyc: PWY-5660;-	[Cyclochlorotine biosynthesis protein O] [unnamed protein product] [uncharacterized protein] [DUF3328 domain containing protein]
	F9XKK6	2.86988	4.39993e-05		553.962	1629.01		Mycgr3G87659	Mycgr3P87659	Cellobiose dehydrogenase, cytochrome domain;Cytochrome domain of cellobiose dehydrogenase;Cytochrome b561 domain profile.;DEHYDROGENASE, PUTATIVE (AFU_ORTHOLOGUE AFUA_8G05805)-RELATED;DEHYDROGENASE, PUTATIVE (AFU_ORTHOLOGUE AFUA_8G05805)-RELATED;DOMON_3	Cellobiose dehydrogenase, cytochrome domain;Cytochrome b561/ferric reductase transmembrane;DOMON domain;Cytochrome b561/ferric reductase transmembrane;Cellobiose dehydrogenase, cytochrome domain	Reactome: R-CEL-917937|Reactome: R-DRE-917937|Reactome: R-HSA-917937|Reactome: R-MMU-917937|Reactome: R-RNO-917937|Reactome: R-XTR-917937;MetaCyc: PWY-5404|MetaCyc: PWY-7297|Reactome: R-CFA-209905|Reactome: R-DME-209905|Reactome: R-HSA-209905|Re	[CBD9-like protein] [integral membrane protein] [iron reductase domain protein] [unnamed protein product] [DBH-like monooxygenase protein 2-like] [hypothetical protein]
	F9X2C6	2.85589	0.00401951		5425.58	16198.6		Mycgr3G68319	Mycgr3P68319	Iron permease FTR1 family;IRON TRANSPORTER FTH1;PLASMA MEMBRANE IRON PERMEASE;consensus disorder prediction	Iron permease FTR1/Fip1/EfeU;Iron permease FTR1/Fip1/EfeU;-	-	[putative plasma membrane iron permease protein] [high-affinity iron transporter like protein] [hypothetical protein]
	F9X8R2	2.85275	0.00012034		936.011	2741.39		Mycgr3G70729	Mycgr3P70729	Ferric reductase like transmembrane component;FAD-binding domain;Ferric reductase NAD binding domain;Ferredoxin reductase-type FAD binding domain profile.;FERRIC/CUPRIC REDUCTASE TRANSMEMBRANE COMPONENT;FERRIC-CHELATE REDUCTASE-RELATED;Ferric reductase	Ferredoxin-NADP reductase (FNR), nucleotide-binding domain;Ferric reductase transmembrane component-like domain;FAD-binding 8;Ferric reductase, NAD binding domain;FAD-binding domain, ferredoxin reductase-type;Ferredoxin-NADP reductase (FNR), nucleotide-binding domain;Riboflavin synthase-like beta-barrel;-	MetaCyc: PWY-101|MetaCyc: PWY-1121|MetaCyc: PWY-1361|MetaCyc: PWY-1381|MetaCyc: PWY-1641|MetaCyc: PWY-1723|MetaCyc: PWY-2181|MetaCyc: PWY-2229|MetaCyc: PWY-2421|MetaCyc: PWY-2467|MetaCyc: PWY-2541|MetaCyc: PWY-2582|MetaCyc: PWY-2681|MetaCyc: PWY-2724|MetaCyc: PWY-321|MetaCyc: PWY-361|MetaCyc: PWY-3641|MetaCyc: PWY-381|MetaCyc: PWY-4983|MetaCyc: PWY-5035|MetaCyc: PWY-5047|MetaCyc: PWY-5048|MetaCyc…	[unnamed protein product] [hypothetical protein] [Ferric/cupric reductase transmembrane component 7]
	F9X5L4	2.847	2.08057e-06		276.238	799.2		Mycgr3G56432	Mycgr3P56432	FAS1 domain;Fasciclin domain;FAS1/BIgH3 domain profile.;PERIOSTIN-RELATED;fasc_3;FAS1 domain	FAS1 domain superfamily;FAS1 domain;FAS1 domain;FAS1 domain;FAS1 domain superfamily	MetaCyc: PWY-6423|Reactome: R-HSA-2160916|Reactome: R-HSA-3000497|Reactome: R-HSA-977225|Reactome: R-MMU-2160916|Reactome: R-MMU-3000497;MetaCyc: PWY-6423|Reactome: R-HSA-2160916|Reactome: R-HSA-3000497|Reactome: R-HSA-977225|Reactome: R-MMU-2160916|Reactome: R-MMU-3000497;MetaCyc: PWY-6423|Reactome: R-HSA-2160916|Reactome: R-HSA-3000497|Reactome: R-HSA-977225|Reactome: R-MMU-2160916|Reactome: R-…	[Fasciclin-domain-containing protein] [related to TGF beta induced protein ig-h3 precursor] [beta-Ig-H3/Fasciclin] [unnamed protein product] [hypothetical protein] [putative beta-Ig-H3/fasciclin, partial]
	F9XJ14	2.84683	7.72451e-06		47.8166	137.87		Mycgr3G95545	Mycgr3P95545	consensus disorder prediction	-	-	[unnamed protein product] [uncharacterized protein]
	F9XGE6	2.84643	0.000237758		105.628	308.294		Mycgr3G110052	Mycgr3P110052	Prokaryotic membrane lipoprotein lipid attachment site profile.	-	-	[unnamed protein product] [hypothetical protein]
	F9XMU8	2.84126	0.0494332		6.19055	19.2376		Mycgr3G96578	Mycgr3P96578	consensus disorder prediction	-	-	[hypothetical protein]
	None	2.84033	0.0052321		371.313	1103.72		Mycgr3G75921	Mycgr3P75921	MFS general substrate transporter like domains;Major Facilitator Superfamily;Major facilitator superfamily (MFS) profile.;MAJOR FACILITATOR SUPERFAMILY;SIDEROPHORE IRON TRANSPORTER;MFS general substrate transporter;consensus disorder prediction	MFS transporter superfamily;Major facilitator superfamily;Major facilitator superfamily domain;MFS transporter superfamily;-	MetaCyc: PWY-5129|MetaCyc: PWY-6322|MetaCyc: PWY-6369|MetaCyc: PWY-6626|MetaCyc: PWY-6682|MetaCyc: PWY-6955|MetaCyc: PWY-7077|MetaCyc: PWY-7321|MetaCyc: PWY-7740|MetaCyc: PWY-7769|MetaCyc: PWY-7884|MetaCyc: PWY-7886|MetaCyc: PWY-7948|MetaCyc: PWY-7975|MetaCyc: PWY-8129|Reactome: R-BTA-112311|Reactome: R-BTA-181430|Reactome: R-BTA-189200|Reactome: R-BTA-196757|Reactome: R-BTA-2161517|Reactome: R-B…	[MFS siderochrome iron transporter 1] [hypothetical protein] [related to major facilitator MirA] [putative major facilitator superfamily transporter, partial] [unnamed protein product]
	F9XE05	2.83984	4.2803e-13		428.922	1227.03		Mycgr3G22003	Mycgr3P22003	Coil;EXPRESSED PROTEIN;consensus disorder prediction	-	-	[unnamed protein product] [hypothetical protein] [uncharacterized protein LOC112033380]
	F9X2N4	2.83378	5.2954e-07		65.4385	187.989		Mycgr3G67799	Mycgr3P67799				[unnamed protein product]
	F9XPA0	2.83066	3.67134e-05		4263.11	12348.5		Mycgr3G82925	Mycgr3P82925				[hypothetical protein]
	F9XEN7	2.83031	5.42482e-05		50.3463	144.696		Mycgr3G94264	Mycgr3P94264	consensus disorder prediction	-	-	[unnamed protein product] [hypothetical protein]
	F9WWV5	2.83006	1.41975e-07		54.2616	154.544		Mycgr3G102802	Mycgr3P102802	consensus disorder prediction	-	-	[hypothetical protein]
	F9WZH8	2.8244	0.0153821		95.8697	287.507		Mycgr3G64915	Mycgr3P64915	Coil;Luciferase-like monooxygenase;ALKANESULFONATE MONOOXYGENASE;METHANESULFONATE MONOOXYGENASE;Bacterial luciferase-like;LLM_DMSO2_sfnG: dimethyl sulfone monooxygenase SfnG;Alkanesulfonate_monoxygenase;consensus disorder prediction	Luciferase-like domain superfamily;Luciferase-like domain;Luciferase-like domain superfamily;FMNH(2)-dependent dimethylsulfone monooxygenase SfnG;-	MetaCyc: PWY-1121|MetaCyc: PWY-2181|MetaCyc: PWY-2229|MetaCyc: PWY-2467|MetaCyc: PWY-2541|MetaCyc: PWY-2582|MetaCyc: PWY-2681|MetaCyc: PWY-2724|MetaCyc: PWY-361|MetaCyc: PWY-5035|MetaCyc: PWY-5047|MetaCyc: PWY-5048|MetaCyc: PWY-5061|MetaCyc: PWY-5161|Me	[unnamed protein product] [uncharacterized protein LOC112002813] [hypothetical protein] [alkanesulfonate monooxygenase, partial] [bacterial luciferase-like protein] [Alcohol dehydrogenase superfamily zinc-containing]
	F9XG41	2.81989	8.31451e-05		1106.62	3197.92		Mycgr3G74143	Mycgr3P74143	HYPHAL ANASTAMOSIS-8 PROTEIN;consensus disorder prediction	-	-	[unnamed protein product] [hypothetical protein]
	F9XKL1	2.81701	4.61571e-05		350.044	1009.29		Mycgr3G105825	Mycgr3P105825				[unnamed protein product] [hypothetical protein]
	F9X9A8	2.81673	0.00872248		5.72556	17.779		Mycgr3G30802	Mycgr3P30802	Metalloproteases ("zincins"), catalytic domain	-	-	[unnamed protein product] [ricin b lectin] [Putative protein of unknown function]
	F9XL55	2.81394	1.56769e-07		410.632	1170.78		Mycgr3G111052	Mycgr3P111052	consensus disorder prediction	-	-	[unnamed protein product] [hypothetical protein] [mucin-22-like]
	F9X9Y5	2.81097	0.00434647		7494.09	22047.9		Mycgr3G39947	Mycgr3P39947	Cerato-platanin;Barwin-like endoglucanases	RlpA-like domain superfamily;Cerato-platanin;RlpA-like domain superfamily	MetaCyc: PWY-6788|MetaCyc: PWY-7246|MetaCyc: PWY-7647;MetaCyc: PWY-6788|MetaCyc: PWY-7246|MetaCyc: PWY-7647	[rot1 precursor] [extracellular protein 45] [epl1 protein] [Protein SnodProt1] [related to allergen Asp f 15 precursor] [cerato-platanin] [hypothetical protein] [eliciting plant responselike protein] [unnamed protein product]
	F9X073	2.80899	0.00129768		844.177	2455.02		Mycgr3G107242	Mycgr3P107242	Ser-Thr-rich glycosyl-phosphatidyl-inositol-anchored membrane family;MATRIX PROTEIN, PUTATIVE (AFU_ORTHOLOGUE AFUA_8G05410)-RELATED;consensus disorder prediction	Kre9/Knh1 family;-	-	[unnamed protein product] [uncharacterized protein] [hypothetical protein] [extracellular matrix protein]
	F9X8M8	2.80764	5.50499e-15		71.5652	202.778		Mycgr3G109295	Mycgr3P109295	consensus disorder prediction	-	-	[hypothetical protein] [predicted protein] [uncharacterized protein] [putative feruloyl esterase A] [MFS transporter] [unnamed protein product]
	F9XAF9	2.79838	4.17919e-12		61.1916	173.12		Mycgr3G100252	Mycgr3P100252	Glycoside hydrolase, family 7, domain;Glycosyl hydrolase family 7;Glycosyl hydrolase family 7 signature;1,4-BETA-D-GLUCAN CELLOBIOHYDROLASE B;1,4-BETA-D-GLUCAN CELLOBIOHYDROLASE B;Concanavalin A-like lectins/glucanases;GH7_CBH_EG	Glycoside hydrolase family 7, catalytic domain superfamily;Glycoside hydrolase, family 7;Glycoside hydrolase, family 7;Glycoside hydrolase, family 7;Concanavalin A-like lectin/glucanase domain superfamily;Glycoside hydrolase, family 7	MetaCyc: PWY-6788;MetaCyc: PWY-6788;MetaCyc: PWY-6788;MetaCyc: PWY-6788;MetaCyc: PWY-1822|MetaCyc: PWY-1901|MetaCyc: PWY-1921|MetaCyc: PWY-1961|MetaCyc: PWY-1981|MetaCyc: PWY-2021|MetaCyc: PWY-2343|MetaCyc: PWY-2881|MetaCyc: PWY-2901|MetaCyc: PWY-2902|MetaCyc: PWY-4421|MetaCyc: PWY-5094|MetaCyc: PWY-5105|MetaCyc: PWY-5129|MetaCyc: PWY-5139|MetaCyc: PWY-5160|MetaCyc: PWY-5161|MetaCyc: PWY-5268|Met…	[cellobiohydrolase I] [cellulose 1,4-beta-cellobiosidase precursor] [hypothetical protein] [glycoside hydrolase] [CBH] [cellulase]
	F9XCG9	2.79694	0.00464495		1972.5	5757.76		Mycgr3G109666	Mycgr3P109666	Immunoglobulins;Multicopper oxidase;Starch binding domain;Multicopper oxidase;Multicopper oxidase;CBM20 (carbohydrate binding type-20) domain profile.;MULTI-COPPER OXIDASE;LACCASE;CBM_20_2;Starch-binding domain-like;Cupredoxins;CBM20_glucoamylase;CuRO_1_MaLCC_like;CuRO_2_MaLCC_like;CuRO_3_MaLCC_like;consensus disorder prediction	Immunoglobulin-like fold;Cupredoxin;Multicopper oxidase, type 1;Carbohydrate binding module family 20;Multicopper oxidase, C-terminal;Multicopper oxidase, N-termianl;Carbohydrate binding module family 20;Multicopper oxidase;Carbohydrate binding module family 20;Carbohydrate-binding-like fold;Cupredoxin;Glucoamylase, CBM20 domain;-	MetaCyc: PWY-1901|MetaCyc: PWY-1921|MetaCyc: PWY-1961|MetaCyc: PWY-1981|MetaCyc: PWY-2021|MetaCyc: PWY-2343|MetaCyc: PWY-2661|MetaCyc: PWY-2881|MetaCyc: PWY-2901|MetaCyc: PWY-2902|MetaCyc: PWY-3121|MetaCyc: PWY-361|MetaCyc: PWY-4421|MetaCyc: PWY-4702|MetaCyc: PWY-4801|MetaCyc: PWY-4922|MetaCyc: PWY-5048|MetaCyc: PWY-5067|MetaCyc: PWY-5094|MetaCyc: PWY-5105|MetaCyc: PWY-5129|MetaCyc: PWY-5139|Meta…	[Carbohydrate-binding module family 20 protein] [multicopper oxidase] [laccase-3-like] [unnamed protein product] [related to laccase precursor] [hypothetical protein]
	F9XLG3	2.78768	5.23631e-06		105.135	298.012		Mycgr3G96284	Mycgr3P96284				[unnamed protein product] [uncharacterized protein] [hypothetical protein]
	F9XKV9	2.78513	2.65404e-05		37.1578	105.165		Mycgr3G48401	Mycgr3P48401	Flavin containing amine oxidoreductase;Flavin-containing amine oxidase signature;AMINE OXIDASE;FAD/NAD(P)-binding domain;FAD-linked reductases, C-terminal domain	FAD/NAD(P)-binding domain superfamily;Amine oxidase;Flavin amine oxidase;FAD/NAD(P)-binding domain superfamily;-	MetaCyc: PWY-0|MetaCyc: PWY-101|MetaCyc: PWY-1061|MetaCyc: PWY-1121|MetaCyc: PWY-1186|MetaCyc: PWY-1187|MetaCyc: PWY-1381|MetaCyc: PWY-2|MetaCyc: PWY-2083|MetaCyc: PWY-2181|MetaCyc: PWY-2229|MetaCyc: PWY-2261|MetaCyc: PWY-2421|MetaCyc: PWY-2467|MetaCyc: PWY-2541|MetaCyc: PWY-2582|MetaCyc: PWY-2601|MetaCyc: PWY-2681|MetaCyc: PWY-2724|MetaCyc: PWY-282|MetaCyc: PWY-2961|MetaCyc: PWY-3161|MetaCyc: PW…	[Flavin-containing amine oxidase] [hypothetical protein] [unnamed protein product] [protein mao-B]
	F9XJZ8	2.78097	5.48623e-05		38.5414	109.325		Mycgr3G48057	Mycgr3P48057	FAD binding domain;Aromatic-ring hydroxylase (flavoprotein monooxygenase) signature;MONOOXYGENASE, FAD-BINDING;FAD/NAD(P)-binding domain	FAD/NAD(P)-binding domain superfamily;FAD-binding domain;FAD/NAD(P)-binding domain superfamily	MetaCyc: PWY-0|MetaCyc: PWY-101|MetaCyc: PWY-1061|MetaCyc: PWY-1121|MetaCyc: PWY-1186|MetaCyc: PWY-1187|MetaCyc: PWY-1381|MetaCyc: PWY-2|MetaCyc: PWY-2083|MetaCyc: PWY-2181|MetaCyc: PWY-2229|MetaCyc: PWY-2261|MetaCyc: PWY-2421|MetaCyc: PWY-2467|MetaCyc: PWY-2541|MetaCyc: PWY-2582|MetaCyc: PWY-2601|MetaCyc: PWY-2681|MetaCyc: PWY-2724|MetaCyc: PWY-282|MetaCyc: PWY-2961|MetaCyc: PWY-3161|MetaCyc: PW…	[related to monooxygenase] [unnamed protein product] [hypothetical protein] [FAD/NAD(P)-binding domain-containing protein]
	F9X3E8	2.77332	2.78447e-06		114.755	323.137		Mycgr3G54752	Mycgr3P54752	Glycosyl hydrolase family 47;Glycosyl hydrolase family 47 signature;MANNOSYL-OLIGOSACCHARIDE ALPHA-1,2-MANNOSIDASE-RELATED;MANNOSYL-OLIGOSACCHARIDE ALPHA-1,2-MANNOSIDASE 1B;Seven-hairpin glycosidases	Six-hairpin glycosidase-like superfamily;Glycoside hydrolase family 47;Glycoside hydrolase family 47;Seven-hairpin glycosidases	MetaCyc: PWY-1901|MetaCyc: PWY-1921|MetaCyc: PWY-1961|MetaCyc: PWY-1981|MetaCyc: PWY-2021|MetaCyc: PWY-2343|MetaCyc: PWY-2721|MetaCyc: PWY-2722|MetaCyc: PWY-2881|MetaCyc: PWY-2901|MetaCyc: PWY-2902|MetaCyc: PWY-3861|MetaCyc: PWY-3881|MetaCyc: PWY-4061|MetaCyc: PWY-4421|MetaCyc: PWY-5094|MetaCyc: PWY-5105|MetaCyc: PWY-5129|MetaCyc: PWY-5139|MetaCyc: PWY-5160|MetaCyc: PWY-5161|MetaCyc: PWY-5268|Met…	[mannosyl-oligosaccharide alpha-1,2-mannosidase like protein] [hypothetical protein] [unnamed protein product] [glycoside hydrolase family 47 protein]
	F9X6J1	2.77289	0.00988954		21.5662	63.0075		Mycgr3G92097	Mycgr3P92097	Glycosidases;Cellulase (glycosyl hydrolase family 5);MANNAN ENDO-1,4-BETA-MANNOSIDASE 2;(Trans)glycosidases	Glycoside hydrolase, family 5;Mannan endo-1,4-beta-mannosidase-like;Glycoside hydrolase superfamily	MetaCyc: PWY-1901|MetaCyc: PWY-1921|MetaCyc: PWY-1961|MetaCyc: PWY-1981|MetaCyc: PWY-2021|MetaCyc: PWY-2343|MetaCyc: PWY-2881|MetaCyc: PWY-2901|MetaCyc: PWY-2902|MetaCyc: PWY-4421|MetaCyc: PWY-5094|MetaCyc: PWY-5105|MetaCyc: PWY-5129|MetaCyc: PWY-5139|M	[uncharacterized protein] [hypothetical protein]
	F9X7T5	2.76808	3.04428e-05		47.7614	135.192		Mycgr3G91665	Mycgr3P91665	Calcium-dependent phosphotriesterase	Six-bladed beta-propeller, TolB-like;-	MetaCyc: PWY-1121|MetaCyc: PWY-1186|MetaCyc: PWY-1921|MetaCyc: PWY-2221|MetaCyc: PWY-2541|MetaCyc: PWY-2601|MetaCyc: PWY-3162|MetaCyc: PWY-321|MetaCyc: PWY-3261|MetaCyc: PWY-3722|MetaCyc: PWY-4702|MetaCyc: PWY-5101|MetaCyc: PWY-5271|MetaCyc: PWY-5290|MetaCyc: PWY-5316|MetaCyc: PWY-5392|MetaCyc: PWY-5453|MetaCyc: PWY-5489|MetaCyc: PWY-5490|MetaCyc: PWY-5491|MetaCyc: PWY-5517|MetaCyc: PWY-5519|Meta…	[quino protein amine dehydrogenase beta chain-like protein] [unnamed protein product] [hypothetical protein]
	F9WWF3	2.75853	0.000683822		18.3879	52.6744		Mycgr3G89270	Mycgr3P89270	Jelly Rolls;Cupin domain;RIBD C-TERMINAL DOMAIN CONTAINING PROTEIN;RmlC-like cupins;cupin_HNL-like	RmlC-like jelly roll fold;Cupin 2, conserved barrel;RmlC-like cupin domain superfamily;-	MetaCyc: PWY-1061|MetaCyc: PWY-1187|MetaCyc: PWY-181|MetaCyc: PWY-1921|MetaCyc: PWY-2083|MetaCyc: PWY-2821|MetaCyc: PWY-3261|MetaCyc: PWY-3542|MetaCyc: PWY-361|MetaCyc: PWY-3801|MetaCyc: PWY-3861|MetaCyc: PWY-3881|MetaCyc: PWY-4021|MetaCyc: PWY-4161|MetaCyc: PWY-4202|MetaCyc: PWY-4361|MetaCyc: PWY-4801|MetaCyc: PWY-4922|MetaCyc: PWY-5048|MetaCyc: PWY-5054|MetaCyc: PWY-5059|MetaCyc: PWY-5105|MetaC…	[RmlC-like cupin] [uncharacterized protein] [cupin domain-containing] [hypothetical protein] [unnamed protein product]
	F9XQZ7	2.74744	0.00715419		25.2154	72.1414		Mycgr3G97683	Mycgr3P97683	Coil;consensus disorder prediction	-	-	[unnamed protein product] [hypothetical protein]
	F9XA41	2.72737	0.015923		8.7705	25.0557		Mycgr3G109248	Mycgr3P109248	Coil;consensus disorder prediction	-	-	[unnamed protein product] [uncharacterized protein] [hypothetical protein]
	F9XHI3	2.71714	4.56916e-08		166.198	456.182		Mycgr3G95118	Mycgr3P95118	consensus disorder prediction	-	-	[unnamed protein product] [uncharacterized protein]
	F9XFM8	2.7069	4.53975e-14		75.9947	207.202		Mycgr3G12169	Mycgr3P12169	Lipoxygenase;Lipoxygenase iron-binding catalytic domain profile.;LIPOXYGENASE;LIPOXYGENASE 6, CHLOROPLASTIC;Lipoxigenase	Lipoxygenase, C-terminal;Lipoxygenase, C-terminal;Lipoxygenase;Lipoxigenase, C-terminal domain superfamily	MetaCyc: PWY-181|MetaCyc: PWY-321|MetaCyc: PWY-5163|MetaCyc: PWY-5283|MetaCyc: PWY-5406|MetaCyc: PWY-5407|MetaCyc: PWY-5408|MetaCyc: PWY-5409|MetaCyc: PWY-5410|MetaCyc: PWY-5642|MetaCyc: PWY-6068|MetaCyc: PWY-6069|MetaCyc: PWY-6084|MetaCyc: PWY-6087|M	[Lipoxygenase] [hypothetical protein partial] [hypothetical protein] [unnamed protein product]
	F9XP31	2.69927	0.0413373		5.06138	15.1039		Mycgr3G97161	Mycgr3P97161	consensus disorder prediction	-	-	[unnamed protein product] [hypothetical protein]
	F9XFN0	2.69353	3.61337e-17		642.046	1737.96		Mycgr3G110160	Mycgr3P110160				[uncharacterized protein] [hypothetical protein]
	F9XR00	2.69339	0.00137713		14.2565	39.0515		Mycgr3G111752	Mycgr3P111752	consensus disorder prediction	-	-	[unnamed protein product] [hypothetical protein]
	F9X4H4	2.69304	0.0247712		10.7723	30.8563		Mycgr3G36084	Mycgr3P36084	Vaccinia Virus protein VP39;Methyltransferase domain;S-adenosyl-L-methionine-dependent methyltransferases;AdoMet_MTases	Methyltransferase domain 25;S-adenosyl-L-methionine-dependent methyltransferase;-	MetaCyc: PWY-1061|MetaCyc: PWY-1422|MetaCyc: PWY-1581|MetaCyc: PWY-1921|MetaCyc: PWY-2083|MetaCyc: PWY-2541|MetaCyc: PWY-3385|MetaCyc: PWY-3542|MetaCyc: PWY-4021|MetaCyc: PWY-4161|MetaCyc: PWY-5|MetaCyc: PWY-5059|MetaCyc: PWY-5105|MetaCyc: PWY-5209|Meta	[putative S-adenosylmethionine-dependent methyltransferase CRG1] [Methyltransferase ptaH] [Uncharacterized protein] [hypothetical protein] [unnamed protein product] [methyltransferase]
	F9XBU4	2.69172	0.0474515		4.7098	13.8002		Mycgr3G93424	Mycgr3P93424	consensus disorder prediction	-	-	[unnamed protein product] [hypothetical protein]
	F9X5V2	2.69096	0.00459928		20.5421	57.5262		Mycgr3G92032	Mycgr3P92032	consensus disorder prediction	-	-	[unnamed protein product] [hypothetical protein]
	F9X9A9	2.68947	0.00579693		92.3956	258.641		Mycgr3G85901	Mycgr3P85901	Protein of unknown function (DUF3602);PROTEIN PAR32;consensus disorder prediction	Protein of unknown function DUF3602;-	-	[unnamed protein product] [uncharacterized protein]
	F9XQD8	2.68413	1.49382e-05		31.5168	86.2121		Mycgr3G106556	Mycgr3P106556				[unnamed protein product] [hypothetical protein]
	F9XBA8	2.68156	0.0223109		6.34274	18.1768		Mycgr3G93087	Mycgr3P93087				[unnamed protein product] [hypothetical protein]
	F9X1A6	2.67638	9.14039e-05		38.19	103.903		Mycgr3G107524	Mycgr3P107524	consensus disorder prediction	-	-	[unnamed protein product] [hypothetical protein]
	F9XFD2	2.67615	4.02124e-06		64.8523	176.22		Mycgr3G45413	Mycgr3P45413	FAD binding domain;Berberine and berberine like;PCMH-type FAD-binding domain profile.;GULONOLACTONE OXIDASE;ALCOHOL OXIDASE, PUTATIVE (AFU_ORTHOLOGUE AFUA_1G01180)-RELATED;FAD-binding/transporter-associated domain-like	FAD-binding, type PCMH, subdomain 2;FAD linked oxidase, N-terminal;Berberine/berberine-like;FAD-binding domain, PCMH-type;FAD-binding, type PCMH-like superfamily	MetaCyc: PWY-1121|MetaCyc: PWY-1186|MetaCyc: PWY-2541|MetaCyc: PWY-2582|MetaCyc: PWY-2601|MetaCyc: PWY-2724|MetaCyc: PWY-282|MetaCyc: PWY-3162|MetaCyc: PWY-3181|MetaCyc: PWY-321|MetaCyc: PWY-3261|MetaCyc: PWY-361|MetaCyc: PWY-3722|MetaCyc: PWY-3901|MetaCyc: PWY-5055|MetaCyc: PWY-5101|MetaCyc: PWY-5140|MetaCyc: PWY-5271|MetaCyc: PWY-5283|MetaCyc: PWY-5287|MetaCyc: PWY-5292|MetaCyc: PWY-5316|MetaCy…	[FAD-binding domain-containing protein] [FAD-linked oxidoreductase patO] [FAD/FMN-containing isoamyl alcohol oxidase MreA, partial] [hypothetical protein] [unnamed protein product]
	F9WZD3	2.67334	0.00401909		128.768	358.005		Mycgr3G107351	Mycgr3P107351	Peptidase family M3;PROTEASE M3 THIMET OLIGOPEPTIDASE-RELATED;SACCHAROLYSIN;Metalloproteases ("zincins"), catalytic domain;consensus disorder prediction	Peptidase M3A/M3B catalytic domain;Peptidase M3A/M3B;-	MetaCyc: PWY-8119|Reactome: R-DDI-983168|Reactome: R-HSA-375276|Reactome: R-HSA-983168|Reactome: R-MMU-375276|Reactome: R-MMU-983168|Reactome: R-RNO-375276|Reactome: R-RNO-983168|Reactome: R-SCE-983168|Reactome: R-SSC-375276;MetaCyc: PWY-8119|Reactome:	[unnamed protein product] [metallopeptidase MepB like protein] [peptidase M3A and M3B, thimet/oligopeptidase F, partial] [hypothetical protein]
	F9XKG9	2.66925	1.15148e-05		960.961	2607.91		Mycgr3G75953	Mycgr3P75953	Coil;DENN (AEX-3) domain;uDENN domain;Tripartite DENN domain profile.;C-MYC PROMOTER BINDING PROTEIN;DENN (AEX-3) DOMAIN PROTEIN (AFU_ORTHOLOGUE AFUA_6G11200);DENN_cls;uDENN_cls;consensus disorder prediction	DENN domain, C-terminal lobe;cDENN domain;uDENN domain;Tripartite DENN domain;cDENN domain;uDENN domain;-	Reactome: R-CEL-1660499|Reactome: R-CEL-1660516|Reactome: R-CEL-1660517|Reactome: R-CEL-8876198|Reactome: R-DME-8876198|Reactome: R-HSA-1483248|Reactome: R-HSA-1660499|Reactome: R-HSA-5357905|Reactome: R-HSA-8876198|Reactome: R-MMU-1483248|Reactome: R-M	[C-myc promoter-binding protein] [denn domain-containing protein] [uncharacterized protein LOC111995335] [unnamed protein product] [hypothetical protein] [probable DENN (AEX-3) domain protein]
	F9X6Z4	2.66283	8.92366e-05		56.0563	152.546		Mycgr3G103811	Mycgr3P103811				[hypothetical protein]
	F9WXJ3	2.64187	1.56037e-07		125.873	335.88		Mycgr3G64993	Mycgr3P64993	Cytochrome P450;Cytochrome P450;P450 superfamily signature;E-class P450 group I signature;Cytochrome P450 cysteine heme-iron ligand signature.;CYTOCHROME P450;P450, PUTATIVE (EUROFUNG)-RELATED;Cytochrome P450	Cytochrome P450 superfamily;Cytochrome P450;Cytochrome P450;Cytochrome P450, E-class, group I;Cytochrome P450, conserved site;Cytochrome P450 superfamily	MetaCyc: PWY-1121|MetaCyc: PWY-1186|MetaCyc: PWY-1187|MetaCyc: PWY-1381|MetaCyc: PWY-2002|MetaCyc: PWY-2083|MetaCyc: PWY-2181|MetaCyc: PWY-2229|MetaCyc: PWY-2421|MetaCyc: PWY-2463|MetaCyc: PWY-2464|MetaCyc: PWY-2467|MetaCyc: PWY-2541|MetaCyc: PWY-2582|MetaCyc: PWY-2601|MetaCyc: PWY-2681|MetaCyc: PWY-2724|MetaCyc: PWY-2761|MetaCyc: PWY-2961|MetaCyc: PWY-2981|MetaCyc: PWY-3061|MetaCyc: PWY-3101|Met…	[putative P450 monooxygenase] [related to pisatin demethylase cytochrome P450] [Isotrichodermin C-15 hydroxylase] [cytochrome P450 oxidoreductase] [hypothetical protein] [unnamed protein product]
	F9X660	2.63955	0.00016609		23.0801	62.6692		Mycgr3G56473	Mycgr3P56473	Purine nucleoside permease (NUP);Pur_nuclsid_perm;PURINE NUCLEOSIDE PERMEASE C285.05-RELATED	Purine nucleoside permease;Purine nucleoside permease;Purine nucleoside permease	-	[unnamed protein product] [purine nucleoside permease] [Leptomycin B resistance protein pmd1] [hypothetical protein]
	F9XGK5	2.63696	0.000404136		12.7178	34.1671		Mycgr3G74263	Mycgr3P74263	Glycerol uptake facilitator protein.;Major intrinsic protein;Major intrinsic protein family signature;Aquaporin-7 signature;AQUAPORIN OR AQUAGLYCEROPORIN RELATED;Aquaporin-like;MIP: MIP family channel proteins;MIP;consensus disorder prediction	Aquaporin-like;Major intrinsic protein;Major intrinsic protein;Aquaporin-like;Major intrinsic protein;Major intrinsic protein;-	Reactome: R-BTA-1237044|Reactome: R-BTA-1247673|Reactome: R-BTA-432040|Reactome: R-BTA-432047|Reactome: R-CEL-432047|Reactome: R-CFA-1237044|Reactome: R-CFA-1247673|Reactome: R-CFA-432040|Reactome: R-CFA-432047|Reactome: R-DDI-1237044|Reactome: R-DDI-1247673|Reactome: R-DDI-432040|Reactome: R-DDI-432047|Reactome: R-DME-1237044|Reactome: R-DME-1247673|Reactome: R-DME-432040|Reactome: R-DME-432047|…	[related to channel proteins] [Aquaporin-7] [Glycerol uptake/efflux facilitator protein] [hypothetical protein] [putative membrane protein]
	F9XEG8	2.63594	4.7606e-07		87.9982	235.316		Mycgr3G94146	Mycgr3P94146				[unnamed protein product] [hypothetical protein]
	F9XEG9	2.63296	4.19011e-06		200.229	534.955		Mycgr3G25111	Mycgr3P25111	Protein of unknown function (DUF3431);DEPHOSPHO-COA KINASE-RELATED;-	Protein of unknown function DUF3431;-	-	[unnamed protein product] [uncharacterized protein]
	F9XFA8	2.6314	0.0365332		12.7879	35.5374		Mycgr3G26689	Mycgr3P26689	GLYCOGENIN SUBFAMILY MEMBER;MEIOTICALLY UP-REGULATED GENE 136 PROTEIN;Nucleotide-diphospho-sugar transferases	Nucleotide-diphospho-sugar transferases	MetaCyc: PWY-1001|MetaCyc: PWY-1061|MetaCyc: PWY-1269|MetaCyc: PWY-1901|MetaCyc: PWY-1961|MetaCyc: PWY-1981|MetaCyc: PWY-2021|MetaCyc: PWY-2881|MetaCyc: PWY-2901|MetaCyc: PWY-2902|MetaCyc: PWY-3801|MetaCyc: PWY-3861|MetaCyc: PWY-3881|MetaCyc: PWY-4421	[unnamed protein product] [glycosyltransferase family 8 protein] [uncharacterized protein] [hypothetical protein]
	F9XMB0	2.63114	3.76648e-06		1633.9	4362.51		Mycgr3G77127	Mycgr3P77127	Coil;Glycosyl hydrolases family 16;Glycosyl hydrolases family 16 (GH16) domain profile.;GLYCOSYL HYDROLASE-RELATED;TRANSGLYCOSIDASE, GH16 FAMILY (EUROFUNG)-RELATED;Concanavalin A-like lectins/glucanases	Glycoside hydrolase family 16;Glycoside hydrolase family 16;Concanavalin A-like lectin/glucanase domain superfamily	MetaCyc: PWY-1921|MetaCyc: PWY-2343|MetaCyc: PWY-5821|MetaCyc: PWY-5976|MetaCyc: PWY-6527|MetaCyc: PWY-6717|MetaCyc: PWY-6735|MetaCyc: PWY-6737|MetaCyc: PWY-6749|MetaCyc: PWY-6784|MetaCyc: PWY-6807|MetaCyc: PWY-6815|MetaCyc: PWY-6816|MetaCyc: PWY-6821	[concanavalin A-like lectin/glucanase] [glycoside hydrolase family 16 protein] [hypothetical protein] [probable extracellular glycosidase] [glycoside hydrolase family 16 protein, partial] [unnamed protein product] [related to cell wall glucanase]
	None	2.62902	0.0346062		1325.5	3699.6		Mycgr3G105080	Mycgr3P105080	alpha/beta hydrolase;Carboxylesterase family;Carboxylesterases type-B serine active site.;ACETYLCHOLINESTERASE;alpha/beta-Hydrolases	Alpha/Beta hydrolase fold;Carboxylesterase, type B;Carboxylesterase type B, active site;Alpha/Beta hydrolase fold	MetaCyc: PWY-1061|MetaCyc: PWY-1121|MetaCyc: PWY-1186|MetaCyc: PWY-1801|MetaCyc: PWY-181|MetaCyc: PWY-1822|MetaCyc: PWY-1901|MetaCyc: PWY-1921|MetaCyc: PWY-1961|MetaCyc: PWY-1981|MetaCyc: PWY-2002|MetaCyc: PWY-2021|MetaCyc: PWY-2055|MetaCyc: PWY-2083|MetaCyc: PWY-2321|MetaCyc: PWY-2343|MetaCyc: PWY-2541|MetaCyc: PWY-2601|MetaCyc: PWY-2881|MetaCyc: PWY-2901|MetaCyc: PWY-2902|MetaCyc: PWY-3162|Meta…	[hypothetical protein] [Carboxylesterase family protein] [uncharacterized protein] [Alpha/Beta hydrolase protein] [unnamed protein product]
	F9XQH5	2.62526	4.57397e-08		478.805	1271.85		Mycgr3G51472	Mycgr3P51472	MFS general substrate transporter like domains;Major Facilitator Superfamily;ET TRANSLATION PRODUCT-RELATED;EXPRESSED PROTEIN;MFS general substrate transporter	MFS transporter superfamily;Major facilitator superfamily;MFS transporter superfamily	MetaCyc: PWY-5129|MetaCyc: PWY-6322|MetaCyc: PWY-6369|MetaCyc: PWY-6626|MetaCyc: PWY-6682|MetaCyc: PWY-6955|MetaCyc: PWY-7077|MetaCyc: PWY-7321|MetaCyc: PWY-7740|MetaCyc: PWY-7769|MetaCyc: PWY-7884|MetaCyc: PWY-7886|MetaCyc: PWY-7948|MetaCyc: PWY-7975|MetaCyc: PWY-8129|Reactome: R-BTA-112311|Reactome: R-BTA-181430|Reactome: R-BTA-189200|Reactome: R-BTA-196757|Reactome: R-BTA-2161517|Reactome: R-B…	[UNC93-like protein 2] [membrane protein (major facilitator superfamily transporter)] [unnamed protein product] [membrane protein] [hypothetical protein]
	F9XKH8	2.61491	0.00033804		72.8648	195.636		Mycgr3G47991	Mycgr3P47991	consensus disorder prediction	-	-	[unnamed protein product] [uncharacterized protein] [ring finger domain protein]
	F9XQH3	2.60881	8.59946e-06		29.3043	78.2459		Mycgr3G14682	Mycgr3P14682	G protein-coupled glucose receptor regulating Gpa2;G protein-coupled glucose receptor regulating Gpa2 C-term;G PROTEIN-COUPLED RECEPTOR 157-RELATED;Family A G protein-coupled receptor-like	Glucose receptor Git3, N-terminal;G protein-coupled receptor GPR1, C-terminal;-	-	[unnamed protein product] [G protein-coupled glucose receptor regulating Gpa2-domain-containing protein, partial] [integral membrane protein]
	F9X6S9	2.59075	1.11117e-21		213.564	553.964		Mycgr3G37787	Mycgr3P37787	alpha/beta hydrolase;Lipase (class 3);LIPASE CLASS 3 PROTEIN-LIKE;LIPASE CLASS 3 PROTEIN-LIKE;alpha/beta-Hydrolases;Lipase_3	Alpha/Beta hydrolase fold;Fungal lipase-like domain;Alpha/Beta hydrolase fold;-	MetaCyc: PWY-1061|MetaCyc: PWY-1121|MetaCyc: PWY-1186|MetaCyc: PWY-1801|MetaCyc: PWY-181|MetaCyc: PWY-1822|MetaCyc: PWY-1901|MetaCyc: PWY-1921|MetaCyc: PWY-1961|MetaCyc: PWY-1981|MetaCyc: PWY-2002|MetaCyc: PWY-2021|MetaCyc: PWY-2055|MetaCyc: PWY-2083|MetaCyc: PWY-2321|MetaCyc: PWY-2343|MetaCyc: PWY-2541|MetaCyc: PWY-2601|MetaCyc: PWY-2881|MetaCyc: PWY-2901|MetaCyc: PWY-2902|MetaCyc: PWY-3162|Meta…	[unnamed protein product] [uncharacterized protein] [hypothetical protein]
	F9XPF2	2.58987	2.79684e-06		95.3689	250.795		Mycgr3G77196	Mycgr3P77196	Glycosyl hydrolases family 28;PUTATIVE-RELATED;Pectin lyase-like	Pectin lyase fold;Glycoside hydrolase, family 28;Pectin lyase fold/virulence factor	MetaCyc: PWY-1921|MetaCyc: PWY-2343|MetaCyc: PWY-5109|MetaCyc: PWY-5821|MetaCyc: PWY-5976|MetaCyc: PWY-6073|MetaCyc: PWY-6082|MetaCyc: PWY-6289|MetaCyc: PWY-6322|MetaCyc: PWY-6416|MetaCyc: PWY-6419|MetaCyc: PWY-6527|MetaCyc: PWY-6585|MetaCyc: PWY-6735|MetaCyc: PWY-6737|MetaCyc: PWY-6749|MetaCyc: PWY-6784|MetaCyc: PWY-6821|MetaCyc: PWY-6822|MetaCyc: PWY-6848|MetaCyc: PWY-6855|MetaCyc: PWY-6906|Met…	[murein transglycosylase] [pectin lyase-like protein] [a83910e1-f347-4fdb-9f78-77a7a36c62e8] [hypothetical protein] [glycoside hydrolase family 28 protein] [endo-rhamnogalacturonase f like protein]
	F9X2G9	2.5898	0.00155396		366.173	974.621		Mycgr3G84703	Mycgr3P84703	Common central domain of tyrosinase;Tyrosinase CuA-binding region signature.;TYROSINASE FAMILY MEMBER;N-ACETYL-6-HYDROXYTRYPTOPHAN OXIDASE IVOB-RELATED;Di-copper centre-containing domain	Uncharacterised domain, di-copper centre;Tyrosinase copper-binding domain;Tyrosinase copper-binding domain;Uncharacterised domain, di-copper centre	MetaCyc: PWY-1901|MetaCyc: PWY-5399|MetaCyc: PWY-5404|MetaCyc: PWY-5439|MetaCyc: PWY-5476|MetaCyc: PWY-5780|MetaCyc: PWY-5787|MetaCyc: PWY-6014|MetaCyc: PWY-6409|MetaCyc: PWY-6481|MetaCyc: PWY-6498|MetaCyc: PWY-6710|MetaCyc: PWY-6752|MetaCyc: PWY-7079|MetaCyc: PWY-7153|MetaCyc: PWY-7154|MetaCyc: PWY-7718|MetaCyc: PWY-7913|MetaCyc: PWY-7917|Reactome: R-CEL-5662702|Reactome: R-HSA-5662702|Reactome:…	[tyrosinase] [hypothetical protein] [Di-copper centre-containing protein] [unnamed protein product] [related to tyrosinase]
	F9XCC3	2.58123	0.0118106		17.6687	47.46		Mycgr3G104522	Mycgr3P104522	Thiolase-like	Thiolase-like;Thiolase-like	MetaCyc: PWY-1121|MetaCyc: PWY-1187|MetaCyc: PWY-12|MetaCyc: PWY-1361|MetaCyc: PWY-1921|MetaCyc: PWY-2343|MetaCyc: PWY-2361|MetaCyc: PWY-2821|MetaCyc: PWY-321|MetaCyc: PWY-361|MetaCyc: PWY-4381|MetaCyc: PWY-4801|MetaCyc: PWY-4922|MetaCyc: PWY-5001|MetaCyc: PWY-5002|MetaCyc: PWY-5045|MetaCyc: PWY-5048|MetaCyc: PWY-5080|MetaCyc: PWY-5109|MetaCyc: PWY-5132|MetaCyc: PWY-5133|MetaCyc: PWY-5135|MetaCyc…	[sterol carrier protein] [unnamed protein product] [Non-specific lipid-transfer protein] [hypothetical protein] [putative lipid-transfer protein, mitochondrial precursor]
	F9X8R9	2.57473	8.29109e-06		372.781	972.759		Mycgr3G92320	Mycgr3P92320	F-box domain;F-box domain profile.;F-box domain;consensus disorder prediction	F-box domain;F-box domain;F-box-like domain superfamily;-	Reactome: R-BTA-8951664|Reactome: R-BTA-983168|Reactome: R-CEL-8951664|Reactome: R-CEL-8953750|Reactome: R-CEL-983168|Reactome: R-CFA-8951664|Reactome: R-CFA-983168|Reactome: R-DDI-193648|Reactome: R-DDI-194840|Reactome: R-DDI-354192|Reactome: R-DDI-392517|Reactome: R-DDI-6798695|Reactome: R-DRE-176408|Reactome: R-DRE-176417|Reactome: R-DRE-68881|Reactome: R-DRE-8854050|Reactome: R-DRE-8951664|Re…	[unnamed protein product] [uncharacterized protein] [Low affinity vacuolar monovalent cation/H(+) antiporter]
	None	2.57153	5.26929e-05		54.442	142.654		Mycgr3G36282	Mycgr3P36282	MFS general substrate transporter like domains;Fungal trichothecene efflux pump (TRI12);Major facilitator superfamily (MFS) profile.;MAJOR FACILITATOR SUPERFAMILY;DRUG EFFLUX PUMP, PUTATIVE (AFU_ORTHOLOGUE AFUA_6G02400)-RELATED;MFS general substrate transporter	MFS transporter superfamily;Major facilitator transporter Str1/Tri12-like;Major facilitator superfamily domain;MFS transporter superfamily	MetaCyc: PWY-5129|MetaCyc: PWY-6322|MetaCyc: PWY-6369|MetaCyc: PWY-6626|MetaCyc: PWY-6682|MetaCyc: PWY-6955|MetaCyc: PWY-7077|MetaCyc: PWY-7321|MetaCyc: PWY-7740|MetaCyc: PWY-7769|MetaCyc: PWY-7884|MetaCyc: PWY-7886|MetaCyc: PWY-7948|MetaCyc: PWY-7975|MetaCyc: PWY-8129|Reactome: R-BTA-112311|Reactome: R-BTA-181430|Reactome: R-BTA-189200|Reactome: R-BTA-196757|Reactome: R-BTA-2161517|Reactome: R-B…	[unnamed protein product] [MFS general substrate transporter] [hypothetical protein] [putative major facilitator superfamily transporter]
	None	2.57099	0.00572824		36.1648	96.0995		Mycgr3G50313	Mycgr3P50313	Classic Zinc Finger;Zinc finger, C2H2 type;Zinc finger C2H2 type domain signature.;Zinc finger C2H2 type domain profile.;ZINC FINGER PROTEIN;TRANSCRIPTIONAL REGULATOR PRZ1;c2h2final6;beta-beta-alpha zinc fingers	Zinc finger C2H2-type;Zinc finger C2H2-type;Zinc finger C2H2-type;Zinc finger C2H2-type;Zinc finger C2H2 superfamily	MetaCyc: PWY-102|MetaCyc: PWY-1061|MetaCyc: PWY-1187|MetaCyc: PWY-2083|MetaCyc: PWY-3542|MetaCyc: PWY-4021|MetaCyc: PWY-4161|MetaCyc: PWY-5035|MetaCyc: PWY-5036|MetaCyc: PWY-5047|MetaCyc: PWY-5059|MetaCyc: PWY-5070|MetaCyc: PWY-5105|MetaCyc: PWY-5209|Me	[C2H2 transcription factor Crz1] [unnamed protein product] [Zinc-finger double domain protein] [hypothetical protein]
	F9X407	2.56976	8.0741e-08		243.106	630.145		Mycgr3G108315	Mycgr3P108315	Heterokaryon incompatibility protein (HET);ANKYRIN REPEAT DOMAIN-CONTAINING PROTEIN 39 HOMOLOG-RELATED;-	Heterokaryon incompatibility;-	-	[heterokaryon incompatibility protein-domain-containing protein] [unnamed protein product] [uncharacterized protein] [hypothetical protein]
	F9XM64	2.56949	3.66462e-09		219.583	567.751		Mycgr3G96804	Mycgr3P96804	Acid Proteases;Peptidase family A1 domain profile.;ASPARTYL PROTEASES;CHROMOSOME 1, WHOLE GENOME SHOTGUN SEQUENCE;Acid proteases;consensus disorder prediction	Aspartic peptidase domain superfamily;Peptidase family A1 domain;Aspartic peptidase A1 family;Aspartic peptidase domain superfamily;-	MetaCyc: PWY-6289|MetaCyc: PWY-6322|MetaCyc: PWY-6374|MetaCyc: PWY-6378|MetaCyc: PWY-6379|MetaCyc: PWY-6409|MetaCyc: PWY-6423|MetaCyc: PWY-6574|MetaCyc: PWY-6626|MetaCyc: PWY-6749|MetaCyc: PWY-6855|MetaCyc: PWY-6902|MetaCyc: PWY-6955|MetaCyc: PWY-6998|MetaCyc: PWY-7127|MetaCyc: PWY-7400|MetaCyc: PWY-7419|MetaCyc: PWY-7510|MetaCyc: PWY-7529|MetaCyc: PWY-7532|MetaCyc: PWY-7533|MetaCyc: PWY-7542|Met…	[unnamed protein product] [aspartic peptidase domain-containing protein] [acid protease, partial] [uncharacterized protein] [hypothetical protein]
	F9XRV6	2.56832	0.0456306		3.81391	10.7104		Mycgr3G97948	Mycgr3P97948	consensus disorder prediction	-	-	[unnamed protein product] [hypothetical protein]
	F9XKX0	2.56404	0.000104324		53.1859	138.475		Mycgr3G87907	Mycgr3P87907	MFS general substrate transporter like domains;Sugar (and other) transporter;Sugar transport proteins signature 2.;Major facilitator superfamily (MFS) profile.;PLASTIDIC GLUCOSE TRANSPORTER 4;MFS MALTOSE PERMEASE MALP;MFS general substrate transporter;consensus disorder prediction	MFS transporter superfamily;Major facilitator, sugar transporter-like;Sugar transporter, conserved site;Major facilitator superfamily domain;MFS transporter superfamily;-	MetaCyc: PWY-5129|MetaCyc: PWY-6322|MetaCyc: PWY-6369|MetaCyc: PWY-6626|MetaCyc: PWY-6682|MetaCyc: PWY-6955|MetaCyc: PWY-7077|MetaCyc: PWY-7321|MetaCyc: PWY-7740|MetaCyc: PWY-7769|MetaCyc: PWY-7884|MetaCyc: PWY-7886|MetaCyc: PWY-7948|MetaCyc: PWY-7975|MetaCyc: PWY-8129|Reactome: R-BTA-112311|Reactome: R-BTA-181430|Reactome: R-BTA-189200|Reactome: R-BTA-196757|Reactome: R-BTA-2161517|Reactome: R-B…	[major facilitator superfamily transporter] [MFS domain-containing protein] [hypothetical protein] [Uncharacterized protein] [unnamed protein product] [General alpha-glucoside permease]
	None	2.56038	3.09642e-05		140.045	363.451		Mycgr3G82231	Mycgr3P82231	consensus disorder prediction	-	-	[unnamed protein product] [uncharacterized protein LOC112011577] [hypothetical protein]
	F9XJB5	2.55809	3.43542e-22		519.878	1332.15		Mycgr3G75699	Mycgr3P75699	Coil;Spore Coat Polysaccharide Biosynthesis Protein SpsA; Chain A;Anp1;MANNAN POLYMERASE II;MANNAN POLYMERASE II COMPLEX ANP1 SUBUNIT;Nucleotide-diphospho-sugar transferases;consensus disorder prediction	Nucleotide-diphospho-sugar transferases;Nucleotide-diphospho-sugar transferases;-	MetaCyc: PWY-1001|MetaCyc: PWY-1061|MetaCyc: PWY-1269|MetaCyc: PWY-1901|MetaCyc: PWY-1961|MetaCyc: PWY-1981|MetaCyc: PWY-2021|MetaCyc: PWY-2881|MetaCyc: PWY-2901|MetaCyc: PWY-2902|MetaCyc: PWY-3801|MetaCyc: PWY-3861|MetaCyc: PWY-3881|MetaCyc: PWY-4421|M	[glycosyltransferase family 62 protein, partial] [Anp1-domain-containing protein] [probable ANP1 protein] [aminonitrophenyl propanediol resistance protein, partial] [hypothetical protein] [unnamed protein product] [mannan polymerase II complex anp1 subunit-like] [Anp1-like protein 2]
	F9X3N4	2.55178	1.05243e-05		70.2234	181.155		Mycgr3G18432	Mycgr3P18432	Mycotoxin biosynthesis protein UstYa;YALI0B05434P;-	Mycotoxin biosynthesis protein UstYa-like;Mycotoxin biosynthesis protein UstYa-like;-	MetaCyc: PWY-5660;MetaCyc: PWY-5660;-	[unnamed protein product] [Phenylalanine aminomutase (L-beta-phenylalanine forming)]
	F9X7U9	2.53807	1.25442e-24		1123.78	2859.99		Mycgr3G108597	Mycgr3P108597	FAD dependent oxidoreductase;Squalene epoxidase;Aromatic-ring hydroxylase (flavoprotein monooxygenase) signature;SQUALENE MONOOXYGENASE;SQUALENE MONOOXYGENASE;FAD/NAD(P)-binding domain;consensus disorder prediction	FAD/NAD(P)-binding domain superfamily;FAD dependent oxidoreductase;Squalene epoxidase;Squalene monooxygenase;FAD/NAD(P)-binding domain superfamily;-	MetaCyc: PWY-0|MetaCyc: PWY-101|MetaCyc: PWY-1061|MetaCyc: PWY-1121|MetaCyc: PWY-1186|MetaCyc: PWY-1187|MetaCyc: PWY-1381|MetaCyc: PWY-2|MetaCyc: PWY-2083|MetaCyc: PWY-2181|MetaCyc: PWY-2229|MetaCyc: PWY-2261|MetaCyc: PWY-2421|MetaCyc: PWY-2467|MetaCyc: PWY-2541|MetaCyc: PWY-2582|MetaCyc: PWY-2601|MetaCyc: PWY-2681|MetaCyc: PWY-2724|MetaCyc: PWY-282|MetaCyc: PWY-2961|MetaCyc: PWY-3161|MetaCyc: PW…	[unnamed protein product] [hypothetical protein] [SE-domain-containing protein] [probable squalene monooxygenase]
	F9XHX1	2.53539	0.00163407		277.809	721.763		Mycgr3G110482	Mycgr3P110482	consensus disorder prediction	-	-	[unnamed protein product] [uncharacterized protein] [hypothetical protein]
	F9XHL5	2.53443	0.000144248		198.857	513.024		Mycgr3G74711	Mycgr3P74711	GH92 mannosidase domain;Glycosyl hydrolase family 92;Glycosyl hydrolase family 92 N-terminal domain;PEPTIDE N-GLYCANASE PNGASE -RELATED;PUTATIVE-RELATED;Six-hairpin glycosidases;aman2_put: putative alpha-1,2-mannosidase;consensus disorder predictio	Glycoside hydrolase-type carbohydrate-binding;Glycosyl hydrolase family 92;Glycosyl hydrolase family 92 N-terminal domain;Six-hairpin glycosidase superfamily;Alpha-1,2-mannosidase, putative;-	MetaCyc: PWY-1921|MetaCyc: PWY-2343|MetaCyc: PWY-3821|MetaCyc: PWY-5821|MetaCyc: PWY-5941|MetaCyc: PWY-5976|MetaCyc: PWY-6317|MetaCyc: PWY-6397|MetaCyc: PWY-6527|MetaCyc: PWY-6572|MetaCyc: PWY-6724|MetaCyc: PWY-6735|MetaCyc: PWY-6737|MetaCyc: PWY-6749	[glycosyl hydrolase family 92-domain-containing protein] [probable putative alpha-1,2-mannosidase] [alpha-1,2-mannosidase family protein] [hypothetical protein] [putative secreted glycosidase] [unnamed protein product]
	F9WZ90	2.5296	4.13425e-12		160.999	408.675		Mycgr3G89384	Mycgr3P89384	consensus disorder prediction	-	-	[unnamed protein product] [uncharacterized protein]
	F9WZC4	2.52757	0.00220773		1178.18	3061.21		Mycgr3G78715	Mycgr3P78715	consensus disorder prediction	-	-	[hypothetical protein]
	F9XFZ9	2.52189	7.24031e-05		76.9662	197.911		Mycgr3G74078	Mycgr3P74078	alpha/beta hydrolase;Carboxylesterase family;Carboxylesterases type-B serine active site.;CARBOXYLIC ESTER HYDROLASE;PUTATIVE (AFU_ORTHOLOGUE AFUA_3G09070)-RELATED;alpha/beta-Hydrolases	Alpha/Beta hydrolase fold;Carboxylesterase, type B;Carboxylesterase type B, active site;Alpha/Beta hydrolase fold	MetaCyc: PWY-1061|MetaCyc: PWY-1121|MetaCyc: PWY-1186|MetaCyc: PWY-1801|MetaCyc: PWY-181|MetaCyc: PWY-1822|MetaCyc: PWY-1901|MetaCyc: PWY-1921|MetaCyc: PWY-1961|MetaCyc: PWY-1981|MetaCyc: PWY-2002|MetaCyc: PWY-2021|MetaCyc: PWY-2055|MetaCyc: PWY-2083|MetaCyc: PWY-2321|MetaCyc: PWY-2343|MetaCyc: PWY-2541|MetaCyc: PWY-2601|MetaCyc: PWY-2881|MetaCyc: PWY-2901|MetaCyc: PWY-2902|MetaCyc: PWY-3162|Meta…	[unnamed protein product] [hypothetical protein] [carboxylesterase from carbohydrate esterase like protein] [Esterase E4] [acetylcholinesterase precursor]
	F9XHM7	2.52158	0.00763431		276.344	720.798		Mycgr3G110449	Mycgr3P110449	Protein of unknown function (DUF3433);-	Protein of unknown function DUF3433;-	-	[unnamed protein product] [uncharacterized protein]
	F9XBF5	2.51307	0.000132558		174.995	446.874		Mycgr3G72395	Mycgr3P72395	Phosphotransferase enzyme family;AMINOGLYCOSIDE PHOSPHOTRANSFERASE-RELATED-RELATED;Protein kinase-like (PK-like)	Aminoglycoside phosphotransferase;Protein kinase-like domain superfamily	MetaCyc: PWY-361|MetaCyc: PWY-4801|MetaCyc: PWY-4922|MetaCyc: PWY-5048|MetaCyc: PWY-5129|MetaCyc: PWY-5139|MetaCyc: PWY-5268|MetaCyc: PWY-5284|MetaCyc: PWY-5292|MetaCyc: PWY-5307|MetaCyc: PWY-5313|MetaCyc: PWY-5353|MetaCyc: PWY-5400|MetaCyc: PWY-5437|Me	[3-oxoacyl-] [putative protein kinase-like] [kinase-like domain-containing protein] [hypothetical protein] [Uncharacterized protein] [unnamed protein product] [phosphotransferase enzyme family protein]
	F9X9V9	2.51302	6.38468e-14		333.612	842.494		Mycgr3G40588	Mycgr3P40588	MFS general substrate transporter like domains;Major Facilitator Superfamily;Major facilitator superfamily (MFS) profile.;AMINE TRANSPORTER, PUTATIVE (AFU_ORTHOLOGUE AFUA_6G10790)-RELATED;MFS general substrate transporter;MFS_MdtG_SLC18_like	MFS transporter superfamily;Major facilitator superfamily;Major facilitator superfamily domain;MFS transporter superfamily;-	MetaCyc: PWY-5129|MetaCyc: PWY-6322|MetaCyc: PWY-6369|MetaCyc: PWY-6626|MetaCyc: PWY-6682|MetaCyc: PWY-6955|MetaCyc: PWY-7077|MetaCyc: PWY-7321|MetaCyc: PWY-7740|MetaCyc: PWY-7769|MetaCyc: PWY-7884|MetaCyc: PWY-7886|MetaCyc: PWY-7948|MetaCyc: PWY-7975|MetaCyc: PWY-8129|Reactome: R-BTA-112311|Reactome: R-BTA-181430|Reactome: R-BTA-189200|Reactome: R-BTA-196757|Reactome: R-BTA-2161517|Reactome: R-B…	[unnamed protein product] [hypothetical protein] [related to vesicular amine transporter] [putative MFS-type transporter]
	F9WXS9	2.51131	0.00328077		83.3901	215.445		Mycgr3G89085	Mycgr3P89085				[hypothetical protein]
	None	2.50709	1.89325e-06		67.197	170.206		Mycgr3G29881	Mycgr3P29881	glycosyl hydrolase (family 31);Glycosidases;Glycosyl hydrolases family 31;SULFOQUINOVOSIDASE;Glycosyl hydrolase domain;(Trans)glycosidases;GH31_glucosidase_YihQ;GH31_N	Glycosyl hydrolase, all-beta;Glycoside hydrolase family 31;Glycoside hydrolase superfamily;Sulfoquinovosidase YihQ-like;-	MetaCyc: PWY-1921|MetaCyc: PWY-2343|MetaCyc: PWY-2622|MetaCyc: PWY-2661|MetaCyc: PWY-3121|MetaCyc: PWY-5067|MetaCyc: PWY-5176|MetaCyc: PWY-5821|MetaCyc: PWY-5941|MetaCyc: PWY-5976|MetaCyc: PWY-6002|MetaCyc: PWY-621|MetaCyc: PWY-622|MetaCyc: PWY-6527|MetaCyc: PWY-6724|MetaCyc: PWY-6731|MetaCyc: PWY-6735|MetaCyc: PWY-6737|MetaCyc: PWY-6749|MetaCyc: PWY-6784|MetaCyc: PWY-6788|MetaCyc: PWY-6807|MetaC…	[related to alpha-glucosidases, family 31 of glycosyl hydrolases] [hypothetical protein] [Sulfoquinovosidase] [unnamed protein product] [putative alpha-glucosidase] [glycoside hydrolase family 31 protein]
	F9XJL2	2.50659	0.000224487		14.0029	36.1523		Mycgr3G95858	Mycgr3P95858	Transferase(Phosphotransferase) domain 1;Protein kinase domain;Serine/Threonine protein kinases active-site signature.;Protein kinase domain profile.;SI:DKEY-192D15.2-RELATED;serkin_6;Protein kinase-like (PK-like)	Protein kinase domain;Serine/threonine-protein kinase, active site;Protein kinase domain;Protein kinase domain;Protein kinase-like domain superfamily	MetaCyc: PWY-5129|MetaCyc: PWY-6322|MetaCyc: PWY-6369|MetaCyc: PWY-6626|MetaCyc: PWY-6682|MetaCyc: PWY-6952|MetaCyc: PWY-6955|MetaCyc: PWY-7077|MetaCyc: PWY-7321|MetaCyc: PWY-7511|MetaCyc: PWY-7675|MetaCyc: PWY-7676|MetaCyc: PWY-7740|MetaCyc: PWY-7769|M	[G2-specific protein kinase fin1] [putative serine/threonine-protein kinase] [kinase-like protein] [unnamed protein product] [hypothetical protein partial] [hypothetical protein]
	F9XDB0	2.50599	0.0222		20.8823	54.3784		Mycgr3G93870	Mycgr3P93870	Prokaryotic membrane lipoprotein lipid attachment site profile.	-	-	[unnamed protein product] [hypothetical protein]
	F9XFZ6	2.50193	3.24699e-05		123.67	314.2		Mycgr3G44905	Mycgr3P44905	2OG-Fe(II) oxygenase superfamily;non-haem dioxygenase in morphine synthesis N-terminal;Fe(2+) 2-oxoglutarate dioxygenase domain profile.;2-OXOGLUTARATE (2OG) AND FE(II)-DEPENDENT OXYGENASE SUPERFAMILY PROTEIN-RELATED;2OG-FE(II) OXYGENASE FAMILY, PUTATIV	Isopenicillin N synthase-like superfamily;Isopenicillin N synthase-like, Fe(2+) 2OG dioxygenase domain;Non-haem dioxygenase N-terminal domain;Oxoglutarate/iron-dependent dioxygenase;-	MetaCyc: PWY-102|MetaCyc: PWY-1187|MetaCyc: PWY-1381|MetaCyc: PWY-2083|MetaCyc: PWY-2421|MetaCyc: PWY-2467|MetaCyc: PWY-2724|MetaCyc: PWY-3101|MetaCyc: PWY-321|MetaCyc: PWY-3581|MetaCyc: PWY-5035|MetaCyc: PWY-5036|MetaCyc: PWY-5047|MetaCyc: PWY-5059|MetaCyc: PWY-5060|MetaCyc: PWY-5070|MetaCyc: PWY-5125|MetaCyc: PWY-5152|MetaCyc: PWY-5270|MetaCyc: PWY-5292|MetaCyc: PWY-5317|MetaCyc: PWY-5349|MetaC…	[Oxidoreductase vrtI] [Gibberellin 20 oxidase 1] [Clavaminate synthase-like protein] [2OG-Fe(II) oxygenase family oxidoreductase] [hypothetical protein] [Tubulin beta chain]
	F9XDG0	2.49653	2.54753e-12		207.169	519.498		Mycgr3G109873	Mycgr3P109873	consensus disorder prediction	-	-	[unnamed protein product] [uncharacterized protein]
	F9XBE5	2.49075	0.00057367		45.0404	114.348		Mycgr3G86183	Mycgr3P86183	Common central domain of tyrosinase;Tyrosinase copper-binding domain signature;Tyrosinase and hemocyanins CuB-binding region signature.;TYROSINASE FAMILY MEMBER;Di-copper centre-containing domain	Uncharacterised domain, di-copper centre;Tyrosinase copper-binding domain;Tyrosinase copper-binding domain;Tyrosinase copper-binding domain;Uncharacterised domain, di-copper centre	MetaCyc: PWY-1901|MetaCyc: PWY-5399|MetaCyc: PWY-5404|MetaCyc: PWY-5439|MetaCyc: PWY-5476|MetaCyc: PWY-5780|MetaCyc: PWY-5787|MetaCyc: PWY-6014|MetaCyc: PWY-6409|MetaCyc: PWY-6481|MetaCyc: PWY-6498|MetaCyc: PWY-6710|MetaCyc: PWY-6752|MetaCyc: PWY-7079|MetaCyc: PWY-7153|MetaCyc: PWY-7154|MetaCyc: PWY-7718|MetaCyc: PWY-7913|MetaCyc: PWY-7917|Reactome: R-CEL-5662702|Reactome: R-HSA-5662702|Reactome:…	[Tyrosinase ustQ] [monophenol monooxygenase (tyrosinase)] [Di-copper centre-containing protein] [Guanine nucleotide-binding protein alpha-2 subunit] [related to monophenol monooxygenase (tyrosinase)] [hypothetical protein partial] [unnamed protein product]
	F9XE59	2.48973	0.000406427		465.608	1181.59		Mycgr3G60318	Mycgr3P60318	MFS general substrate transporter like domains;Major Facilitator Superfamily;Major facilitator superfamily (MFS) profile.;MONOCARBOXYLATE TRANSPORTER;MONOCARBOXYLATE TRANSPORTER, PUTATIVE (AFU_ORTHOLOGUE AFUA_1G05170)-RELATED;MFS general substrate transporter;consensus disorder prediction	MFS transporter superfamily;Major facilitator superfamily;Major facilitator superfamily domain;MFS transporter superfamily;-	MetaCyc: PWY-5129|MetaCyc: PWY-6322|MetaCyc: PWY-6369|MetaCyc: PWY-6626|MetaCyc: PWY-6682|MetaCyc: PWY-6955|MetaCyc: PWY-7077|MetaCyc: PWY-7321|MetaCyc: PWY-7740|MetaCyc: PWY-7769|MetaCyc: PWY-7884|MetaCyc: PWY-7886|MetaCyc: PWY-7948|MetaCyc: PWY-7975|MetaCyc: PWY-8129|Reactome: R-BTA-112311|Reactome: R-BTA-181430|Reactome: R-BTA-189200|Reactome: R-BTA-196757|Reactome: R-BTA-2161517|Reactome: R-B…	[MFS-type transporter dbaD] [related to monocarboxylate transporter] [unnamed protein product] [aspyridones efflux protein apdF-like] [hypothetical protein]
	F9X6H4	2.48772	0.00294844		51.9524	132.442		Mycgr3G92082	Mycgr3P92082	consensus disorder prediction	-	-	[unnamed protein product] [hypothetical protein]
	F9XC70	2.48661	5.31729e-15		1354.82	3383.15		Mycgr3G100203	Mycgr3P100203	Amino acid/polyamine transporter I;Amino acid permease;AA_transporter;Amino acid permeases signature.;AMINO ACID PERMEASE;ARGININE PERMEASE CAN1-RELATED;2A0310: amino acid permease (yeast);consensus disorder prediction	Amino acid permease/ SLC12A domain;Amino acid permease, conserved site;Amino acid permease, fungi;-	Reactome: R-CEL-426117|Reactome: R-DRE-426117|Reactome: R-HSA-426117|Reactome: R-HSA-5619039|Reactome: R-HSA-5619087|Reactome: R-HSA-5619104|Reactome: R-MMU-426117|Reactome: R-RNO-426117;-	[probable histidine permease] [unnamed protein product] [hypothetical protein] [amino acid permease, partial] [Uncharacterized protein]
	F9X2Y1	2.4794	0.00311097		267.047	679.933		Mycgr3G37010	Mycgr3P37010	Protein of unknown function (DUF3455);MALATE DEHYDROGENASE (AFU_ORTHOLOGUE AFUA_2G13800)	Protein of unknown function DUF3455;-	-	[unnamed protein product] [related to malate dehydrogenase] [hypothetical protein] [putative effector 75]
	F9XRW4	2.46882	0.000775543		23.6814	59.68		Mycgr3G111789	Mycgr3P111789	consensus disorder prediction	-	-	[hypothetical protein]
	F9XDK6	2.46842	9.06023e-06		1558.45	3897.04		Mycgr3G22198	Mycgr3P22198	Vacuolar protein sorting-associated protein 62;BNAC05G02270D PROTEIN;consensus disorder prediction	Vacuolar protein sorting-associated protein 62;-	-	[carbohydrate-binding module family 18 protein] [vacuolar sorting-associated protein-like protein] [unnamed protein product] [hypothetical protein] [related to VPS62 Vacuolar Protein Sorting]
	F9X9P1	2.46332	0.0120787		888.079	2267.97		Mycgr3G104234	Mycgr3P104234	consensus disorder prediction	-	-	[PT domain-containing protein] [polycystic kidney disease protein 1-like 2, partial] [antigen] [eukaryotic translation initiation factor 4 gamma 3 isoform X8] [hypothetical protein partial] [uncharacterized protein] [cell wall anchor protein, partial] [papilin isoform X8] [unnamed protein product] [Chloride intracellular channel protein 6]
	F9XCZ3	2.46314	1.10589e-07		143.707	357.67		Mycgr3G93770	Mycgr3P93770	MFS general substrate transporter like domains;Major Facilitator Superfamily;Major facilitator superfamily (MFS) profile.;MAJOR FACILITATOR SUPERFAMILY;MULTIDRUG TRANSPORTER, PUTATIVE (AFU_ORTHOLOGUE AFUA_6G03040)-RELATED;MFS general substrate transporter;MFS_Tpo1_MDR_like	MFS transporter superfamily;Major facilitator superfamily;Major facilitator superfamily domain;MFS transporter superfamily;-	MetaCyc: PWY-5129|MetaCyc: PWY-6322|MetaCyc: PWY-6369|MetaCyc: PWY-6626|MetaCyc: PWY-6682|MetaCyc: PWY-6955|MetaCyc: PWY-7077|MetaCyc: PWY-7321|MetaCyc: PWY-7740|MetaCyc: PWY-7769|MetaCyc: PWY-7884|MetaCyc: PWY-7886|MetaCyc: PWY-7948|MetaCyc: PWY-7975|MetaCyc: PWY-8129|Reactome: R-BTA-112311|Reactome: R-BTA-181430|Reactome: R-BTA-189200|Reactome: R-BTA-196757|Reactome: R-BTA-2161517|Reactome: R-B…	[unnamed protein product] [hypothetical protein] [putative mfs multidrug transporter protein] [putative transporter] [Efflux pump radE]
	F9X0N7	2.46022	0.0315103		11.5957	29.9218		Mycgr3G90041	Mycgr3P90041				[Metallopeptidase, catalytic domain] [unnamed protein product] [hypothetical protein]
	F9XLM4	2.46016	4.46819e-09		189.152	468.802		Mycgr3G48882	Mycgr3P48882	MFS general substrate transporter like domains;Major Facilitator Superfamily;Major facilitator superfamily (MFS) profile.;MAJOR FACILITATOR SUPERFAMILY;TRANSPORTER, PUTATIVE (AFU_ORTHOLOGUE AFUA_5G13160)-RELATED;MFS general substrate transporter	MFS transporter superfamily;Major facilitator superfamily;Major facilitator superfamily domain;MFS transporter superfamily	MetaCyc: PWY-5129|MetaCyc: PWY-6322|MetaCyc: PWY-6369|MetaCyc: PWY-6626|MetaCyc: PWY-6682|MetaCyc: PWY-6955|MetaCyc: PWY-7077|MetaCyc: PWY-7321|MetaCyc: PWY-7740|MetaCyc: PWY-7769|MetaCyc: PWY-7884|MetaCyc: PWY-7886|MetaCyc: PWY-7948|MetaCyc: PWY-7975|MetaCyc: PWY-8129|Reactome: R-BTA-112311|Reactome: R-BTA-181430|Reactome: R-BTA-189200|Reactome: R-BTA-196757|Reactome: R-BTA-2161517|Reactome: R-B…	[MFS transporter] [MFS general substrate transporter] [putative drug/proton antiporter] [major facilitator superfamily transporter] [hypothetical protein] [unnamed protein product] [putative efflux pump mfs2]
	F9XRP4	2.45813	0.000147851		110.79	276.511		Mycgr3G106659	Mycgr3P106659	Coil;consensus disorder prediction	-	-	[unnamed protein product] [hypothetical protein]
	F9XGW5	2.45439	1.7027e-05		27.1909	67.7097		Mycgr3G95014	Mycgr3P95014	Swi5;DNA REPAIR PROTEIN SWI5 HOMOLOG;consensus disorder prediction	DNA repair protein, Swi5;DNA repair protein, Swi5;-	-	[unnamed protein product] [uncharacterized protein] [mating-type switching protein swi5-like]
	F9XF56	2.45123	0.00101901		38.4129	95.2026		Mycgr3G45453	Mycgr3P45453	Transferase(Phosphotransferase) domain 1;Protein kinase domain;Serine/Threonine protein kinases active-site signature.;Protein kinase domain profile.;OVARIAN-SPECIFIC SERINE/THREONINE-PROTEIN KINASE LOK-RELATED;serkin_6;Protein kinase-like (PK-like)	Protein kinase domain;Serine/threonine-protein kinase, active site;Protein kinase domain;Protein kinase domain;Protein kinase-like domain superfamily	MetaCyc: PWY-5129|MetaCyc: PWY-6322|MetaCyc: PWY-6369|MetaCyc: PWY-6626|MetaCyc: PWY-6682|MetaCyc: PWY-6952|MetaCyc: PWY-6955|MetaCyc: PWY-7077|MetaCyc: PWY-7321|MetaCyc: PWY-7511|MetaCyc: PWY-7675|MetaCyc: PWY-7676|MetaCyc: PWY-7740|MetaCyc: PWY-7769|M	[serine/threonine-protein kinase 17B-like] [kinase-like protein] [Calcium/calmodulin-dependent protein kinase type 1] [Mitogen-activated protein kinase kinase kinase 3] [uncharacterized protein] [kinase-like domain-containing protein] [unnamed protein product] [het-e] [hypothetical protein]
	F9WZ34	2.4512	3.07867e-11		321.776	792.819		Mycgr3G107050	Mycgr3P107050	Glycosidases;Glycosyl hydrolase family 79 C-terminal beta domain;BETA-GLUCURONIDASE;(Trans)glycosidases	Glycosyl hydrolase, all-beta;Beta-glucuronidase, C-terminal;Glycoside hydrolase superfamily	MetaCyc: PWY-1921|MetaCyc: PWY-2343|MetaCyc: PWY-2622|MetaCyc: PWY-2661|MetaCyc: PWY-3121|MetaCyc: PWY-5067|MetaCyc: PWY-5176|MetaCyc: PWY-5821|MetaCyc: PWY-5941|MetaCyc: PWY-5976|MetaCyc: PWY-6002|MetaCyc: PWY-621|MetaCyc: PWY-622|MetaCyc: PWY-6527|MetaCyc: PWY-6724|MetaCyc: PWY-6731|MetaCyc: PWY-6735|MetaCyc: PWY-6737|MetaCyc: PWY-6749|MetaCyc: PWY-6784|MetaCyc: PWY-6788|MetaCyc: PWY-6807|MetaC…	[GTP-binding protein GTR2] [Glycoside hydrolase superfamily] [hypothetical protein] [uncharacterized protein] [unnamed protein product] [beta-glucuronidase]
	None	2.44983	0.0275029		114.25	292.896		Mycgr3G29006	Mycgr3P29006				[necrosis-inducing secreted protein 1] [unnamed protein product] [uncharacterized protein] [secreted protein NIS1] [signal peptide-containing protein]
	F9XLU5	2.44744	0.000355523		19.284	48.1176		Mycgr3G96349	Mycgr3P96349	consensus disorder prediction	-	-	[unnamed protein product] [uncharacterized protein]
	F9XQX3	2.44116	0.0367789		4.35293	10.9841		Mycgr3G97661	Mycgr3P97661	consensus disorder prediction	-	-	[unnamed protein product] [hypothetical protein]
	F9X3I8	2.43507	0.00250125		23.3475	57.8299		Mycgr3G18493	Mycgr3P18493	Myb-like DNA-binding domain;Myb-like domain profile.;Myb-type HTH DNA-binding domain profile.;NEW-GLUE PROTEIN;MYB DNA-BINDING DOMAIN-CONTAINING PROTEIN;sant;Homeodomain-like;SANT	Myb domain;SANT/Myb domain;Myb domain;SANT/Myb domain;Homeobox-like domain superfamily;SANT/Myb domain	Reactome: R-BTA-3371453|Reactome: R-CEL-6807505|Reactome: R-DDI-72163|Reactome: R-DME-5689880|Reactome: R-DRE-3371453|Reactome: R-DRE-5689880|Reactome: R-DRE-5689901|Reactome: R-GGA-418124|Reactome: R-HSA-110328|Reactome: R-HSA-110329|Reactome: R-HSA-11	[unnamed protein product] [uncharacterized protein] [Transcription factor MYB98] [hypothetical protein]
	F9X4F2	2.43446	0.0338627		13.5694	34.4101		Mycgr3G68483	Mycgr3P68483	alpha/beta hydrolase;Cutinase;Cutinase signature;Cutinase, serine active site.;Cutinase, aspartate and histidine active sites.;CUTINASE RV1984C-RELATED-RELATED;CUTINASE;Cutinase_3;alpha/beta-Hydrolases	Alpha/Beta hydrolase fold;Cutinase/acetylxylan esterase;Cutinase, monofunctional;Cutinase, serine active site;Cutinase, aspartate and histidine active sites;Cutinase/acetylxylan esterase;Cutinase/acetylxylan esterase;Alpha/Beta hydrolase fold	MetaCyc: PWY-1061|MetaCyc: PWY-1121|MetaCyc: PWY-1186|MetaCyc: PWY-1801|MetaCyc: PWY-181|MetaCyc: PWY-1822|MetaCyc: PWY-1901|MetaCyc: PWY-1921|MetaCyc: PWY-1961|MetaCyc: PWY-1981|MetaCyc: PWY-2002|MetaCyc: PWY-2021|MetaCyc: PWY-2055|MetaCyc: PWY-2083|MetaCyc: PWY-2321|MetaCyc: PWY-2343|MetaCyc: PWY-2541|MetaCyc: PWY-2601|MetaCyc: PWY-2881|MetaCyc: PWY-2901|MetaCyc: PWY-2902|MetaCyc: PWY-3162|Meta…	[unnamed protein product] [carbohydrate esterase family 5 protein] [hypothetical protein] [Chain A like protein]
	F9XEC3	2.43389	2.35383e-08		717.387	1759.58		Mycgr3G109714	Mycgr3P109714	Kelch motif;KELCH REPEAT DOMAIN;Kelch motif;consensus disorder prediction	Kelch-type beta propeller;Kelch-type beta propeller;-	MetaCyc: PWY-7221|MetaCyc: PWY-7283|MetaCyc: PWY-7286|Reactome: R-BTA-6811440|Reactome: R-DDI-354192|Reactome: R-DDI-381676|Reactome: R-DDI-392517|Reactome: R-DDI-4641258|Reactome: R-DDI-5658442|Reactome: R-DDI-8951664|Reactome: R-DDI-983168|Reactome: R-DME-5689603|Reactome: R-DME-8951664|Reactome: R-DME-983168|Reactome: R-DRE-4641258|Reactome: R-DRE-5689880|Reactome: R-DRE-6811440|Reactome: R-DR…	[1,3-beta-glucanosyltransferase gel3] [Kelch repeat-containing protein] [hypothetical protein partial] [uncharacterized protein] [unnamed protein product] [hypothetical protein]
	F9XN38	2.42566	0.000963873		42.558	105.766		Mycgr3G26999	Mycgr3P26999	BLL6449 PROTEIN	Hydroxylase/desaturase AsaB-like	MetaCyc: PWY-102|MetaCyc: PWY-1187|MetaCyc: PWY-5035|MetaCyc: PWY-5036|MetaCyc: PWY-5047|MetaCyc: PWY-5070|MetaCyc: PWY-5349|MetaCyc: PWY-6085|MetaCyc: PWY-6086|MetaCyc: PWY-6682|MetaCyc: PWY-6915|MetaCyc: PWY-6919|MetaCyc: PWY-7150|MetaCyc: PWY-7151|MetaCyc: PWY-7232|MetaCyc: PWY-7274|MetaCyc: PWY-7298|MetaCyc: PWY-7398|MetaCyc: PWY-7419|MetaCyc: PWY-7517|MetaCyc: PWY-7648|MetaCyc: PWY-7649|Meta…	[unnamed protein product] [Aspirochlorine biosynthesis protein N] [hypothetical protein] [related to 7alpha-cephem-methoxylase chain]
	F9X5M8	2.41747	0.0363064		8.97538	22.2652		Mycgr3G38087	Mycgr3P38087	Glycosidases;Glycosyl hydrolases family 17;GLUCAN 1,3-BETA-GLUCOSIDASE;GLUCAN ENDO-1,3-BETA-GLUCOSIDASE EGLC-RELATED;(Trans)glycosidases	Glycoside hydrolase family 17;Glycoside hydrolase superfamily	MetaCyc: PWY-1921|MetaCyc: PWY-2343|MetaCyc: PWY-5821|MetaCyc: PWY-5976|MetaCyc: PWY-6527|MetaCyc: PWY-6735|MetaCyc: PWY-6737|MetaCyc: PWY-6749|MetaCyc: PWY-6784|MetaCyc: PWY-6821|MetaCyc: PWY-6848|MetaCyc: PWY-6855|MetaCyc: PWY-6906|MetaCyc: PWY-6972|M	[glycoside hydrolase family 17 protein] [hypothetical protein] [unnamed protein product] [putative glucan endo-1,3-beta-glucosidase eglC]
	F9X4C0	2.40585	0.0120033		18.166	44.9881		Mycgr3G29060	Mycgr3P29060	Protein of unknown function (DUF3237);UPF0311 PROTEIN BLR7842	Uncharacterised protein family UPF0311	-	[unnamed protein product] [cytochrome P450] [Scytalone dehydratase]
	F9WYF8	2.39979	9.55035e-05		237.528	578.739		Mycgr3G67144	Mycgr3P67144	CBS domain;Voltage gated chloride channel;Chloride channel signature;CBS domain profile.;CHLORIDE CHANNEL PROTEIN;CLC CHANNEL;CBS-domain pair;Clc chloride channel;ClC_3_like	CBS domain;Chloride channel, voltage gated;Chloride channel, voltage gated;CBS domain;Chloride channel, core;-	MetaCyc: PWY-1269|MetaCyc: PWY-5344|MetaCyc: PWY-5695|MetaCyc: PWY-6322|MetaCyc: PWY-6596|MetaCyc: PWY-6626|MetaCyc: PWY-6749|MetaCyc: PWY-6955|MetaCyc: PWY-6998|MetaCyc: PWY-7127|MetaCyc: PWY-7221|MetaCyc: PWY-7419|MetaCyc: PWY-7529|MetaCyc: PWY-7674|M	[protein] [putative voltage gated chloride channel protein] [hypothetical protein] [H(+)/Cl(-) exchange transporter 5-like] [unnamed protein product]
	F9X7I1	2.39932	0.0187915		12.1155	29.978		Mycgr3G92186	Mycgr3P92186				[unnamed protein product] [hypothetical protein]
	F9XI06	2.39803	6.17933e-08		73.2462	175.902		Mycgr3G46939	Mycgr3P46939	G-protein alpha subunit;G-alpha domain profile.;GTP-BINDING PROTEIN ALPHA SUBUNIT;GUANINE NUCLEOTIDE-BINDING PROTEIN ALPHA-2 SUBUNIT;galpha_1;Transducin (alpha subunit), insertion domain;P-loop containing nucleoside triphosphate hydrolases;consensus d	G protein alpha subunit, helical insertion;P-loop containing nucleoside triphosphate hydrolase;Guanine nucleotide binding protein (G-protein), alpha subunit;Guanine nucleotide binding protein (G-protein), alpha subunit;Guanine nucleotide binding protein (G-protein), alpha subunit;Guanine nucleotide binding protein (G-protein), alpha subunit;G protein alpha subunit, helical insertion;P-loop contai…	Reactome: R-BTA-112043|Reactome: R-BTA-170670|Reactome: R-BTA-202040|Reactome: R-BTA-2514859|Reactome: R-BTA-392170|Reactome: R-BTA-418594|Reactome: R-BTA-6814122|Reactome: R-CEL-112043|Reactome: R-CEL-170670|Reactome: R-CEL-193648|Reactome: R-CEL-194840|Reactome: R-CEL-202040|Reactome: R-CEL-392170|Reactome: R-CEL-399997|Reactome: R-CEL-400042|Reactome: R-CEL-4086398|Reactome: R-CEL-416476|React…	[TPA: G protein alpha subunitPutative uncharacterized protein;] [81f8eb93-5563-4f97-ab61-942ea57f7c0a] [guanine nucleotide binding protein, alpha subunit] [hypothetical protein partial] [unnamed protein product] [Putative P-loop containing nucleoside triphosphate hydrolase] [G protein complex alpha subunit GpaB]
	F9XCE4	2.39573	8.48196e-07		24.8535	59.4811		Mycgr3G93504	Mycgr3P93504	Coil;Multidrug resistance protein D;Major Facilitator Superfamily;Sugar transport proteins signature 1.;Major facilitator superfamily (MFS) profile.;MAJOR FACILITATOR SUPERFAMILY;MULTIDRUG TRANSPORTER, PUTATIVE (AFU_ORTHOLOGUE AFUA_6G03320)-RELATED;MFS general substrate transporter	Major facilitator superfamily;Sugar transporter, conserved site;Major facilitator superfamily domain;MFS transporter superfamily	Reactome: R-BTA-196757|Reactome: R-BTA-352230|Reactome: R-BTA-428643|Reactome: R-BTA-917937|Reactome: R-CEL-189451|Reactome: R-CEL-210500|Reactome: R-CEL-264642|Reactome: R-CEL-2672351|Reactome: R-CEL-428643|Reactome: R-CEL-8856825|Reactome: R-CEL-885	[putative efflux pump antibiotic resistance protein] [putative major facilitator superfamily transporter] [hypothetical protein] [unnamed protein product] [putative MFS-type transporter]
	F9XII5	2.39177	0.00148844		4830.99	11802.9		Mycgr3G74970	Mycgr3P74970	Coil;ABC transporter;ABC-2 type transporter;CDR ABC transporter;ABC-transporter N-terminal;ABC-2 type transporter;ABC transporters family signature.;ATP-binding cassette, ABC transporter-type domain profile.;ATP-BINDING CASSETTE TRANSPORTER;ABC MULTIDRUG TRANSPORTER (EUROFUNG);AAA_5;P-loop containing nucleoside triphosphate hydrolases;ABCG_PDR_domain2;ABCG_PDR_domain1;consensus disorder prediction	P-loop containing nucleoside triphosphate hydrolase;ABC transporter-like, ATP-binding domain;ABC-2 type transporter;CDR ABC transporter;ABC-transporter, N-terminal domain;ABC transporter family G domain;ABC transporter-like, conserved site;ABC transport	MetaCyc: PWY-102|MetaCyc: PWY-1061|MetaCyc: PWY-1187|MetaCyc: PWY-1281|MetaCyc: PWY-1722|MetaCyc: PWY-181|MetaCyc: PWY-2083|MetaCyc: PWY-2161|MetaCyc: PWY-2201|MetaCyc: PWY-2681|MetaCyc: PWY-2781|MetaCyc: PWY-2821|MetaCyc: PWY-3542|MetaCyc: PWY-361|Meta	[Protein SNQ2] [ABC transporter, PDR-type] [hypothetical protein] [unnamed protein product]
	F9X9N1	2.38752	0.000805282		410.493	998.694		Mycgr3G104228	Mycgr3P104228	consensus disorder prediction	-	-	[unnamed protein product] [uncharacterized protein] [hypothetical protein]
	F9XBP2	2.38461	0.000988714		20.2874	49.9386		Mycgr3G104444	Mycgr3P104444				[unnamed protein product] [hypothetical protein]
	F9WXW3	2.37799	0.00187769		1921.04	4669.41		Mycgr3G89110	Mycgr3P89110	consensus disorder prediction	-	-	[unnamed protein product] [uncharacterized protein] [hypothetical protein]
	F9XE72	2.3768	0.000471128		872.801	2110.77		Mycgr3G109992	Mycgr3P109992				[unnamed protein product] [hypothetical protein]
	F9XHC9	2.37548	0.000214593		270.687	652.961		Mycgr3G105616	Mycgr3P105616	Ankyrin repeats (3 copies);Ankyrin repeat signature;Ankyrin repeat profile.;Ankyrin repeat region circular profile.;ASPARAGINASE;ANKYRIN REPEAT-CONTAINING PROTEIN YAR1;ANK_2a;Ankyrin repeat;consensus disorder prediction	Ankyrin repeat-containing domain superfamily;Ankyrin repeat-containing domain;Ankyrin repeat;Ankyrin repeat;Ankyrin repeat;Ankyrin repeat-containing domain superfamily;-	MetaCyc: PWY-1061|MetaCyc: PWY-1121|MetaCyc: PWY-2083|MetaCyc: PWY-321|MetaCyc: PWY-3542|MetaCyc: PWY-361|MetaCyc: PWY-4021|MetaCyc: PWY-4161|MetaCyc: PWY-4801|MetaCyc: PWY-4922|MetaCyc: PWY-5048|MetaCyc: PWY-5059|MetaCyc: PWY-5105|MetaCyc: PWY-5129|MetaCyc: PWY-5139|MetaCyc: PWY-5209|MetaCyc: PWY-5268|MetaCyc: PWY-5284|MetaCyc: PWY-5287|MetaCyc: PWY-5292|MetaCyc: PWY-5301|MetaCyc: PWY-5305|MetaC…	[ankyrin repeat-containing protein P16F5.05c-like] [ankyrin] [uncharacterized protein] [unnamed protein product] [hypothetical protein]
	F9XJV7	2.37232	4.64893e-11		430.134	1024.55		Mycgr3G87461	Mycgr3P87461	SH3 Domains;SH3-domain;consensus disorder prediction	SH3-like domain superfamily;-	MetaCyc: PWY-361|MetaCyc: PWY-4801|MetaCyc: PWY-4922|MetaCyc: PWY-5048|MetaCyc: PWY-5139|MetaCyc: PWY-5268|MetaCyc: PWY-5284|MetaCyc: PWY-5292|MetaCyc: PWY-5307|MetaCyc: PWY-5313|MetaCyc: PWY-5353|MetaCyc: PWY-5400|MetaCyc: PWY-5437|MetaCyc: PWY-5473|Me	[unnamed protein product] [sh3 domain-containing protein] [related to SH3 domain protein]
	F9XEK0	2.36224	5.8291e-10		147.52	350.31		Mycgr3G14552	Mycgr3P14552	Rad4 transglutaminase-like domain;PEPTIDE N-GLYCANASE PNGASE -RELATED;PEPTIDE-N(4)-(N-ACETYL-BETA-GLUCOSAMINYL)ASPARAGINE AMIDASE;TG_5;Cysteine proteinases	Rad4/PNGase transglutaminase-like fold;Transglutaminase-like;Papain-like cysteine peptidase superfamily	Reactome: R-DME-5696394|Reactome: R-DME-5696395|Reactome: R-HSA-3108214|Reactome: R-HSA-5696394|Reactome: R-HSA-5696395|Reactome: R-MMU-3108214|Reactome: R-MMU-5696394|Reactome: R-MMU-5696395|Reactome: R-SPO-3108214|Reactome: R-SPO-5696395;MetaCyc	[unnamed protein product] [protein png1] [Protein PNG1] [protein PNG1-like]
	F9X8K0	2.36104	0.000407308		16.4506	40.1707		Mycgr3G92826	Mycgr3P92826				[unnamed protein product] [Uncharacterized protein]
	F9X6M4	2.36053	6.1721e-11		2622.55	6223.4		Mycgr3G103568	Mycgr3P103568	Coil;Basic-leucine zipper (bZIP) domain signature.;TRANSCRIPTIONAL ACTIVATOR HAC1;TRANSCRIPTIONAL ACTIVATOR HAC1;Leucine zipper domain;consensus disorder prediction	Basic-leucine zipper domain;Transcriptional activator Hac1/HY5;-	Reactome: R-BTA-2559580|Reactome: R-BTA-2871796|Reactome: R-BTA-450341|Reactome: R-BTA-8874211|Reactome: R-BTA-983231|Reactome: R-CEL-2559580|Reactome: R-CEL-2559582|Reactome: R-CEL-2871796|Reactome: R-CEL-3214847|Reactome: R-CEL-450341|Reactome: R-CEL-	[unnamed protein product] [uncharacterized protein] [Transcriptional activator hac1]
	F9XFY0	2.35976	0.00102839		261.623	628.662		Mycgr3G110208	Mycgr3P110208	consensus disorder prediction	-	-	[unnamed protein product] [uncharacterized protein]
	F9X2K9	2.35758	0.00210054		814.199	1960.73		Mycgr3G107837	Mycgr3P107837				[unnamed protein product] [hypothetical protein]
	None	2.35393	0.000122804		242.846	578.866		Mycgr3G23202	Mycgr3P23202	Coil;PEROXISOME PROLIFERATOR ACTIVATED RECEPTOR GAMMA COACTIVATOR 1 PGC-1 -RELATED;FI18188P1;consensus disorder prediction	PGC-1;-	Reactome: R-HSA-1989781|Reactome: R-HSA-2151201|Reactome: R-HSA-2151209|Reactome: R-HSA-381340|Reactome: R-HSA-3899300|Reactome: R-HSA-400253|Reactome: R-HSA-8939902|Reactome: R-HSA-9615017;-	[unnamed protein product] [uncharacterized protein LOC111995340] [hypothetical protein]
	F9WXE6	2.34961	5.15177e-10		150.213	353.503		Mycgr3G88617	Mycgr3P88617	Hydantoin permease;Zinc/RING finger domain, C3HC4 (zinc finger);Permease for cytosine/purines, uracil, thiamine, allantoin;Inhibitor of growth proteins N-terminal histone-binding;PURINE-CYTOSINE PERMEASE FCY2-RELATED;PURINE-CYTOSINE PERMEASE FCY2-RELATED;ING_2;FYVE/PHD zinc finger;SLC-NCS1sbd_CobB-like;ING_ING3_Yng2p;consensus disorder prediction	Zinc finger, RING/FYVE/PHD-type;Purine-cytosine permease;Inhibitor of growth protein, N-terminal histone-binding;Purine-cytosine permease Fcy2/21/22;Inhibitor of growth protein, N-terminal histone-binding;Zinc finger, FYVE/PHD-type;-	MetaCyc: PWY-1001|MetaCyc: PWY-102|MetaCyc: PWY-1061|MetaCyc: PWY-1187|MetaCyc: PWY-1822|MetaCyc: PWY-1901|MetaCyc: PWY-1961|MetaCyc: PWY-1981|MetaCyc: PWY-2021|MetaCyc: PWY-2083|MetaCyc: PWY-2881|MetaCyc: PWY-2901|MetaCyc: PWY-2902|MetaCyc: PWY-3542|Me	[unnamed protein product] [putative purine-cytosine permease] [hypothetical protein] [Permease cytosine/purines uracil thiamine allantoin]
	F9WZP6	2.34745	0.0153751		5513.74	13371.2		Mycgr3G102068	Mycgr3P102068	Immunoglobulins;GTP-BINDING PROTEIN ESDC;E set domains;consensus disorder prediction	Immunoglobulin-like fold;Immunoglobulin E-set;-	MetaCyc: PWY-1901|MetaCyc: PWY-1921|MetaCyc: PWY-1961|MetaCyc: PWY-1981|MetaCyc: PWY-2021|MetaCyc: PWY-2343|MetaCyc: PWY-2661|MetaCyc: PWY-2881|MetaCyc: PWY-2901|MetaCyc: PWY-2902|MetaCyc: PWY-3121|MetaCyc: PWY-361|MetaCyc: PWY-4421|MetaCyc: PWY-4702|MetaCyc: PWY-4801|MetaCyc: PWY-4922|MetaCyc: PWY-5048|MetaCyc: PWY-5067|MetaCyc: PWY-5094|MetaCyc: PWY-5105|MetaCyc: PWY-5129|MetaCyc: PWY-5139|Meta…	[unnamed protein product] [uncharacterized protein LOC112000556] [related to GTP-binding protein EsdC]
	F9WYR6	2.34603	0.00300613		23.2391	55.8517		Mycgr3G34473	Mycgr3P34473	Heterokaryon incompatibility protein (HET);ANKYRIN REPEAT DOMAIN-CONTAINING PROTEIN 39 HOMOLOG-RELATED;-	Heterokaryon incompatibility;-	-	[Sfi1-domain-containing protein] [ankyrin repeat and sam domain-containing protein 6, partial] [Heterokaryon incompatibility] [Pfs, NACHT and Ankyrin domain protein] [unnamed protein product] [hypothetical protein]
	F9XEM9	2.34502	0.00310022		1365.04	3273.11		Mycgr3G44641	Mycgr3P44641	PH domain;SAM domain (Sterile alpha motif);PH domain profile.;SAM domain profile.;PH_update;SAM_4;SAM/Pointed domain;PH domain-like;SAM_BOI-like_fungal;consensus disorder prediction	Sterile alpha motif/pointed domain superfamily;Pleckstrin homology domain;Sterile alpha motif domain;Pleckstrin homology domain;Sterile alpha motif domain;Pleckstrin homology domain;Sterile alpha motif domain;Sterile alpha motif/pointed domain superfamily;-	MetaCyc: PWY-1921|MetaCyc: PWY-2681|MetaCyc: PWY-5316|MetaCyc: PWY-5381|MetaCyc: PWY-5668|MetaCyc: PWY-5800|MetaCyc: PWY-5835|MetaCyc: PWY-6148|MetaCyc: PWY-6190|MetaCyc: PWY-6322|MetaCyc: PWY-6350|MetaCyc: PWY-6368|MetaCyc: PWY-6385|MetaCyc: PWY-6415|MetaCyc: PWY-6558|MetaCyc: PWY-6720|MetaCyc: PWY-6804|MetaCyc: PWY-6848|MetaCyc: PWY-7002|MetaCyc: PWY-7018|MetaCyc: PWY-7025|MetaCyc: PWY-7039|Met…	[unnamed protein product] [SAM and PH domain containing protein] [uncharacterized protein] [Protein pob1]
	F9XPY9	2.34373	0.00046749		26.4768	63.2338		Mycgr3G51282	Mycgr3P51282	Common central domain of tyrosinase;Tyrosinase CuA-binding region signature.;TYROSINASE FAMILY MEMBER;N-ACETYL-6-HYDROXYTRYPTOPHAN OXIDASE IVOB-RELATED;Di-copper centre-containing domain	Uncharacterised domain, di-copper centre;Tyrosinase copper-binding domain;Tyrosinase copper-binding domain;Uncharacterised domain, di-copper centre	MetaCyc: PWY-1901|MetaCyc: PWY-5399|MetaCyc: PWY-5404|MetaCyc: PWY-5439|MetaCyc: PWY-5476|MetaCyc: PWY-5780|MetaCyc: PWY-5787|MetaCyc: PWY-6014|MetaCyc: PWY-6409|MetaCyc: PWY-6481|MetaCyc: PWY-6498|MetaCyc: PWY-6710|MetaCyc: PWY-6752|MetaCyc: PWY-7079|MetaCyc: PWY-7153|MetaCyc: PWY-7154|MetaCyc: PWY-7718|MetaCyc: PWY-7913|MetaCyc: PWY-7917|Reactome: R-CEL-5662702|Reactome: R-HSA-5662702|Reactome:…	[tyrosinase central domain-containing protein, partial] [related to tyrosinase] [unnamed protein product] [hypothetical protein] [Di-copper centre-containing protein]
	F9XEP7	2.34153	3.24706e-10		614.368	1446.2		Mycgr3G94274	Mycgr3P94274	CFEM domain;GPI-ANCHORED PROTEIN 10;DOMAIN PROTEIN, PUTATIVE (AFU_ORTHOLOGUE AFUA_6G06690)-RELATED	Extracellular membrane protein, CFEM domain;-	-	[putative cfem domain protein] [uncharacterized protein] [GPI anchored CFEM domain protein C] [unnamed protein product] [CFEM domain-containing protein 2] [hypothetical protein] [putative effector 28]
	F9XCM9	2.33319	2.40288e-05		1250.51	2951.64		Mycgr3G10173	Mycgr3P10173	Response regulator receiver domain;His Kinase A (phospho-acceptor) domain;Histidine kinase-, DNA gyrase B-, and HSP90-like ATPase;Bacterial sensor protein C-terminal signature;Histidine kinase domain profile.;Response regulatory domain profile.;TW	GAF-like domain superfamily;Histidine kinase/HSP90-like ATPase superfamily;Signal transduction response regulator, receiver domain;Signal transduction histidine kinase, dimerisation/phosphoacceptor domain;Histidine kinase/HSP90-like ATPase;Signal tran	MetaCyc: PWY-4702|MetaCyc: PWY-5491|MetaCyc: PWY-6148|MetaCyc: PWY-6352|MetaCyc: PWY-6365|MetaCyc: PWY-6366|MetaCyc: PWY-6368|MetaCyc: PWY-6456|MetaCyc: PWY-6575|MetaCyc: PWY-6627|MetaCyc: PWY-6686|MetaCyc: PWY-6720|MetaCyc: PWY-6724|MetaCyc: PWY-6955|M	[histidine kinase] [Virulence sensor protein BvgS] [rhamnogalacturonate lyase, partial] [uncharacterized protein] [hsp90-like protein] [sensor histidine kinase-like protein/response regulator] [unnamed protein product] [hypothetical protein]
	F9X9Z8	2.32586	0.0390795		12.2651	29.7856		Mycgr3G92726	Mycgr3P92726	Apolipoprotein	-	-	[ORF 28] [ribonuclease T2] [integral component of membrane protein] [hypothetical protein] [unnamed protein product] [5d558a13-fd05-4f23-bccc-fffb150ad03d]
	F9XHJ5	2.32179	1.32153e-09		94.671	221.573		Mycgr3G100955	Mycgr3P100955	Urease accessory protein UreF;UreF;Urease_acces_UreF;UREASE ACCESSORY PROTEIN F;UREASE ACCESSORY PROTEIN F	UreF domain superfamily;Urease accessory protein UreF;Urease accessory protein UreF;-	-	[unnamed protein product] [uncharacterized protein] [hypothetical protein]
	F9XNU8	2.32117	0.000139631		191.997	451.68		Mycgr3G111495	Mycgr3P111495	Tctex-1 family;T-COMPLEX-ASSOCIATED-TESTIS-EXPRESSED 1/ DYNEIN LIGHT CHAIN;DYNEIN LIGHT CHAIN TCTEX-TYPE	Tctex-1-like superfamily;Dynein light chain Tctex-1 like;Dynein light chain Tctex-1 like;-	Reactome: R-DDI-6798695|Reactome: R-DME-6798695|Reactome: R-DRE-5620924|Reactome: R-HSA-5620924|Reactome: R-HSA-6798695|Reactome: R-MMU-5620924|Reactome: R-MMU-6798695|Reactome: R-RNO-6798695|Reactome: R-SPO-6798695;Reactome: R-DDI-6798695|Reactome: R-DME-6798695|Reactome: R-DRE-5620924|Reactome: R-HSA-5620924|Reactome: R-HSA-6798695|Reactome: R-MMU-5620924|Reactome: R-MMU-6798695|Reactome: R-RNO…	[dynein light chain, cytosolic] [Tctex-1] [unnamed protein product] [hypothetical protein]
	F9XBG3	2.32048	0.000302519		802.424	1889.71		Mycgr3G93376	Mycgr3P93376	Peptidase S8/S53 domain;Subtilisin-like	Peptidase S8/S53 domain superfamily;Peptidase S8/S53 domain superfamily	MetaCyc: PWY-7884|Reactome: R-CEL-186797|Reactome: R-CEL-2173789|Reactome: R-CEL-983168|Reactome: R-DDI-1369007|Reactome: R-DDI-159418|Reactome: R-DDI-193368|Reactome: R-DDI-382556|Reactome: R-DDI-983170|Reactome: R-DME-159782|Reactome: R-DME-186797|Reactome: R-DME-2173789|Reactome: R-DME-983168|Reactome: R-HSA-1181150|Reactome: R-HSA-1442490|Reactome: R-HSA-1566948|Reactome: R-HSA-1592389|Reacto…	[Peptidase S8/S53, subtilisin/kexin/sedolisin] [peptidase S8 family protein] [subtilisin-like protein] [hypothetical protein] [unnamed protein product] [intracellular serine protease]
	F9XGH3	2.31949	2.57668e-05		29.6236	69.6265		Mycgr3G94247	Mycgr3P94247	consensus disorder prediction	-	-	[unnamed protein product] [hypothetical protein]
	F9X4V6	2.31846	0.00243299		18.3556	43.6257		Mycgr3G91247	Mycgr3P91247	consensus disorder prediction	-	-	[unnamed protein product] [uncharacterized protein]
	F9X591	2.31429	0.00547835		149.536	353.275		Mycgr3G70283	Mycgr3P70283	Cytochrome P450;Cytochrome P450;P450 superfamily signature;E-class P450 group IV signature;CYTOCHROME P450;PISATIN DEMETHYLASE;Cytochrome P450	Cytochrome P450 superfamily;Cytochrome P450;Cytochrome P450;Cytochrome P450, E-class, group IV;Cytochrome P450 superfamily	MetaCyc: PWY-1121|MetaCyc: PWY-1186|MetaCyc: PWY-1187|MetaCyc: PWY-1381|MetaCyc: PWY-2002|MetaCyc: PWY-2083|MetaCyc: PWY-2181|MetaCyc: PWY-2229|MetaCyc: PWY-2421|MetaCyc: PWY-2463|MetaCyc: PWY-2464|MetaCyc: PWY-2467|MetaCyc: PWY-2541|MetaCyc: PWY-2582|MetaCyc: PWY-2601|MetaCyc: PWY-2681|MetaCyc: PWY-2724|MetaCyc: PWY-2761|MetaCyc: PWY-2961|MetaCyc: PWY-2981|MetaCyc: PWY-3061|MetaCyc: PWY-3101|Met…	[cytochrome P450 like protein] [hypothetical protein] [putative P450 monooxygenase] [unnamed protein product] [related to pisatin demethylase (cytochrome P450)]
	F9XKZ9	2.31137	0.000159183		1222.26	2863.89		Mycgr3G105851	Mycgr3P105851	WW domain;WW/rsp5/WWP domain signature.;WW/rsp5/WWP domain profile.;ww_5;WW domain;WW;consensus disorder prediction	WW domain;WW domain;WW domain;WW domain;WW domain superfamily;WW domain;-	MetaCyc: PWY-1061|MetaCyc: PWY-1121|MetaCyc: PWY-1186|MetaCyc: PWY-2083|MetaCyc: PWY-2541|MetaCyc: PWY-2601|MetaCyc: PWY-3162|MetaCyc: PWY-321|MetaCyc: PWY-3261|MetaCyc: PWY-3542|MetaCyc: PWY-3722|MetaCyc: PWY-4021|MetaCyc: PWY-4161|MetaCyc: PWY-4702|Me
	F9X6Z2	2.31048	0.000120814		279.452	653.567		Mycgr3G23284	Mycgr3P23284	Magnesium transport protein CorA, transmembrane region;Magnesium transport protein CorA, transmembrane region	-	-	[unnamed protein product] [uncharacterized protein]
	F9XHR6	2.30854	0.000176752		20.5462	48.5581		Mycgr3G94868	Mycgr3P94868				[Domain of unknown function DUF262] [unnamed protein product] [putative oxidoreductase protein] [hypothetical protein] [uncharacterized protein]
	F9WYK5	2.29573	1.70208e-05		287.595	666.557		Mycgr3G90112	Mycgr3P90112	Protein of unknown function (DUF1275);DUF1275 DOMAIN-CONTAINING PROTEIN;consensus disorder prediction	Protein of unknown function DUF1275;-	-	[unnamed protein product] [uncharacterized protein] [putative duf1275 domain protein]
	F9WXP5	2.29177	2.13588e-18		365.475	839.789		Mycgr3G65279	Mycgr3P65279	Endonuclease Chain A;PLD-like domain;Phospholipase D phosphodiesterase active site profile.;CARDIOLIPIN SYNTHASE;Phospholipase D/nuclease;PLDc_SF	Phospholipase D-like domain;Phospholipase D/Transphosphatidylase;-	MetaCyc: PWY-3561|MetaCyc: PWY-5269|MetaCyc: PWY-5668|MetaCyc: PWY-5669|MetaCyc: PWY-5978|MetaCyc: PWY-6129|MetaCyc: PWY-6350|MetaCyc: PWY-6385|MetaCyc: PWY-6689|MetaCyc: PWY-6804|MetaCyc: PWY-7039|MetaCyc: PWY-7119|MetaCyc: PWY-7366|MetaCyc: PWY-7404|M	[phospholipase d nuclease] [hypothetical protein] [unnamed protein product] [uncharacterized protein LOC112031407]
	F9X3F8	2.29075	0.0195394		830.402	1961.17		Mycgr3G67847	Mycgr3P67847	Xylose isomerase-like TIM barrel;HYDROXYPYRUVATE ISOMERASE;3-DEHYDROSHIKIMATE DEHYDRATASE;Xylose isomerase-like	Xylose isomerase-like, TIM barrel domain;Xylose isomerase-like superfamily	MetaCyc: PWY-2229|MetaCyc: PWY-2467|MetaCyc: PWY-3261|MetaCyc: PWY-5061|MetaCyc: PWY-5367|MetaCyc: PWY-5408|MetaCyc: PWY-5409|MetaCyc: PWY-5410|MetaCyc: PWY-5644|MetaCyc: PWY-5780|MetaCyc: PWY-5830|MetaCyc: PWY-5979|MetaCyc: PWY-6289|MetaCyc: PWY-6322|M	[unnamed protein product] [hypothetical protein]
	F9X8N4	2.28574	1.23218e-09		249.136	571.913		Mycgr3G100057	Mycgr3P100057	Signal recognition particle receptor beta subunit;TRANSFERRIN;SIGNAL RECOGNITION PARTICLE RECEPTOR SUBUNIT BETA;AAA_5;P-loop containing nucleoside triphosphate hydrolases;consensus disorder prediction	P-loop containing nucleoside triphosphate hydrolase;Signal recognition particle receptor, beta subunit;Signal recognition particle receptor, beta subunit;AAA+ ATPase domain;P-loop containing nucleoside triphosphate hydrolase;-	MetaCyc: PWY-102|MetaCyc: PWY-1061|MetaCyc: PWY-1187|MetaCyc: PWY-1281|MetaCyc: PWY-1722|MetaCyc: PWY-181|MetaCyc: PWY-2083|MetaCyc: PWY-2161|MetaCyc: PWY-2201|MetaCyc: PWY-2681|MetaCyc: PWY-2781|MetaCyc: PWY-2821|MetaCyc: PWY-3542|MetaCyc: PWY-361|MetaCyc: PWY-3841|MetaCyc: PWY-3961|MetaCyc: PWY-4021|MetaCyc: PWY-4061|MetaCyc: PWY-4161|MetaCyc: PWY-4621|MetaCyc: PWY-4801|MetaCyc: PWY-4922|MetaCy…	[unnamed protein product] [P-loop containing nucleoside triphosphate hydrolase protein] [hypothetical protein] [signal recognition particle receptor subunit beta-like]
	F9X0P0	2.28234	0.000846986		1217.65	2825.24		Mycgr3G84245	Mycgr3P84245	MFS general substrate transporter like domains;Sugar (and other) transporter;Major facilitator superfamily (MFS) profile.;SOLUTE CARRIER FAMILY 22 MEMBER;METABOLITE TRANSPORT PROTEIN C1271.09-RELATED;MFS general substrate transporter;consensus disorder prediction	MFS transporter superfamily;Major facilitator, sugar transporter-like;Major facilitator superfamily domain;MFS transporter superfamily;-	MetaCyc: PWY-5129|MetaCyc: PWY-6322|MetaCyc: PWY-6369|MetaCyc: PWY-6626|MetaCyc: PWY-6682|MetaCyc: PWY-6955|MetaCyc: PWY-7077|MetaCyc: PWY-7321|MetaCyc: PWY-7740|MetaCyc: PWY-7769|MetaCyc: PWY-7884|MetaCyc: PWY-7886|MetaCyc: PWY-7948|MetaCyc: PWY-7975|MetaCyc: PWY-8129|Reactome: R-BTA-112311|Reactome: R-BTA-181430|Reactome: R-BTA-189200|Reactome: R-BTA-196757|Reactome: R-BTA-2161517|Reactome: R-B…	[glycerophosphocholine permease GIT4-like] [probable MFS phospholipid transporter (Git1)] [hypothetical protein partial] [unnamed protein product] [MFS general substrate transporter]
	F9X0X7	2.27827	0.00643212		24.4813	57.8009		Mycgr3G31282	Mycgr3P31282	MFS general substrate transporter like domains;Sugar (and other) transporter;Sugar transporter signature;Major facilitator superfamily (MFS) profile.;PLASTIDIC GLUCOSE TRANSPORTER 4;SUGAR TRANSPORTER, PUTATIVE (AFU_ORTHOLOGUE AFUA_1G11050)-RELATED;MFS general substrate transporter	MFS transporter superfamily;Major facilitator, sugar transporter-like;Sugar/inositol transporter;Major facilitator superfamily domain;MFS transporter superfamily	MetaCyc: PWY-5129|MetaCyc: PWY-6322|MetaCyc: PWY-6369|MetaCyc: PWY-6626|MetaCyc: PWY-6682|MetaCyc: PWY-6955|MetaCyc: PWY-7077|MetaCyc: PWY-7321|MetaCyc: PWY-7740|MetaCyc: PWY-7769|MetaCyc: PWY-7884|MetaCyc: PWY-7886|MetaCyc: PWY-7948|MetaCyc: PWY-7975|MetaCyc: PWY-8129|Reactome: R-BTA-112311|Reactome: R-BTA-181430|Reactome: R-BTA-189200|Reactome: R-BTA-196757|Reactome: R-BTA-2161517|Reactome: R-B…	[hypothetical protein] [hexose carrier protein]
	F9X7K2	2.27769	0.0386223		12.7607	30.4047		Mycgr3G85019	Mycgr3P85019	MFS general substrate transporter like domains;Major Facilitator Superfamily;Major facilitator superfamily (MFS) profile.;PERMEASE-RELATED;MFS TRANSPORTER;MFS general substrate transporter	MFS transporter superfamily;Major facilitator superfamily;Major facilitator superfamily domain;MFS transporter superfamily	MetaCyc: PWY-5129|MetaCyc: PWY-6322|MetaCyc: PWY-6369|MetaCyc: PWY-6626|MetaCyc: PWY-6682|MetaCyc: PWY-6955|MetaCyc: PWY-7077|MetaCyc: PWY-7321|MetaCyc: PWY-7740|MetaCyc: PWY-7769|MetaCyc: PWY-7884|MetaCyc: PWY-7886|MetaCyc: PWY-7948|MetaCyc: PWY-7975|MetaCyc: PWY-8129|Reactome: R-BTA-112311|Reactome: R-BTA-181430|Reactome: R-BTA-189200|Reactome: R-BTA-196757|Reactome: R-BTA-2161517|Reactome: R-B…	[unnamed protein product] [hypothetical protein]
	F9X111	2.27676	7.99403e-06		3369.63	7744.71		Mycgr3G33628	Mycgr3P33628	MFS general substrate transporter like domains;Sugar (and other) transporter;Major facilitator superfamily (MFS) profile.;SOLUTE CARRIER FAMILY 22 MEMBER;PHOSPHATE TRANSPORTER, PUTATIVE (AFU_ORTHOLOGUE AFUA_2G10690)-RELATED;MFS general substrate transporter;consensus disorder prediction	MFS transporter superfamily;Major facilitator, sugar transporter-like;Major facilitator superfamily domain;MFS transporter superfamily;-	MetaCyc: PWY-5129|MetaCyc: PWY-6322|MetaCyc: PWY-6369|MetaCyc: PWY-6626|MetaCyc: PWY-6682|MetaCyc: PWY-6955|MetaCyc: PWY-7077|MetaCyc: PWY-7321|MetaCyc: PWY-7740|MetaCyc: PWY-7769|MetaCyc: PWY-7884|MetaCyc: PWY-7886|MetaCyc: PWY-7948|MetaCyc: PWY-7975|MetaCyc: PWY-8129|Reactome: R-BTA-112311|Reactome: R-BTA-181430|Reactome: R-BTA-189200|Reactome: R-BTA-196757|Reactome: R-BTA-2161517|Reactome: R-B…	[unnamed protein product] [hypothetical protein]
	F9X788	2.27575	0.0175621		20.6743	48.5981		Mycgr3G38100	Mycgr3P38100	Potassium Channel Kv1.1; Chain A;BTB/POZ domain;BTB domain profile.;POZ domain;BTB_POZ_ZBTB_KLHL-like	SKP1/BTB/POZ domain superfamily;BTB/POZ domain;BTB/POZ domain;SKP1/BTB/POZ domain superfamily;-	MetaCyc: PWY-5757|MetaCyc: PWY-6147|MetaCyc: PWY-6383|MetaCyc: PWY-6502|MetaCyc: PWY-6797|MetaCyc: PWY-7206|MetaCyc: PWY-7419|MetaCyc: PWY-7539|MetaCyc: PWY-7719|MetaCyc: PWY-7821|Reactome: R-BTA-114608|Reactome: R-BTA-1170546|Reactome: R-BTA-1234176|Reactome: R-BTA-1296072|Reactome: R-BTA-187577|Reactome: R-BTA-195253|Reactome: R-BTA-2565942|Reactome: R-BTA-5576894|Reactome: R-BTA-5607761|Reacto…	[unnamed protein product] [Kelch-like protein 10]
	F9XJR8	2.2723	0.0200895		10.6267	24.8873		Mycgr3G47419	Mycgr3P47419	Chitin-binding type-1 domain profile.;Plant lectins/antimicrobial peptides	Endochitinase-like superfamily;Chitin-binding, type 1;Endochitinase-like superfamily	MetaCyc: PWY-6855|MetaCyc: PWY-6902|MetaCyc: PWY-7118|MetaCyc: PWY-7822;MetaCyc: PWY-6855|MetaCyc: PWY-6902|MetaCyc: PWY-7118|MetaCyc: PWY-7822;MetaCyc: PWY-6855|MetaCyc: PWY-6902|MetaCyc: PWY-7118|MetaCyc: PWY-7822	[glycoside hydrolase, partial] [predicted protein] [glycoside hydrolase, family 18] [carbohydrate-binding module family 18 protein] [GDPD-domain-containing protein, partial] [Chitin-binding lectin 1] [multicopper oxidase-domain-containing protein] [Chitin-binding, type 1] [Uncharacterized protein] [unnamed protein product] [hypothetical protein]
	F9X602	2.27123	0.00011346		158.736	365.154		Mycgr3G39492	Mycgr3P39492	OPT oligopeptide transporter protein;ISP4 LIKE PROTEIN;PEPTIDE TRANSPORTER MTD1, PUTATIVE (AFU_ORTHOLOGUE AFUA_7G00910)-RELATED;OPT_sfam: oligopeptide transporter, OPT superfamily;consensus disorder prediction	Oligopeptide transporter, OPT superfamily;Oligopeptide transporter, OPT superfamily;-	-	[peptide transporter] [unnamed protein product] [hypothetical protein]
	F9XAV8	2.25917	1.02446e-05		1948.34	4443.55		Mycgr3G109386	Mycgr3P109386	Acetyltransferase (GNAT) family;Gcn5-related N-acetyltransferase (GNAT) domain profile.;GLUCOSAMINE 6-PHOSPHATE N-ACETYLTRANSFERASE;GLUCOSAMINE 6-PHOSPHATE N-ACETYLTRANSFERASE;Acyl-CoA N-acyltransferases (Nat);NAT_SF	GNAT domain;GNAT domain;Glucosamine 6-phosphate N-acetyltransferase;Acyl-CoA N-acyltransferase;-	MetaCyc: PWY-0|MetaCyc: PWY-1121|MetaCyc: PWY-361|MetaCyc: PWY-4061|MetaCyc: PWY-4801|MetaCyc: PWY-4922|MetaCyc: PWY-4983|MetaCyc: PWY-4984|MetaCyc: PWY-5|MetaCyc: PWY-5022|MetaCyc: PWY-5048|MetaCyc: PWY-5139|MetaCyc: PWY-5154|MetaCyc: PWY-5268|MetaCyc:	[probable glucosamine-phosphate N-acetyltransferase] [hypothetical protein] [Formamidase] [unnamed protein product]
	F9X267	2.25847	2.39463e-10		160.947	365.81		Mycgr3G67998	Mycgr3P67998	Family of unknown function (DUF5572);CHROMOSOME 10, WHOLE GENOME SHOTGUN SEQUENCE;consensus disorder prediction	-	-	[unnamed protein product] [hypothetical protein]
	F9XDQ7	2.25502	0.000175677		301.218	687.461		Mycgr3G73308	Mycgr3P73308	Calcineurin-like phosphoesterase;Metallo-dependent phosphatases;consensus disorder prediction	Metallo-dependent phosphatase-like;Calcineurin-like phosphoesterase domain, ApaH type;Metallo-dependent phosphatase-like;-	MetaCyc: PWY-3561|MetaCyc: PWY-4702|MetaCyc: PWY-5381|MetaCyc: PWY-5461|MetaCyc: PWY-5466|MetaCyc: PWY-5469|MetaCyc: PWY-5484|MetaCyc: PWY-5491|MetaCyc: PWY-5695|MetaCyc: PWY-5757|MetaCyc: PWY-5978|MetaCyc: PWY-6012|MetaCyc: PWY-6129|MetaCyc: PWY-6147|MetaCyc: PWY-6148|MetaCyc: PWY-6348|MetaCyc: PWY-6352|MetaCyc: PWY-6365|MetaCyc: PWY-6366|MetaCyc: PWY-6368|MetaCyc: PWY-6383|MetaCyc: PWY-6456|Met…	[uncharacterized protein LOC112037760] [unnamed protein product] [metallo-dependent phosphatase] [hypothetical protein]
	F9X8L3	2.25387	5.81331e-05		26.1337	59.0612		Mycgr3G40839	Mycgr3P40839	SMP-30/Gluconolactonase/LRE-like region;PUTATIVE (AFU_ORTHOLOGUE AFUA_1G08990)-RELATED;Calcium-dependent phosphotriesterase	Six-bladed beta-propeller, TolB-like;SMP-30/Gluconolactonase/LRE-like region;-	MetaCyc: PWY-1121|MetaCyc: PWY-1186|MetaCyc: PWY-1921|MetaCyc: PWY-2221|MetaCyc: PWY-2541|MetaCyc: PWY-2601|MetaCyc: PWY-3162|MetaCyc: PWY-321|MetaCyc: PWY-3261|MetaCyc: PWY-3722|MetaCyc: PWY-4702|MetaCyc: PWY-5101|MetaCyc: PWY-5271|MetaCyc: PWY-5290|MetaCyc: PWY-5316|MetaCyc: PWY-5392|MetaCyc: PWY-5453|MetaCyc: PWY-5489|MetaCyc: PWY-5490|MetaCyc: PWY-5491|MetaCyc: PWY-5517|MetaCyc: PWY-5519|Meta…	[putative lactonohydrolase, partial] [Gluconolactonase] [calcium-dependent phosphotriesterase] [hypothetical protein] [unnamed protein product] [uncharacterized protein LOC111987914]
	F9WZA5	2.25354	0.0189161		13.9948	32.4194		Mycgr3G89590	Mycgr3P89590	alpha/beta hydrolase;Alpha/beta hydrolase family;Epoxide hydrolase signature;HYDROLASE ALPHA/BETA FOLD FAMILY;ALPHA/BETA-HYDROLASES SUPERFAMILY PROTEIN;alpha/beta-Hydrolases	Alpha/Beta hydrolase fold;Alpha/beta hydrolase fold-1;Epoxide hydrolase-like;Alpha/Beta hydrolase fold	MetaCyc: PWY-1061|MetaCyc: PWY-1121|MetaCyc: PWY-1186|MetaCyc: PWY-1801|MetaCyc: PWY-181|MetaCyc: PWY-1822|MetaCyc: PWY-1901|MetaCyc: PWY-1921|MetaCyc: PWY-1961|MetaCyc: PWY-1981|MetaCyc: PWY-2002|MetaCyc: PWY-2021|MetaCyc: PWY-2055|MetaCyc: PWY-2083|MetaCyc: PWY-2321|MetaCyc: PWY-2343|MetaCyc: PWY-2541|MetaCyc: PWY-2601|MetaCyc: PWY-2881|MetaCyc: PWY-2901|MetaCyc: PWY-2902|MetaCyc: PWY-3162|Meta…	[unnamed protein product] [uncharacterized protein] [hypothetical protein]
	F9XA93	2.25095	0.000582557		765.221	1746.97		Mycgr3G109128	Mycgr3P109128	consensus disorder prediction	-	-	[uncharacterized protein]
	F9X423	2.2504	0.000218454		223.516	509.784		Mycgr3G35982	Mycgr3P35982	alpha/beta hydrolase;Carboxylesterase family;Carboxylesterases type-B serine active site.;Carboxylesterases type-B signature 2.;ACETYLCHOLINESTERASE;alpha/beta-Hydrolases;consensus disorder prediction	Alpha/Beta hydrolase fold;Carboxylesterase, type B;Carboxylesterase type B, active site;Carboxylesterase type B, conserved site;Alpha/Beta hydrolase fold;-	MetaCyc: PWY-1061|MetaCyc: PWY-1121|MetaCyc: PWY-1186|MetaCyc: PWY-1801|MetaCyc: PWY-181|MetaCyc: PWY-1822|MetaCyc: PWY-1901|MetaCyc: PWY-1921|MetaCyc: PWY-1961|MetaCyc: PWY-1981|MetaCyc: PWY-2002|MetaCyc: PWY-2021|MetaCyc: PWY-2055|MetaCyc: PWY-2083|MetaCyc: PWY-2321|MetaCyc: PWY-2343|MetaCyc: PWY-2541|MetaCyc: PWY-2601|MetaCyc: PWY-2881|MetaCyc: PWY-2901|MetaCyc: PWY-2902|MetaCyc: PWY-3162|Meta…	[unnamed protein product] [hypothetical protein] [Para-nitrobenzyl esterase] [related to triacylglycerol lipase V precursor]
	F9X493	2.24095	6.75722e-08		133.801	301.625		Mycgr3G90633	Mycgr3P90633	CCCH ZINC FINGER DNA BINDING PROTEIN (AFU_ORTHOLOGUE AFUA_5G12760);consensus disorder prediction	-	-	[unnamed protein product] [uncharacterized protein]
	F9XMA8	2.22567	0.0190537		24.0073	54.9521		Mycgr3G96846	Mycgr3P96846				[unnamed protein product]
	F9XAF4	2.22562	0.000115505		1583.1	3563.82		Mycgr3G72248	Mycgr3P72248	Sodium/calcium exchanger protein;VACUOLAR CALCIUM ION TRANSPORTER;VACUOLAR CALCIUM ION TRANSPORTER;cax: calcium/proton exchanger;consensus disorder prediction	NCX, central ion-binding domain superfamily;Sodium/calcium exchanger membrane region;Calcium/proton exchanger;Calcium/proton exchanger CAX-like;-	Reactome: R-CEL-425561|Reactome: R-CEL-8949215|Reactome: R-CFA-418359|Reactome: R-CFA-425561|Reactome: R-CFA-5578775|Reactome: R-DME-425561|Reactome: R-HSA-2485179|Reactome: R-HSA-418359|Reactome: R-HSA-425561|Reactome: R-HSA-5578775|Reactome: R-HSA-5619036|Reactome: R-HSA-5619055|Reactome: R-HSA-5619077|Reactome: R-HSA-8949215|Reactome: R-MMU-418359|Reactome: R-MMU-425561|Reactome: R-MMU-5578775…	[ca2+ h+ antiporter like protein] [Vacuolar calcium ion transporter] [hypothetical protein] [protein]
	F9X659	2.22476	0.0211229		612.695	1401.67		Mycgr3G91544	Mycgr3P91544	consensus disorder prediction	-	-	[uncharacterized protein LOC112014835] [unnamed protein product] [hypothetical protein] [Ca2+-modulated nonselective cation channel polycystin]
	F9X509	2.22112	0.00291416		21.8787	49.6962		Mycgr3G103703	Mycgr3P103703	consensus disorder prediction	-	-	[hypothetical protein]
	F9X320	2.2208	0.00149895		1209.23	2730.09		Mycgr3G55571	Mycgr3P55571	FAD dependent oxidoreductase;SARCOSINE DEHYDROGENASE-RELATED;FAD/NAD(P)-binding domain;consensus disorder prediction	FAD/NAD(P)-binding domain superfamily;FAD dependent oxidoreductase;FAD/NAD(P)-binding domain superfamily;-	MetaCyc: PWY-0|MetaCyc: PWY-101|MetaCyc: PWY-1061|MetaCyc: PWY-1121|MetaCyc: PWY-1186|MetaCyc: PWY-1187|MetaCyc: PWY-1381|MetaCyc: PWY-2|MetaCyc: PWY-2083|MetaCyc: PWY-2181|MetaCyc: PWY-2229|MetaCyc: PWY-2261|MetaCyc: PWY-2421|MetaCyc: PWY-2467|MetaCyc:	[unnamed protein product] [hypothetical protein] [fad dependent oxidoreductase superfamily like protein] [related to oxidoreductase]
	F9WZC5	2.22001	0.0287321		756.298	1732.93		Mycgr3G21413	Mycgr3P21413	Coil;PLASMA MEMBRANE FUSION PROTEIN PRM1	Plasma membrane fusion protein PRM1	-	[unnamed protein product] [plasma membrane fusion protein prm1] [hypothetical protein] [pheromone-regulated membrane protein 1, partial]
	F9XAF8	2.21726	1.00158e-08		1053.42	2347.59		Mycgr3G109542	Mycgr3P109542	Uncharacterised protein (DUF2406);MEIOTICALLY UP-REGULATED GENE 9 PROTEIN;consensus disorder prediction	Protein of unknown function DUF2406;Protein of unknown function DUF2406;-	-	[uncharacterized protein]
	F9X2C0	2.21583	1.02446e-05		82.094	183.108		Mycgr3G90712	Mycgr3P90712	MFS general substrate transporter like domains;Sugar (and other) transporter;PLASTIDIC GLUCOSE TRANSPORTER 4;MFS general substrate transporter	MFS transporter superfamily;Major facilitator, sugar transporter-like;MFS transporter superfamily	MetaCyc: PWY-5129|MetaCyc: PWY-6322|MetaCyc: PWY-6369|MetaCyc: PWY-6626|MetaCyc: PWY-6682|MetaCyc: PWY-6955|MetaCyc: PWY-7077|MetaCyc: PWY-7321|MetaCyc: PWY-7740|MetaCyc: PWY-7769|MetaCyc: PWY-7884|MetaCyc: PWY-7886|MetaCyc: PWY-7948|MetaCyc: PWY-7975|MetaCyc: PWY-8129|Reactome: R-BTA-112311|Reactome: R-BTA-181430|Reactome: R-BTA-189200|Reactome: R-BTA-196757|Reactome: R-BTA-2161517|Reactome: R-B…	[unnamed protein product] [general substrate transporter] [hypothetical protein]
	F9XCY6	2.21225	8.32307e-10		421.817	936.464		Mycgr3G72923	Mycgr3P72923	YALI0F30239P;consensus disorder prediction	-	-
	F9XGC7	2.21088	0.000232568		59.2313	132.916		Mycgr3G105030	Mycgr3P105030	Peptidase G1;Peptidase A4 family;PUTATIVE (AFU_ORTHOLOGUE AFUA_3G02970)-RELATED;Concanavalin A-like lectins/glucanases;Peptidase_G1;consensus disorder prediction	Peptidase G1 superfamily;Peptidase G1;Peptidase G1;Concanavalin A-like lectin/glucanase domain superfamily;-	MetaCyc: PWY-1822|MetaCyc: PWY-1901|MetaCyc: PWY-1921|MetaCyc: PWY-1961|MetaCyc: PWY-1981|MetaCyc: PWY-2021|MetaCyc: PWY-2343|MetaCyc: PWY-2881|MetaCyc: PWY-2901|MetaCyc: PWY-2902|MetaCyc: PWY-4421|MetaCyc: PWY-5094|MetaCyc: PWY-5105|MetaCyc: PWY-51	[unnamed protein product] [putative aspergillopepsin, partial] [hypothetical protein] [putative acid proteinase protein]
	F9X613	2.20688	0.0268435		12.3731	27.7287		Mycgr3G28721	Mycgr3P28721	Coil;Oxidoreductase-like protein, N-terminal;OXIDOREDUCTASE-LIKE DOMAIN-CONTAINING PROTEIN 1;consensus disorder prediction	Oxidoreductase-like, N-terminal;Oxidoreductase-like domain-containing protein 1;-	Reactome: R-HSA-1237044|Reactome: R-MMU-1237044;-	[unnamed protein product] [UPF0651 protein] [UPF0651 protein, mitochondrial] [oxidoreductase-like protein] [uncharacterized protein]
	F9XC60	2.20283	0.00202071		51.3683	114.702		Mycgr3G42884	Mycgr3P42884	Spore Coat Polysaccharide Biosynthesis Protein SpsA; Chain A;ALPHA-1,6-MANNOSYLTRANSFERASE MNN11-RELATED;-	Nucleotide-diphospho-sugar transferases;-	MetaCyc: PWY-1001|MetaCyc: PWY-1061|MetaCyc: PWY-1269|MetaCyc: PWY-1901|MetaCyc: PWY-1961|MetaCyc: PWY-1981|MetaCyc: PWY-2021|MetaCyc: PWY-2881|MetaCyc: PWY-2901|MetaCyc: PWY-2902|MetaCyc: PWY-3801|MetaCyc: PWY-3861|MetaCyc: PWY-3881|MetaCyc: PWY-4421|MetaCyc: PWY-5067|MetaCyc: PWY-5094|MetaCyc: PWY-5105|MetaCyc: PWY-5129|MetaCyc: PWY-5139|MetaCyc: PWY-5160|MetaCyc: PWY-5161|MetaCyc: PWY-5198|Met…	[CAZyme family GT34] [predicted protein] [glycosyltransferase family 34 protein] [uncharacterized protein] [hypothetical protein] [unnamed protein product] [Pc21g12140]
	F9XIS7	2.19998	0.000376051		55.6386	124.006		Mycgr3G95373	Mycgr3P95373	consensus disorder prediction	-	-	[unnamed protein product] [hypothetical protein partial]
	F9XAJ6	2.19888	0.000326498		465.827	1037.01		Mycgr3G109332	Mycgr3P109332	ANKYRIN REPEAT-CONTAINING PROTEIN DDB_G0279043;ANK_2a;Ankyrin repeat	Ankyrin repeat-containing domain superfamily;Ankyrin repeat;Ankyrin repeat-containing domain superfamily	MetaCyc: PWY-1061|MetaCyc: PWY-1121|MetaCyc: PWY-2083|MetaCyc: PWY-321|MetaCyc: PWY-3542|MetaCyc: PWY-361|MetaCyc: PWY-4021|MetaCyc: PWY-4161|MetaCyc: PWY-4801|MetaCyc: PWY-4922|MetaCyc: PWY-5048|MetaCyc: PWY-5059|MetaCyc: PWY-5105|MetaCyc: PWY-5129|MetaCyc: PWY-5139|MetaCyc: PWY-5209|MetaCyc: PWY-5268|MetaCyc: PWY-5284|MetaCyc: PWY-5287|MetaCyc: PWY-5292|MetaCyc: PWY-5301|MetaCyc: PWY-5305|MetaC…	[unnamed protein product] [hypothetical protein] [Uncharacterized protein]
	F9XNV6	2.19755	0.00125381		2069.82	4617.25		Mycgr3G111502	Mycgr3P111502	ECL1/2/3 zinc binding proteins;consensus disorder prediction	Zinc binding protein Ecl1/2/3;-	-	[unnamed protein product] [uncharacterized protein]
	F9XJP6	2.19225	1.18425e-10		753.408	1658		Mycgr3G95885	Mycgr3P95885	Coil;consensus disorder prediction	-	-	[unnamed protein product] [uncharacterized protein] [hypothetical protein]
	F9XM36	2.18351	0.0353974		418.175	941.226		Mycgr3G77055	Mycgr3P77055	Hydrophobic surface binding protein A;CELL WALL SERINE-THREONINE-RICH GALACTOMANNOPROTEIN MP1 (AFU_ORTHOLOGUE AFUA_4G03240);CELL WALL GALACTOMANNOPROTEIN, PUTATIVE (AFU_ORTHOLOGUE AFUA_4G00870)-RELATED	Cell wall mannoprotein 1;-	-	[uncharacterized protein] [Hydrophobic surface binding protein A] [hypothetical protein] [putative antigenic cell wall galactomanno protein] [unnamed protein product]
	F9X4S6	2.18269	4.63479e-10		105.76	232.195		Mycgr3G69100	Mycgr3P69100	Coagulation factors 5/8 type C domain (FA58C) profile.;Six-hairpin glycosidases	Six-hairpin glycosidase-like superfamily;Coagulation factor 5/8 C-terminal domain;Six-hairpin glycosidase superfamily	MetaCyc: PWY-1901|MetaCyc: PWY-1921|MetaCyc: PWY-1961|MetaCyc: PWY-1981|MetaCyc: PWY-2021|MetaCyc: PWY-2343|MetaCyc: PWY-2721|MetaCyc: PWY-2722|MetaCyc: PWY-2881|MetaCyc: PWY-2901|MetaCyc: PWY-2902|MetaCyc: PWY-3861|MetaCyc: PWY-3881|MetaCyc: PWY-4061|MetaCyc: PWY-4421|MetaCyc: PWY-5094|MetaCyc: PWY-5105|MetaCyc: PWY-5129|MetaCyc: PWY-5139|MetaCyc: PWY-5160|MetaCyc: PWY-5161|MetaCyc: PWY-5268|Met…	[Beta-L-arabinobiosidase] [F5/8 type C domain-containing protein] [Six-hairpin glycosidase-like protein] [uncharacterized protein] [glycogen debranching enzyme, partial] [unnamed protein product] [Interferon-induced GTP-binding protein Mx1] [hypothetical protein]
	F9X707	2.17585	0.00117545		116.373	256.823		Mycgr3G91868	Mycgr3P91868	consensus disorder prediction	-	-	[unnamed protein product] [hypothetical protein]
	F9XH30	2.17375	0.000389391		94.5065	206.93		Mycgr3G47046	Mycgr3P47046	Cytochrome P450;Cytochrome P450;P450 superfamily signature;E-class P450 group I signature;Cytochrome P450 cysteine heme-iron ligand signature.;P450, PUTATIVE (EUROFUNG)-RELATED;Cytochrome P450	Cytochrome P450 superfamily;Cytochrome P450;Cytochrome P450;Cytochrome P450, E-class, group I;Cytochrome P450, conserved site;Cytochrome P450 superfamily	MetaCyc: PWY-1121|MetaCyc: PWY-1186|MetaCyc: PWY-1187|MetaCyc: PWY-1381|MetaCyc: PWY-2002|MetaCyc: PWY-2083|MetaCyc: PWY-2181|MetaCyc: PWY-2229|MetaCyc: PWY-2421|MetaCyc: PWY-2463|MetaCyc: PWY-2464|MetaCyc: PWY-2467|MetaCyc: PWY-2541|MetaCyc: PWY-2582|MetaCyc: PWY-2601|MetaCyc: PWY-2681|MetaCyc: PWY-2724|MetaCyc: PWY-2761|MetaCyc: PWY-2961|MetaCyc: PWY-2981|MetaCyc: PWY-3061|MetaCyc: PWY-3101|Met…	[AccC, Biotin carboxylase] [cytochrome P450] [hypothetical protein] [unnamed protein product] [putative P450 monooxygenase, partial]
	F9X4E2	2.17127	3.43224e-05		211.292	462.353		Mycgr3G108014	Mycgr3P108014	-	FAD/NAD(P)-binding domain superfamily	MetaCyc: PWY-0|MetaCyc: PWY-101|MetaCyc: PWY-1061|MetaCyc: PWY-1121|MetaCyc: PWY-1186|MetaCyc: PWY-1187|MetaCyc: PWY-1381|MetaCyc: PWY-2|MetaCyc: PWY-2083|MetaCyc: PWY-2181|MetaCyc: PWY-2229|MetaCyc: PWY-2261|MetaCyc: PWY-2421|MetaCyc: PWY-2467|MetaCyc:	[putative amine oxidase protein] [unnamed protein product] [Beta-cyclopiazonate dehydrogenase] [hypothetical protein] [FAD/NAD(P)-binding domain-containing protein]
	F9X550	2.17005	0.00430377		88.0299	194.639		Mycgr3G91725	Mycgr3P91725	Coil;P-loop containing nucleoside triphosphate hydrolases;consensus disorder prediction	P-loop containing nucleoside triphosphate hydrolase;P-loop containing nucleoside triphosphate hydrolase;-	MetaCyc: PWY-102|MetaCyc: PWY-1061|MetaCyc: PWY-1187|MetaCyc: PWY-1281|MetaCyc: PWY-1722|MetaCyc: PWY-181|MetaCyc: PWY-2083|MetaCyc: PWY-2161|MetaCyc: PWY-2201|MetaCyc: PWY-2681|MetaCyc: PWY-2781|MetaCyc: PWY-2821|MetaCyc: PWY-3542|MetaCyc: PWY-361|Meta	[unnamed protein product] [hypothetical protein]
	F9X4X3	2.16871	0.00216942		25.096	55.1272		Mycgr3G28056	Mycgr3P28056	Heterokaryon incompatibility protein (HET);DOMAIN PROTEIN, PUTATIVE-RELATED;HETEROKARYON INCOMPATIBILITY PROTEIN	Heterokaryon incompatibility;-	-	[heterokaryon incompatibility protein] [unnamed protein product] [HET-domain-containing protein, partial] [HET-like protein] [hypothetical protein]
	F9XLM9	2.16791	0.0469992		1139.23	2560.23		Mycgr3G76200	Mycgr3P76200	MFS general substrate transporter like domains;Sugar (and other) transporter;Major facilitator superfamily (MFS) profile.;CARBOXYLIC ACID TRANSPORTER PROTEIN HOMOLOG;CARBOXYLIC ACID TRANSPORTER PROTEIN HOMOLOG;MFS general substrate transporter;MFS_SV2_like;consensus disorder prediction	MFS transporter superfamily;Major facilitator, sugar transporter-like;Major facilitator superfamily domain;MFS transporter superfamily;-	MetaCyc: PWY-5129|MetaCyc: PWY-6322|MetaCyc: PWY-6369|MetaCyc: PWY-6626|MetaCyc: PWY-6682|MetaCyc: PWY-6955|MetaCyc: PWY-7077|MetaCyc: PWY-7321|MetaCyc: PWY-7740|MetaCyc: PWY-7769|MetaCyc: PWY-7884|MetaCyc: PWY-7886|MetaCyc: PWY-7948|MetaCyc: PWY-7975|MetaCyc: PWY-8129|Reactome: R-BTA-112311|Reactome: R-BTA-181430|Reactome: R-BTA-189200|Reactome: R-BTA-196757|Reactome: R-BTA-2161517|Reactome: R-B…	[MFS general substrate transporter] [unnamed protein product] [hypothetical protein] [related to carboxylic acid transporter protein] [Carboxylic acid transporter protein-like protein]
	F9X5K9	2.16742	0.00712978		29.0103	64.4795		Mycgr3G39012	Mycgr3P39012	Helical hairpin bin;HCO3- transporter family;ANION EXCHANGE PROTEIN;BORON TRANSPORTER 1;consensus disorder prediction	Bicarbonate transporter, C-terminal;Bicarbonate transporter, eukaryotic;-	Reactome: R-HSA-1237044|Reactome: R-HSA-1247673|Reactome: R-HSA-425381|Reactome: R-HSA-5619050|Reactome: R-HSA-5619054|Reactome: R-MMU-1237044|Reactome: R-MMU-1247673|Reactome: R-MMU-425381|Reactome: R-RNO-1237044|Reactome: R-RNO-1247673|Reactome: R-RNO	[HCO3 transporter family-domain-containing protein] [hypothetical protein] [bicarbonate transporter] [unnamed protein product] [putative anion exchange protein]
	F9X4Z2	2.16536	1.69417e-06		44.3602	95.8762		Mycgr3G91275	Mycgr3P91275	Coil;Helix-loop-helix DNA-binding domain;Myc-type, basic helix-loop-helix (bHLH) domain profile.;TRANSCRIPTION FACTOR HMS1-RELATED;finulus;HLH, helix-loop-helix DNA-binding domain;bHLHzip_SREBP_like;consensus disorder prediction	Helix-loop-helix DNA-binding domain superfamily;Myc-type, basic helix-loop-helix (bHLH) domain;Myc-type, basic helix-loop-helix (bHLH) domain;Myc-type, basic helix-loop-helix (bHLH) domain;Helix-loop-helix DNA-binding domain superfamily;-	MetaCyc: PWY-4702|MetaCyc: PWY-5491|MetaCyc: PWY-6148|MetaCyc: PWY-6352|MetaCyc: PWY-6365|MetaCyc: PWY-6366|MetaCyc: PWY-6368|MetaCyc: PWY-6456|MetaCyc: PWY-6575|MetaCyc: PWY-6627|MetaCyc: PWY-6686|MetaCyc: PWY-6720|MetaCyc: PWY-6724|MetaCyc: PWY-6955|M	[unnamed protein product] [uncharacterized protein] [hypothetical protein] [putative transcription factor sre2]
	F9X8J3	2.15822	0.000266107		1281.67	2797.23		Mycgr3G71228	Mycgr3P71228	Coil;HYPHAL ANASTAMOSIS-7 PROTEIN;consensus disorder prediction	-	-	[unnamed protein product] [uncharacterized protein]
	F9XEK1	2.15276	5.71449e-09		343.584	741.698		Mycgr3G94177	Mycgr3P94177	consensus disorder prediction	-	-	[PNG1 with de-n-glycosylation function (n-glycanase)] [uncharacterized protein] [hypothetical protein] [pngase family] [unnamed protein product] [n-glycanase]
	F9X5V3	2.1518	0.00370307		42.9811	94.332		Mycgr3G103903	Mycgr3P103903				[hypothetical protein]
	F9WWL0	2.15145	0.00042304		1452.36	3162.27		Mycgr3G66305	Mycgr3P66305	Translation factors;Oxidoreductase NAD-binding domain;FAD binding domain;Pyruvate ferredoxin/flavodoxin oxidoreductase;Pyruvate:ferredoxin oxidoreductase core domain II;Flavoprotein pyridine nucleotide cytochrome reductase signature;Ferredoxin r	NADPH-cytochrome p450 reductase, FAD-binding, alpha-helical domain superfamily;Ferredoxin-NADP reductase (FNR), nucleotide-binding domain;Transketolase C-terminal/Pyruvate-ferredoxin oxidoreductase domain II;Pyruvate-flavodoxin oxidoreductase, central domain;Oxidoreductase FAD/NAD(P)-binding;Sulfite reductase [NADPH] flavoprotein alpha-component-like, FAD-binding;Pyruvate/ketoisovalerate oxidored…	MetaCyc: PWY-1121|MetaCyc: PWY-2181|MetaCyc: PWY-2229|MetaCyc: PWY-2467|MetaCyc: PWY-2541|MetaCyc: PWY-2582|MetaCyc: PWY-2681|MetaCyc: PWY-2724|MetaCyc: PWY-361|MetaCyc: PWY-4983|MetaCyc: PWY-5035|MetaCyc: PWY-5047|MetaCyc: PWY-5048|MetaCyc: PWY-5061|MetaCyc: PWY-5161|MetaCyc: PWY-5168|MetaCyc: PWY-5203|MetaCyc: PWY-5287|MetaCyc: PWY-5316|MetaCyc: PWY-5422|MetaCyc: PWY-5451|MetaCyc: PWY-5473|Meta…	[probable NADP/FAD dependent oxidoreductase] [hypothetical protein] [protein]
	F9X026	2.15032	4.34444e-12		1078.3	2326.17		Mycgr3G107215	Mycgr3P107215	consensus disorder prediction	-	-	[unnamed protein product] [hypothetical protein]
	F9X095	2.14992	0.0048394		160.385	351.417		Mycgr3G33834	Mycgr3P33834	Peroxidase, domain 2;Peroxidase;Haem peroxidase superfamily signature;Fungal lignin peroxidase family signature;Peroxidases active site signature.;Plant heme peroxidase family profile.;THYLAKOID LUMENAL 29 KDA PROTEIN, CHLOROPLASTIC-RELATED;L-ASCORBATE PEROXIDASE S, CHLOROPLASTIC/MITOCHONDRIAL;Heme-dependent peroxidases	Haem peroxidase;Haem peroxidase;Fungal ligninase;Peroxidase, active site;Haem peroxidase;Heme-binding peroxidase Ccp1-like;Haem peroxidase superfamily	MetaCyc: PWY-5292|MetaCyc: PWY-5461|MetaCyc: PWY-5466|MetaCyc: PWY-5469|MetaCyc: PWY-5506|MetaCyc: PWY-6591|MetaCyc: PWY-6824|MetaCyc: PWY-6960|MetaCyc: PWY-6961|MetaCyc: PWY-7214|MetaCyc: PWY-7445|Reactome: R-HSA-1222387;MetaCyc: PWY-5292|MetaCyc: PW	[putative ligninase h2 precursor protein] [hypothetical protein partial] [uncharacterized protein] [heme peroxidase] [unnamed protein product]
	F9XHR0	2.14419	0.000506412		12101.3	26259		Mycgr3G61630	Mycgr3P61630	Protein of unknown function (DUF3759);CIPC PROTEIN;consensus disorder prediction	Protein of unknown function DUF3759;Protein of unknown function DUF3759;-	-	[uncharacterized protein LOC112000929] [Polynucleotide 5'-hydroxyl-kinase grc3] [Putative CipC protein] [related to CipC-like antibiotic response protein] [hypothetical protein] [CipC protein] [unnamed protein product]
	F9WYB0	2.14111	6.09323e-05		4746.69	10257.8		Mycgr3G78859	Mycgr3P78859	Cysteine-rich TM module stress tolerance;consensus disorder prediction	Cysteine-rich transmembrane CYSTM domain;-	Reactome: R-HSA-6798695|Reactome: R-MMU-6798695;-	[Uncharacterized protein] [UV-induced protein uvi15]
	F9X9V3	2.13873	4.2996e-09		897.714	1928.9		Mycgr3G70577	Mycgr3P70577	MFS general substrate transporter like domains;MAJOR FACILITATOR SUPERFAMILY;SIDEROPHORE IRON TRANSPORTER 3;MFS general substrate transporter;consensus disorder prediction	MFS transporter superfamily;MFS transporter superfamily;-	MetaCyc: PWY-5129|MetaCyc: PWY-6322|MetaCyc: PWY-6369|MetaCyc: PWY-6626|MetaCyc: PWY-6682|MetaCyc: PWY-6955|MetaCyc: PWY-7077|MetaCyc: PWY-7321|MetaCyc: PWY-7740|MetaCyc: PWY-7769|MetaCyc: PWY-7884|MetaCyc: PWY-7886|MetaCyc: PWY-7948|MetaCyc: PWY-7975|MetaCyc: PWY-8129|Reactome: R-BTA-112311|Reactome: R-BTA-181430|Reactome: R-BTA-189200|Reactome: R-BTA-196757|Reactome: R-BTA-2161517|Reactome: R-B…	[MFS general substrate transporter] [unnamed protein product] [hypothetical protein] [siderophore iron transporter like protein]
	F9XDW1	2.13752	6.62221e-06		685.334	1475.63		Mycgr3G109965	Mycgr3P109965	Magnesium transport protein CorA, transmembrane region;CorA-like Mg2+ transporter protein;Magnesium transport protein CorA, transmembrane region;consensus disorder prediction	Mg2+ transporter protein, CorA-like/Zinc transport protein ZntB;-	Reactome: R-SPO-5223345;-	[unnamed protein product] [uncharacterized protein LOC112009459] [hypothetical protein] [cora-like Mg2+ transporter protein-domain-containing protein]
	F9X4N4	2.13562	0.000244475		111.449	240.405		Mycgr3G103396	Mycgr3P103396				[unnamed protein product] [uncharacterized protein]
	F9XAH4	2.1292	0.0482622		107.536	236.619		Mycgr3G71681	Mycgr3P71681	Glycosidases;Cellulase (glycosyl hydrolase family 5);CELLULASE FAMILY PROTEIN (AFU_ORTHOLOGUE AFUA_5G14560);CELLULASE FAMILY PROTEIN (AFU_ORTHOLOGUE AFUA_5G14560);(Trans)glycosidases	Glycoside hydrolase, family 5;Glycoside hydrolase superfamily	MetaCyc: PWY-1901|MetaCyc: PWY-1921|MetaCyc: PWY-1961|MetaCyc: PWY-1981|MetaCyc: PWY-2021|MetaCyc: PWY-2343|MetaCyc: PWY-2881|MetaCyc: PWY-2901|MetaCyc: PWY-2902|MetaCyc: PWY-4421|MetaCyc: PWY-5094|MetaCyc: PWY-5105|MetaCyc: PWY-5129|MetaCyc: PWY-5139|M	[uncharacterized protein LOC112040345] [glycoside hydrolase family 5 protein] [hypothetical protein] [unnamed protein product] [Endoglucanase E1]
	F9WWI6	2.1285	1.06499e-05		1742.04	3736.16		Mycgr3G65937	Mycgr3P65937	Coil;Ribonuclease Inhibitor;LEUCINE-RICH REPEAT, ISOFORM F-RELATED;PROTEIN PHOSPHATASE 1 REGULATORY SUBUNIT 37 HOMOLOG;RNI-like;consensus disorder prediction	Leucine-rich repeat domain superfamily;-	MetaCyc: PWY-1921|MetaCyc: PWY-2681|MetaCyc: PWY-361|MetaCyc: PWY-4801|MetaCyc: PWY-4922|MetaCyc: PWY-5048|MetaCyc: PWY-5139|MetaCyc: PWY-5268|MetaCyc: PWY-5284|MetaCyc: PWY-5292|MetaCyc: PWY-5307|MetaCyc: PWY-5313|MetaCyc: PWY-5316|MetaCyc: PWY-5353|Me	[unnamed protein product] [related to GIP3 Glc7-interacting protein whose overexpression relocalizes Glc7p from the nucleus] [hypothetical protein] [RNI-like protein]
	F9X027	2.1274	8.0517e-06		266.855	572.031		Mycgr3G83763	Mycgr3P83763				[hypothetical protein]
	F9XQD6	2.12678	3.96895e-09		288.956	616.199		Mycgr3G97493	Mycgr3P97493				[unnamed protein product] [hypothetical protein]
	F9X177	2.1248	0.00253075		30.1832	64.9815		Mycgr3G89702	Mycgr3P89702	consensus disorder prediction	-	-	[unnamed protein product] [uncharacterized protein] [hypothetical protein]
	F9XAV5	2.12217	0.00258025		209.955	451.991		Mycgr3G104394	Mycgr3P104394	consensus disorder prediction	-	-	[unnamed protein product] [uncharacterized protein] [hypothetical protein]
	F9X8G1	2.12056	6.33614e-05		176.433	377.055		Mycgr3G39840	Mycgr3P39840	short chain dehydrogenase;Glucose/ribitol dehydrogenase family signature;RETINOL DEHYDROGENASE;SHORT-CHAIN DEHYDROGENASE/REDUCTASE PKFC;NAD(P)-binding Rossmann-fold domains	Short-chain dehydrogenase/reductase SDR;Short-chain dehydrogenase/reductase SDR;NAD(P)-binding domain superfamily	MetaCyc: PWY-1121|MetaCyc: PWY-1186|MetaCyc: PWY-1361|MetaCyc: PWY-2503|MetaCyc: PWY-2541|MetaCyc: PWY-2582|MetaCyc: PWY-2601|MetaCyc: PWY-282|MetaCyc: PWY-3061|MetaCyc: PWY-3162|MetaCyc: PWY-321|MetaCyc: PWY-3261|MetaCyc: PWY-361|MetaCyc: PWY-3722|Meta	[unnamed protein product] [NAD(P)-binding protein] [hypothetical protein] [Short-chain dehydrogenase/reductase bet4]
	F9XHK0	2.11948	0.000512049		60.2132	128.613		Mycgr3G95133	Mycgr3P95133	Coil;consensus disorder prediction	-	-	[unnamed protein product] [uncharacterized protein] [hypothetical protein]
	F9WXB2	2.11899	0.0278572		26.9827	58.951		Mycgr3G88584	Mycgr3P88584	consensus disorder prediction	-	-	[unnamed protein product] [hypothetical protein]
	F9X094	2.10838	0.000188461		461.701	983.27		Mycgr3G102615	Mycgr3P102615	Coil;Helix-loop-helix DNA-binding domain;Myc-type, basic helix-loop-helix (bHLH) domain profile.;TRANSCRIPTION FACTOR HMS1-RELATED;finulus;HLH, helix-loop-helix DNA-binding domain;bHLHzip_SREBP_like;consensus disorder prediction	Helix-loop-helix DNA-binding domain superfamily;Myc-type, basic helix-loop-helix (bHLH) domain;Myc-type, basic helix-loop-helix (bHLH) domain;Myc-type, basic helix-loop-helix (bHLH) domain;Helix-loop-helix DNA-binding domain superfamily;-	MetaCyc: PWY-4702|MetaCyc: PWY-5491|MetaCyc: PWY-6148|MetaCyc: PWY-6352|MetaCyc: PWY-6365|MetaCyc: PWY-6366|MetaCyc: PWY-6368|MetaCyc: PWY-6456|MetaCyc: PWY-6575|MetaCyc: PWY-6627|MetaCyc: PWY-6686|MetaCyc: PWY-6720|MetaCyc: PWY-6724|MetaCyc: PWY-6955|M	[unnamed protein product] [putative transcription factor sre2] [Sterol regulatory element-binding protein 1] [hypothetical protein] [uncharacterized protein]
	F9XP55	2.10834	0.00918919		12.8702	26.9309		Mycgr3G97182	Mycgr3P97182	consensus disorder prediction	-	-	[hypothetical protein]
	F9X9N2	2.10789	0.021562		75.6071	162.604		Mycgr3G85779	Mycgr3P85779	consensus disorder prediction	-	-	[carbon catabolite repression protein CreD] [unnamed protein product] [putative HECT-type ubiquitin ligase-interacting protein creD] [uncharacterized protein] [Serine/threonine-protein kinase gad8]
	F9WZU5	2.10746	3.2195e-09		187.863	397.338		Mycgr3G28154	Mycgr3P28154				[unnamed protein product] [uncharacterized protein]
	F9XPU0	2.10737	0.00113389		51.6016	109.594		Mycgr3G106469	Mycgr3P106469	consensus disorder prediction	-	-	[hypothetical protein partial]
	F9WYQ8	2.10647	0.000171051		96.2902	204.38		Mycgr3G51997	Mycgr3P51997	Aldolase class I;Radical SAM superfamily;4Fe-4S single cluster domain;Radical SAM core domain profile.;RADICAL S-ADENOSYL METHIONINE DOMAIN-CONTAINING PROTEIN 2;Viperin;SPASM/twitch domain containing;antiviral proteins;MiaB;Radical SAM enzymes;Radical_SAM	Aldolase-type TIM barrel;Radical SAM;Radical SAM;Elp3/MiaB/NifB;-	MetaCyc: PWY-1042|MetaCyc: PWY-1061|MetaCyc: PWY-1186|MetaCyc: PWY-1269|MetaCyc: PWY-1501|MetaCyc: PWY-1723|MetaCyc: PWY-181|MetaCyc: PWY-1861|MetaCyc: PWY-1921|MetaCyc: PWY-2083|MetaCyc: PWY-2221|MetaCyc: PWY-2229|MetaCyc: PWY-2343|MetaCyc: PWY-2381|MetaCyc: PWY-2467|MetaCyc: PWY-2541|MetaCyc: PWY-2582|MetaCyc: PWY-282|MetaCyc: PWY-2941|MetaCyc: PWY-2942|MetaCyc: PWY-3081|MetaCyc: PWY-3261|MetaC…	[radical SAM enzyme] [radical s-adenosyl methionine domain containing protein 2] [hypothetical protein] [unnamed protein product]
	F9XIT3	2.10563	1.63576e-07		470.671	995.909		Mycgr3G47736	Mycgr3P47736	RTA1 like protein;PROTEIN RTA1-RELATED;DOMAIN PROTEIN, PUTATIVE (AFU_ORTHOLOGUE AFUA_3G12830)-RELATED;consensus disorder prediction	RTA-like protein;RTA-like protein;-	-	[RTA1 like protein-domain-containing protein] [related to RTA1 domain protein] [putative rta1] [RTA1-like protein 7] [Lipid-translocating exporter-like protein RTA1] [hypothetical protein partial] [Protein RTM1] [unnamed protein product]
	F9X7L2	2.10213	0.00146287		362.761	771.739		Mycgr3G69392	Mycgr3P69392	Ras family;Transforming protein P21 ras signature;small GTPase Rab1 family profile.;small GTPase Rho family profile.;small GTPase Ras family profile.;RAS, DI-RAS, AND RHEB FAMILY MEMBERS OF SMALL GTPASE SUPERFAMILY;RAP1A, MEMBER OF RAS ONCOGENE FAMILY;r	P-loop containing nucleoside triphosphate hydrolase;Small GTPase;Small GTPase;Small GTPase, Ras-type;Small GTPase;P-loop containing nucleoside triphosphate hydrolase;Small GTP-binding protein domain;-	MetaCyc: PWY-102|MetaCyc: PWY-1061|MetaCyc: PWY-1187|MetaCyc: PWY-1281|MetaCyc: PWY-1722|MetaCyc: PWY-181|MetaCyc: PWY-2083|MetaCyc: PWY-2161|MetaCyc: PWY-2201|MetaCyc: PWY-2681|MetaCyc: PWY-2781|MetaCyc: PWY-2821|MetaCyc: PWY-3542|MetaCyc: PWY-361|MetaCyc: PWY-3841|MetaCyc: PWY-3961|MetaCyc: PWY-4021|MetaCyc: PWY-4061|MetaCyc: PWY-4161|MetaCyc: PWY-4621|MetaCyc: PWY-4801|MetaCyc: PWY-4922|MetaCy…	[ras family-domain-containing protein] [related to Ras-related protein Rap-1b] [Rho type ras small GTPase-like protein] [Putative RAS small monomeric GTPase] [hypothetical protein partial] [unnamed protein product] [Ras- protein rsr1]
	F9WWQ7	2.10087	0.00414057		775.388	1654.38		Mycgr3G102685	Mycgr3P102685	Major Facilitator Superfamily;MAJOR FACILITATOR SUPERFAMILY DOMAIN-CONTAINING PROTEIN 10;PROTEIN ZINC INDUCED FACILITATOR-LIKE 1;MFS general substrate transporter	Major facilitator superfamily;MFS transporter superfamily	Reactome: R-BTA-196757|Reactome: R-BTA-352230|Reactome: R-BTA-428643|Reactome: R-BTA-917937|Reactome: R-CEL-189451|Reactome: R-CEL-210500|Reactome: R-CEL-264642|Reactome: R-CEL-2672351|Reactome: R-CEL-428643|Reactome: R-CEL-8856825|Reactome: R-CEL-8856828|Reactome: R-CEL-917937|Reactome: R-DME-1660661|Reactome: R-DME-264642|Reactome: R-DME-2672351|Reactome: R-DME-428643|Reactome: R-DME-8856825|Re…	[Major facilitator superfamily multidrug transporter mfsB] [MFS general substrate transporter] [uncharacterized protein] [unnamed protein product] [hypothetical protein]
	F9XCK0	2.09833	1.46652e-06		695.834	1468.39		Mycgr3G86118	Mycgr3P86118	Endoplasmic Reticulum Oxidoreductin 1 (ERO1);ERO;ERO1-RELATED;ERO1-LIKE PROTEIN;ERO1-like;consensus disorder prediction	Endoplasmic reticulum oxidoreductin 1;Endoplasmic reticulum oxidoreductin 1;Endoplasmic reticulum oxidoreductin 1;ERO1-like superfamily;-	Reactome: R-DRE-264876|Reactome: R-DRE-3299685|Reactome: R-HSA-264876|Reactome: R-HSA-3299685|Reactome: R-MMU-264876|Reactome: R-MMU-3299685|Reactome: R-RNO-264876|Reactome: R-RNO-3299685|Reactome: R-SSC-3299685|Reactome: R-XTR-264876|Reactome: R-XTR-3299685;Reactome: R-DRE-264876|Reactome: R-DRE-3299685|Reactome: R-HSA-264876|Reactome: R-HSA-3299685|Reactome: R-MMU-264876|Reactome: R-MMU-3299685…	[unnamed protein product] [related to ERO1 protein, required for protein disulfide bond formation in the ER] [hypothetical protein]
	F9X2Y7	2.09662	0.00490762		89.9965	191.353		Mycgr3G15092	Mycgr3P15092	PTH11-LIKE INTEGRAL MEMBRANE PROTEIN (AFU_ORTHOLOGUE AFUA_5G11245);MEMBRANE PROTEIN, PUTATIVE (AFU_ORTHOLOGUE AFUA_6G11560)-RELATED	-	-	[unnamed protein product] [uncharacterized protein] [integral membrane protein]
	F9X971	2.09551	0.00185887		215.281	456.741		Mycgr3G100069	Mycgr3P100069	Coil;Nop14-like family;NOP14;consensus disorder prediction	Nucleolar protein 14;Nucleolar protein 14;-	Reactome: R-DME-6791226|Reactome: R-HSA-6790901|Reactome: R-HSA-6791226|Reactome: R-MMU-6791226|Reactome: R-SCE-6791226|Reactome: R-SPO-6791226;Reactome: R-DME-6791226|Reactome: R-HSA-6790901|Reactome: R-HSA-6791226|Reactome: R-MMU-6791226|Reactome: R-S	[rRNA maturation protein/Nop14] [probable nucleolar complex protein 14] [Nop14-like protein] [unnamed protein product] [hypothetical protein]
	F9XRC8	2.09318	4.33852e-06		154.17	323.918		Mycgr3G97780	Mycgr3P97780	Coil;Adenoviral Proteinase; Chain A;Ulp1 protease family, C-terminal catalytic domain;Ubiquitin-like protease family profile.;SENTRIN/SUMO-SPECIFIC PROTEASE;Cysteine proteinases;consensus disorder prediction	Ulp1 protease family, C-terminal catalytic domain;Ulp1 protease family, C-terminal catalytic domain;Papain-like cysteine peptidase superfamily;-	Reactome: R-CEL-3065679|Reactome: R-CEL-6791226|Reactome: R-HSA-3065679|Reactome: R-HSA-5689603|Reactome: R-HSA-6791226|Reactome: R-HSA-8951664|Reactome: R-MMU-3065679|Reactome: R-MMU-6791226|Reactome: R-RNO-3065679|Reactome: R-SCE-3065679|Reactome: R	[hypothetical protein] [unnamed protein product] [sentrin-specific protease 1]
	F9WXC6	2.09159	0.00534328		23.6626	50.097		Mycgr3G88598	Mycgr3P88598	consensus disorder prediction	-	-	[uncharacterized protein]
	F9XK19	2.09152	6.06172e-05		1371.91	2893.58		Mycgr3G62658	Mycgr3P62658	Triose-phosphate Transporter family;SOLUTE CARRIER FAMILY 35;UDP-GALACTOSE TRANSPORTER 1;consensus disorder prediction	Sugar phosphate transporter domain;-	Reactome: R-BTA-173599|Reactome: R-BTA-727802|Reactome: R-CEL-173599|Reactome: R-CEL-2022854|Reactome: R-CEL-2022928|Reactome: R-CEL-6787639|Reactome: R-CEL-727802|Reactome: R-DDI-6787639|Reactome: R-DDI-727802|Reactome: R-DME-173599|Reactome: R-DME-2022854|Reactome: R-DME-2022928|Reactome: R-DME-6787639|Reactome: R-DME-727802|Reactome: R-HSA-173599|Reactome: R-HSA-2022854|Reactome: R-HSA-2022928…	[GDP-mannose transporter GONST5] [putative sugar phosphate/phosphate translocator] [unnamed protein product] [TPT-domain-containing protein] [hypothetical protein]
	F9X6F9	2.08969	0.0171445		38.8432	82.7446		Mycgr3G92070	Mycgr3P92070	Coil;Protein of unknown function (DUF3659);consensus disorder prediction	Protein of unknown function DUF3659;-	-	[unnamed protein product] [uncharacterized protein]
	F9XA08	2.08519	4.24786e-05		536.854	1127.21		Mycgr3G71407	Mycgr3P71407	BETA1,3-GALACTOSYLTRANSFERASE;-	-	-	[unnamed protein product] [uncharacterized protein] [Glycoprotein-N-acetylgalactosamine 3-beta-galactosyltransferase 1] [hypothetical protein] [putative galactosyltransferase]
	F9X6E8	2.0849	0.00132276		75.0708	158.178		Mycgr3G38058	Mycgr3P38058	MFS general substrate transporter like domains;Major Facilitator Superfamily;Major facilitator superfamily (MFS) profile.;PERMEASE-RELATED;ALLANTOATE TRANSPORTER, PUTATIVE (AFU_ORTHOLOGUE AFUA_1G14700)-RELATED;MFS general substrate transporter	MFS transporter superfamily;Major facilitator superfamily;Major facilitator superfamily domain;MFS transporter superfamily	MetaCyc: PWY-5129|MetaCyc: PWY-6322|MetaCyc: PWY-6369|MetaCyc: PWY-6626|MetaCyc: PWY-6682|MetaCyc: PWY-6955|MetaCyc: PWY-7077|MetaCyc: PWY-7321|MetaCyc: PWY-7740|MetaCyc: PWY-7769|MetaCyc: PWY-7884|MetaCyc: PWY-7886|MetaCyc: PWY-7948|MetaCyc: PWY-7975|MetaCyc: PWY-8129|Reactome: R-BTA-112311|Reactome: R-BTA-181430|Reactome: R-BTA-189200|Reactome: R-BTA-196757|Reactome: R-BTA-2161517|Reactome: R-B…	[mfs allantoate transporter like protein] [MFS general substrate transporter] [hypothetical protein] [allantoin permease] [unnamed protein product]
	F9XNT9	2.08378	3.04428e-05		61.1303	127.829		Mycgr3G97075	Mycgr3P97075	consensus disorder prediction	-	-	[unnamed protein product] [uncharacterized protein]
	F9X223	2.08179	0.0056732		134.087	283.985		Mycgr3G107904	Mycgr3P107904	Pathogen effector; putative necrosis-inducing factor;consensus disorder prediction	Ecp2 effector protein;-	-	[unnamed protein product] [glycosyl hydrolases family 18] [hypothetical protein] [ECP2 protein] [putative necrosis-inducing factor-domain-containing protein]
	F9X9I5	2.07095	5.70278e-33		1851.45	3839.3		Mycgr3G57911	Mycgr3P57911	Copper fist DNA binding domain;Copper fist domain signature;Copper-fist DNA-binding domain profile.;TRANSCRIPTIONAL ACTIVATOR HAA1-RELATED;copper1;Copper_fist_2;Zinc domain conserved in yeast copper-regulated transcription factors;consensus disorder pre	Copper fist DNA-binding domain superfamily;Copper fist DNA-binding domain;Copper fist DNA-binding domain;Copper fist DNA-binding domain;Copper fist DNA-binding domain;Copper fist DNA-binding domain;Copper fist DNA-binding domain superfamily;-	-	[Copper resistance protein CRF1] [unnamed protein product] [uncharacterized protein] [copper-fist-domain-containing protein, partial] [hypothetical protein]
	F9XAQ4	2.0695	7.66873e-05		1234.05	2574.31		Mycgr3G58641	Mycgr3P58641	Coil;Syntaxin;SNARE domain;t-SNARE coiled-coil homology domain profile.;SYNTAXIN;SYNTAXIN FAMILY PROTEIN;tSNARE_6;t-snare proteins;SNARE_Sso1;consensus disorder prediction	Syntaxin, N-terminal domain;Target SNARE coiled-coil homology domain;Target SNARE coiled-coil homology domain;Target SNARE coiled-coil homology domain;SNARE;-	Reactome: R-CEL-114516|Reactome: R-CEL-181429|Reactome: R-CEL-181430|Reactome: R-CEL-199992|Reactome: R-CEL-210500|Reactome: R-CEL-212676|Reactome: R-CEL-264642|Reactome: R-CEL-449836|Reactome: R-CEL-888590|Reactome: R-CEL-9609523|Reactome: R-DDI-1999	[t-SNARE] [related to putative snare protein syn] [syntaxin 1B/2/3 like protein] [Protein transport protein SSO2] [unnamed protein product] [hypothetical protein]
	F9X9X0	2.06741	0.00283904		184.479	386.234		Mycgr3G92239	Mycgr3P92239	Acid Proteases;Eukaryotic aspartyl protease;Pepsin (A1) aspartic protease family signature;Peptidase family A1 domain profile.;BETA-SITE APP-CLEAVING ENZYME, ISOFORM A-RELATED;ASPARTYL PROTEINASE;Acid proteases	Aspartic peptidase domain superfamily;Peptidase family A1 domain;Aspartic peptidase A1 family;Peptidase family A1 domain;Aspartic peptidase A1 family;Aspartic peptidase domain superfamily	MetaCyc: PWY-6289|MetaCyc: PWY-6322|MetaCyc: PWY-6374|MetaCyc: PWY-6378|MetaCyc: PWY-6379|MetaCyc: PWY-6409|MetaCyc: PWY-6423|MetaCyc: PWY-6574|MetaCyc: PWY-6626|MetaCyc: PWY-6749|MetaCyc: PWY-6855|MetaCyc: PWY-6902|MetaCyc: PWY-6955|MetaCyc: PWY-6998|MetaCyc: PWY-7127|MetaCyc: PWY-7400|MetaCyc: PWY-7419|MetaCyc: PWY-7510|MetaCyc: PWY-7529|MetaCyc: PWY-7532|MetaCyc: PWY-7533|MetaCyc: PWY-7542|Met…	[unnamed protein product] [related to pepsin precursor] [hypothetical protein] [aspartic endopeptidase] [Aspergillopepsin-1] [acid protease]
	F9X581	2.06714	0.0361972		2027.94	4297.47		Mycgr3G99676	Mycgr3P99676				[unnamed protein product] [uncharacterized protein]
	F9WZF4	2.06351	0.00509502		129.657	271.27		Mycgr3G89632	Mycgr3P89632	consensus disorder prediction	-	-	[unnamed protein product] [uncharacterized protein] [hypothetical protein]
	F9XS56	2.06126	0.00397317		316.511	660.951		Mycgr3G98045	Mycgr3P98045	Coil;consensus disorder prediction	-	-	[solute carrier organic anion transporter family member 2B1 isoform X1] [hypothetical protein partial] [fimbrial protein FimV] [G2/mitotic-specific cyclin] [RNA-binding protein NOB1, putative] [unnamed protein product] [conserved Plasmodium protein, unknown function] [Cna B-type domain-containing protein]
	F9XJW9	2.06085	2.11717e-12		647.422	1338.15		Mycgr3G75463	Mycgr3P75463	Glutamine amidotransferase class-I;Glutamine amidotransferase type 1 domain profile.;GLUTAMINE AMIDOTRANSFERASE YLR126C-RELATED;GLUTAMINE AMIDOTRANSFERASE YLR126C-RELATED;Class I glutamine amidotransferase-like;GATase1_1	Class I glutamine amidotransferase-like;Glutamine amidotransferase;Glutamine amidotransferase domain containing protein ChyE-like;Class I glutamine amidotransferase-like;Glutamine amidotransferase domain containing protein ChyE-like	MetaCyc: PWY-1187|MetaCyc: PWY-1822|MetaCyc: PWY-1921|MetaCyc: PWY-2161|MetaCyc: PWY-2229|MetaCyc: PWY-2343|MetaCyc: PWY-2467|MetaCyc: PWY-2821|MetaCyc: PWY-361|MetaCyc: PWY-4801|MetaCyc: PWY-4922|MetaCyc: PWY-4984|MetaCyc: PWY-5048|MetaCyc: PWY-5061|MetaCyc: PWY-5109|MetaCyc: PWY-5139|MetaCyc: PWY-5154|MetaCyc: PWY-5196|MetaCyc: PWY-5265|MetaCyc: PWY-5268|MetaCyc: PWY-5284|MetaCyc: PWY-5292|Meta…	[unnamed protein product] [hypothetical protein] [related to P.aeruginosa anthranilate synthase component II] [glutamine amidotransferase class-I like protein]
	F9X5V4	2.05654	7.71188e-05		544.911	1130		Mycgr3G108814	Mycgr3P108814	Aldolase class I;NADH:flavin oxidoreductase / NADH oxidase family;BINDING OXIDOREDUCTASE, PUTATIVE (AFU_ORTHOLOGUE AFUA_2G08260)-RELATED;FMN-linked oxidoreductases;OYE_like_2_FMN	Aldolase-type TIM barrel;NADH:flavin oxidoreductase/NADH oxidase, N-terminal;-	MetaCyc: PWY-1042|MetaCyc: PWY-1061|MetaCyc: PWY-1186|MetaCyc: PWY-1269|MetaCyc: PWY-1501|MetaCyc: PWY-1723|MetaCyc: PWY-181|MetaCyc: PWY-1861|MetaCyc: PWY-1921|MetaCyc: PWY-2083|MetaCyc: PWY-2221|MetaCyc: PWY-2229|MetaCyc: PWY-2343|MetaCyc: PWY-2381|MetaCyc: PWY-2467|MetaCyc: PWY-2541|MetaCyc: PWY-2582|MetaCyc: PWY-282|MetaCyc: PWY-2941|MetaCyc: PWY-2942|MetaCyc: PWY-3081|MetaCyc: PWY-3261|MetaC…	[NADH-dependent flavin oxidoreductase] [] [2,4-dienoyl-CoA reductase-like NADH-dependent reductase (Old Yellow Enzyme family)] [uncharacterized protein] [hypothetical protein] [2,4-dienoyl-CoA reductase] [unnamed protein product]
	F9XHW2	2.05584	1.33495e-05		626.601	1296.58		Mycgr3G110474	Mycgr3P110474	Coil;Basic-leucine zipper (bZIP) domain signature.;bZIP_YAP;consensus disorder prediction	Basic-leucine zipper domain;-	Reactome: R-BTA-2559580|Reactome: R-BTA-2871796|Reactome: R-BTA-450341|Reactome: R-BTA-8874211|Reactome: R-BTA-983231|Reactome: R-CEL-2559580|Reactome: R-CEL-2559582|Reactome: R-CEL-2871796|Reactome: R-CEL-3214847|Reactome: R-CEL-450341|Reactome: R-CEL-	[unnamed protein product] [hypothetical protein] [AP-1-like transcription factor YAP1]
	F9XD98	2.05415	0.0146189		133.998	280.17		Mycgr3G104848	Mycgr3P104848	consensus disorder prediction	-	-	[hypothetical protein]
	F9X4T7	2.05363	1.46308e-05		601.279	1242.99		Mycgr3G23406	Mycgr3P23406	Glycosidases;Alpha amylase, catalytic domain;Alph-amls_thrmst;ALPHA-AMYLASE;ALPHA-AMYLASE;aamy;Glycosyl hydrolase domain;(Trans)glycosidases;AmyAc_bac_fung_AmyA	Glycosyl hydrolase, all-beta;Glycosyl hydrolase, family 13, catalytic domain;Alpha-amylase, thermostable;Glycosyl hydrolase, family 13, catalytic domain;Glycoside hydrolase superfamily;-	MetaCyc: PWY-1921|MetaCyc: PWY-2343|MetaCyc: PWY-2622|MetaCyc: PWY-2661|MetaCyc: PWY-3121|MetaCyc: PWY-5067|MetaCyc: PWY-5176|MetaCyc: PWY-5821|MetaCyc: PWY-5941|MetaCyc: PWY-5976|MetaCyc: PWY-6002|MetaCyc: PWY-621|MetaCyc: PWY-622|MetaCyc: PWY-6527|Met	[glycoside hydrolase] [alpha--amylase, partial] [glycoside hydrolase family 13 protein] [Mitochondrial phosphate carrier protein] [unnamed protein product] [related to glucan 1,4-alpha-maltohexaosidase precursor] [hypothetical protein]
	F9X4Q8	2.05344	0.0187003		158.064	330.525		Mycgr3G91202	Mycgr3P91202				[unnamed protein product] [uncharacterized protein] [hypothetical protein] [predicted protein]
	F9X3M8	2.04884	0.0357114		112.277	235.282		Mycgr3G55315	Mycgr3P55315	Got1/Sft2-like family;CGI-141-RELATED/LIPASE CONTAINING PROTEIN;GOLGI TRANSPORT PROTEIN 1-RELATED	Vesicle transport protein, Got1/SFT2-like;-	-	[Got1/Sft2-like protein] [Got1-domain-containing protein] [probable protein GOT1] [got1 family protein] [Uncharacterized protein] [unnamed protein product] [vesicle transport protein] [hypothetical protein]
	F9X0I8	2.04301	0.0496409		12352.4	25927.3		Mycgr3G102849	Mycgr3P102849	DOMAIN PROTEIN, PUTATIVE (AFU_ORTHOLOGUE AFUA_5G01990)-RELATED-RELATED;Osmotin, thaumatin-like protein;consensus disorder prediction	Osmotin/thaumatin-like superfamily;-	MetaCyc: PWY-1921|MetaCyc: PWY-2343|MetaCyc: PWY-5821|MetaCyc: PWY-5976|MetaCyc: PWY-6527|MetaCyc: PWY-6735|MetaCyc: PWY-6737|MetaCyc: PWY-6749|MetaCyc: PWY-6784|MetaCyc: PWY-6821|MetaCyc: PWY-6848|MetaCyc: PWY-6855|MetaCyc: PWY-6906|MetaCyc: PWY-6972|M	[unnamed protein product] [uncharacterized protein] [Antigenic thaumatin-like protein]
	F9X9D5	2.03975	0.000739018		506.095	1042.87		Mycgr3G92365	Mycgr3P92365				[unnamed protein product] [hypothetical protein]
	F9XML1	2.03886	1.19008e-06		435.958	893.095		Mycgr3G76675	Mycgr3P76675	alpha/beta hydrolase;Serine carboxypeptidase S28;PROTEASE S28 PRO-X CARBOXYPEPTIDASE-RELATED;SERINE PEPTIDASE;alpha/beta-Hydrolases	Alpha/Beta hydrolase fold;Peptidase S28;Alpha/Beta hydrolase fold	MetaCyc: PWY-1061|MetaCyc: PWY-1121|MetaCyc: PWY-1186|MetaCyc: PWY-1801|MetaCyc: PWY-181|MetaCyc: PWY-1822|MetaCyc: PWY-1901|MetaCyc: PWY-1921|MetaCyc: PWY-1961|MetaCyc: PWY-1981|MetaCyc: PWY-2002|MetaCyc: PWY-2021|MetaCyc: PWY-2055|MetaCyc: PWY-2083|MetaCyc: PWY-2321|MetaCyc: PWY-2343|MetaCyc: PWY-2541|MetaCyc: PWY-2601|MetaCyc: PWY-2881|MetaCyc: PWY-2901|MetaCyc: PWY-2902|MetaCyc: PWY-3162|Meta…	[probable extracellular serine carboxypeptidase] [serine peptidase, partial] [hypothetical protein] [unnamed protein product]
	F9X025	2.03853	2.50244e-05		565.411	1160.55		Mycgr3G66122	Mycgr3P66122	DNA Cyclobutane Dipyrimidine Photolyase, subunit A, domain 3;HUPs;DNA photolyase;FAD binding domain of DNA photolyase;Photolyase/cryptochrome alpha/beta domain profile.;CRYPTOCHROME;(6-4)-PHOTOLYASE, ISOFORM A;Cryptochrome/photolyase FAD-binding domain;Cryptochrome/photolyase, N-terminal domain;consensus disorder prediction	Rossmann-like alpha/beta/alpha sandwich fold;DNA photolyase, N-terminal;Cryptochrome/DNA photolyase, FAD-binding domain;DNA photolyase, N-terminal;Cryptochrome/DNA photolyase class 1;Cryptochrome/DNA photolyase, FAD-binding domain-like superfamily;C	MetaCyc: PWY-3561|MetaCyc: PWY-4983|MetaCyc: PWY-4984|MetaCyc: PWY-5|MetaCyc: PWY-5154|MetaCyc: PWY-5188|MetaCyc: PWY-5278|MetaCyc: PWY-5303|MetaCyc: PWY-5340|MetaCyc: PWY-5381|MetaCyc: PWY-5523|MetaCyc: PWY-5653|MetaCyc: PWY-5679|MetaCyc: PWY-5737|Me	[cryptochrome-2-like] [protein] [putative 6-4 photolyase] [FAD binding domain of DNA photolyase-domain-containing protein] [unnamed protein product] [hypothetical protein]
	F9XJN4	2.035	0.0172289		179.824	372.911		Mycgr3G82188	Mycgr3P82188				[hypothetical protein partial]
	F9XGZ2	2.03341	4.79044e-06		166.259	340.804		Mycgr3G95038	Mycgr3P95038	Glucose Oxidase, domain 3;GMC oxidoreductase;GMC oxidoreductase;Alcohol_oxidase;GMC oxidoreductases signature 2.;GLUCOSE-METHANOL-CHOLINE GMC OXIDOREDUCTASE;DEHYDROGENASE XPTC-RELATED;FAD/NAD(P)-binding domain;FAD-linked reductases, C-terminal domain	FAD/NAD(P)-binding domain superfamily;Glucose-methanol-choline oxidoreductase, N-terminal;Glucose-methanol-choline oxidoreductase, C-terminal;Glucose-methanol-choline oxidoreductase;Glucose-methanol-choline oxidoreductase, N-terminal;Glucose-methanol-ch	MetaCyc: PWY-0|MetaCyc: PWY-101|MetaCyc: PWY-1061|MetaCyc: PWY-1121|MetaCyc: PWY-1186|MetaCyc: PWY-1187|MetaCyc: PWY-1381|MetaCyc: PWY-2|MetaCyc: PWY-2083|MetaCyc: PWY-2181|MetaCyc: PWY-2229|MetaCyc: PWY-2261|MetaCyc: PWY-2421|MetaCyc: PWY-2467|MetaCyc:	[Dehydrogenase xptC] [hypothetical protein partial] [GMC oxidoreductase] [related to Versicolorin B synthase] [Oxygen-dependent choline dehydrogenase] [glucose-methanol-choline oxidoreductase:gmc oxidoreductase like protein] [unnamed protein product]
	F9X9N0	2.03336	0.00055314		3137.08	6441.91		Mycgr3G99976	Mycgr3P99976	consensus disorder prediction	-	-	[hypothetical protein]
	F9X957	2.03104	0.0170201		2093.29	4331.2		Mycgr3G58200	Mycgr3P58200	ABC transporter;ABC-2 type transporter;ABC-2 type transporter;ABC transporters family signature.;ATP-binding cassette, ABC transporter-type domain profile.;ABC TRANSPORTER G FAMILY MEMBER 28;ATP-BINDING CASSETTE SUB-FAMILY G MEMBER 5;AAA_5;P-loop contai	P-loop containing nucleoside triphosphate hydrolase;ABC transporter-like, ATP-binding domain;ABC-2 type transporter;ABC transporter family G domain;ABC transporter-like, conserved site;ABC transporter-like, ATP-binding domain;AAA+ ATPase domain;P-loop containing nucleoside triphosphate hydrolase;-	MetaCyc: PWY-102|MetaCyc: PWY-1061|MetaCyc: PWY-1187|MetaCyc: PWY-1281|MetaCyc: PWY-1722|MetaCyc: PWY-181|MetaCyc: PWY-2083|MetaCyc: PWY-2161|MetaCyc: PWY-2201|MetaCyc: PWY-2681|MetaCyc: PWY-2781|MetaCyc: PWY-2821|MetaCyc: PWY-3542|MetaCyc: PWY-361|MetaCyc: PWY-3841|MetaCyc: PWY-3961|MetaCyc: PWY-4021|MetaCyc: PWY-4061|MetaCyc: PWY-4161|MetaCyc: PWY-4621|MetaCyc: PWY-4801|MetaCyc: PWY-4922|MetaCy…	[ABC transporter G family member 12] [unnamed protein product] [hypothetical protein] [probable transporter, ABC superfamily (Breast cancer resistance protein)]
	F9X361	2.03085	5.47523e-05		641.361	1311.46		Mycgr3G68955	Mycgr3P68955	short chain dehydrogenase;Glucose/ribitol dehydrogenase family signature;Short-chain dehydrogenases/reductases family signature.;SHORT CHAIN DEHYDROGENASE/REDUCTASE FAMILY (AFU_ORTHOLOGUE AFUA_5G12480);NAD(P)-binding Rossmann-fold domains;SDR_c	Short-chain dehydrogenase/reductase SDR;Short-chain dehydrogenase/reductase SDR;Short-chain dehydrogenase/reductase, conserved site;NAD(P)-binding domain superfamily;-	MetaCyc: PWY-1121|MetaCyc: PWY-1186|MetaCyc: PWY-1361|MetaCyc: PWY-2503|MetaCyc: PWY-2541|MetaCyc: PWY-2582|MetaCyc: PWY-2601|MetaCyc: PWY-282|MetaCyc: PWY-3061|MetaCyc: PWY-3162|MetaCyc: PWY-321|MetaCyc: PWY-3261|MetaCyc: PWY-361|MetaCyc: PWY-3722|Meta	[related to gluconate 5-dehydrogenase] [putative oxidoreductase YkvO] [hypothetical protein] [NAD(P)-binding protein] [unnamed protein product] [Short-chain dehydrogenase/reductase SAT3]
	F9XRW5	2.03019	0.000418564		42.3678	86.3872		Mycgr3G97959	Mycgr3P97959	consensus disorder prediction	-	-	[unnamed protein product] [hypothetical protein]
	F9XDG2	2.02782	2.37342e-05		463.193	944.165		Mycgr3G14673	Mycgr3P14673	BETA1,3-GALACTOSYLTRANSFERASE;-	-	-	[glycosyltransferase family 31 protein, partial] [uncharacterized protein] [hypothetical protein] [unnamed protein product]
	F9XLK8	2.02736	0.000114282		111.195	227.127		Mycgr3G105892	Mycgr3P105892				[hypothetical protein partial]
	F9X479	2.02635	0.0483674		460.222	957.85		Mycgr3G67942	Mycgr3P67942	consensus disorder prediction	-	-	[unnamed protein product] [hypothetical protein] [related to sialidase]
	F9WZ21	2.02624	0.000667999		118.002	241.346		Mycgr3G65661	Mycgr3P65661	MFS general substrate transporter like domains;Sugar (and other) transporter;Major facilitator superfamily (MFS) profile.;PLASTIDIC GLUCOSE TRANSPORTER 4;ALPHA-GLUCOSIDES PERMEASE MPH2-RELATED;MFS general substrate transporter;SP: MFS transporter, sugar porter (SP) family	MFS transporter superfamily;Major facilitator, sugar transporter-like;Major facilitator superfamily domain;MFS transporter superfamily;Sugar/inositol transporter	MetaCyc: PWY-5129|MetaCyc: PWY-6322|MetaCyc: PWY-6369|MetaCyc: PWY-6626|MetaCyc: PWY-6682|MetaCyc: PWY-6955|MetaCyc: PWY-7077|MetaCyc: PWY-7321|MetaCyc: PWY-7740|MetaCyc: PWY-7769|MetaCyc: PWY-7884|MetaCyc: PWY-7886|MetaCyc: PWY-7948|MetaCyc: PWY-7975|MetaCyc: PWY-8129|Reactome: R-BTA-112311|Reactome: R-BTA-181430|Reactome: R-BTA-189200|Reactome: R-BTA-196757|Reactome: R-BTA-2161517|Reactome: R-B…	[hypothetical protein] [General alpha-glucoside permease] [unnamed protein product] [general substrate transporter]
	F9XP43	2.02555	0.00378092		367.533	754.146		Mycgr3G27411	Mycgr3P27411	Protein tyrosine phosphatase superfamily;Tyrosine phosphatase family;Tyrosine specific protein phosphatases active site.;TYROSINE-PROTEIN PHOSPHATASE;TYROSINE-PROTEIN PHOSPHATASE-LIKE PROTEIN OCA2;(Phosphotyrosine protein) phosphatases II	Protein-tyrosine phosphatase-like;Atypical dual-specificity phosphatase Siw14-like;Protein-tyrosine phosphatase, active site;Protein-tyrosine phosphatase-like	MetaCyc: PWY-4702|MetaCyc: PWY-5083|MetaCyc: PWY-5269|MetaCyc: PWY-5491|MetaCyc: PWY-5668|MetaCyc: PWY-6148|MetaCyc: PWY-6352|MetaCyc: PWY-6365|MetaCyc: PWY-6366|MetaCyc: PWY-6367|MetaCyc: PWY-6368|MetaCyc: PWY-6456|MetaCyc: PWY-6575|MetaCyc: PWY-6580|MetaCyc: PWY-6627|MetaCyc: PWY-6686|MetaCyc: PWY-6720|MetaCyc: PWY-6724|MetaCyc: PWY-6955|MetaCyc: PWY-6990|MetaCyc: PWY-6991|MetaCyc: PWY-7018|Met…	[tyrosine protein phosphatase 7, partial] [unnamed protein product] [uncharacterized protein] [hypothetical protein]
	F9X2T7	2.02546	0.00973822		76.5816	157.52		Mycgr3G68068	Mycgr3P68068	Serine carboxypeptidase;Carboxypeptidase C serine protease (S10) family signature;SERINE PROTEASE FAMILY S10 SERINE CARBOXYPEPTIDASE;CARBOXYPEPTIDASE 2-RELATED;alpha/beta-Hydrolases;consensus disorder prediction	Peptidase S10, serine carboxypeptidase;Peptidase S10, serine carboxypeptidase;Peptidase S10, serine carboxypeptidase;Alpha/Beta hydrolase fold;-	MetaCyc: PWY-3301|MetaCyc: PWY-361|MetaCyc: PWY-4801|MetaCyc: PWY-4922|MetaCyc: PWY-5048|MetaCyc: PWY-5139|MetaCyc: PWY-5268|MetaCyc: PWY-5284|MetaCyc: PWY-5292|MetaCyc: PWY-5307|MetaCyc: PWY-5313|MetaCyc: PWY-5353|MetaCyc: PWY-5400|MetaCyc: PWY-5437|MetaCyc: PWY-5473|MetaCyc: PWY-5475|MetaCyc: PWY-5477|MetaCyc: PWY-5660|MetaCyc: PWY-5706|MetaCyc: PWY-5707|MetaCyc: PWY-5710|MetaCyc: PWY-5794|Meta…	[alpha/beta-hydrolase] [unnamed protein product] [hypothetical protein] [putative carboxypeptidase 2]
	F9WZ75	2.02517	4.9453e-06		1539.73	3134.99		Mycgr3G102416	Mycgr3P102416	Rad4 transglutaminase-like domain;PEPTIDE N-GLYCANASE PNGASE -RELATED;PEPTIDE-N(4)-(N-ACETYL-BETA-GLUCOSAMINYL)ASPARAGINE AMIDASE;TG_5;Cysteine proteinases;consensus disorder prediction	Rad4/PNGase transglutaminase-like fold;Transglutaminase-like;Papain-like cysteine peptidase superfamily;-	Reactome: R-DME-5696394|Reactome: R-DME-5696395|Reactome: R-HSA-3108214|Reactome: R-HSA-5696394|Reactome: R-HSA-5696395|Reactome: R-MMU-3108214|Reactome: R-MMU-5696394|Reactome: R-MMU-5696395|Reactome: R-SPO-3108214|Reactome: R-SPO-5696395;MetaCyc	[unnamed protein product] [Protein PNG1] [hypothetical protein] [protein png1] [protein PNG1-like]
	F9XJ19	2.02156	1.53231e-06		320.732	651.798		Mycgr3G47956	Mycgr3P47956	Cytochrome P450;Cytochrome P450;E-class P450 group I signature;CYTOCHROME P450;CYTOCHROME P450 MONOOXYGENASE AUSG-RELATED;Cytochrome P450	Cytochrome P450 superfamily;Cytochrome P450;Cytochrome P450, E-class, group I;Cytochrome P450 superfamily	MetaCyc: PWY-1121|MetaCyc: PWY-1186|MetaCyc: PWY-1187|MetaCyc: PWY-1381|MetaCyc: PWY-2002|MetaCyc: PWY-2083|MetaCyc: PWY-2181|MetaCyc: PWY-2229|MetaCyc: PWY-2421|MetaCyc: PWY-2463|MetaCyc: PWY-2464|MetaCyc: PWY-2467|MetaCyc: PWY-2541|MetaCyc: PWY-2582|MetaCyc: PWY-2601|MetaCyc: PWY-2681|MetaCyc: PWY-2724|MetaCyc: PWY-2761|MetaCyc: PWY-2961|MetaCyc: PWY-2981|MetaCyc: PWY-3061|MetaCyc: PWY-3101|Met…	[steroid 11-alpha-hydroxylase] [related to gibberellin cluster-GA14-synthase] [ent-kaurene oxidase] [cytochrome P450] [hypothetical protein] [unnamed protein product] [related to cytochrome P450 monooxygenase (lovA)]
	F9X8I1	2.02124	0.000488329		103.21	210.798		Mycgr3G40021	Mycgr3P40021	Mycotoxin biosynthesis protein UstYa;YALI0B05434P;YALI0B05434P	Mycotoxin biosynthesis protein UstYa-like;Mycotoxin biosynthesis protein UstYa-like;-	MetaCyc: PWY-5660;MetaCyc: PWY-5660;-	[Cyclochlorotine biosynthesis protein O] [unnamed protein product] [Tat pathway signal sequence] [DUF3328 protein] [hypothetical protein]
	F9WZR7	2.01773	0.00860696		379.144	775.88		Mycgr3G88982	Mycgr3P88982	consensus disorder prediction	-	-	[Ca2+-modulated nonselective cation channel polycystin] [uncharacterized protein] [hypothetical protein] [mucin-2-like] [unnamed protein product]
	F9XPV7	2.00899	1.34513e-06		133.479	269.505		Mycgr3G106482	Mycgr3P106482				[hypothetical protein]
	F9XJN0	2.00395	7.16786e-05		506.525	1021.97		Mycgr3G110840	Mycgr3P110840	Proline rich extensin signature;consensus disorder prediction	-	-	[hypothetical protein]
	F9X653	2.00363	1.08987e-05		188.253	378.754		Mycgr3G39191	Mycgr3P39191	Mannosyltransferase (PIG-V);GPI MANNOSYLTRANSFERASE 2;GPI MANNOSYLTRANSFERASE 2;consensus disorder prediction	GPI mannosyltransferase 2;GPI mannosyltransferase 2;-	MetaCyc: PWY-1901|MetaCyc: PWY-1961|MetaCyc: PWY-1981|MetaCyc: PWY-2021|MetaCyc: PWY-2881|MetaCyc: PWY-2901|MetaCyc: PWY-2902|MetaCyc: PWY-4421|MetaCyc: PWY-5094|MetaCyc: PWY-5105|MetaCyc: PWY-5129|MetaCyc: PWY-5139|MetaCyc: PWY-5160|MetaCyc: PWY-5161|MetaCyc: PWY-5268|MetaCyc: PWY-5284|MetaCyc: PWY-5286|MetaCyc: PWY-5310|MetaCyc: PWY-5312|MetaCyc: PWY-5313|MetaCyc: PWY-5320|MetaCyc: PWY-5321|Met…	[glycosyltransferase family 76 protein, partial] [gpi mannosyltransferase 2 like protein] [hypothetical protein] [ER membrane glycoprotein subunit of the GPI transamidase complex-like protein] [unnamed protein product]
	F9XC25	2.003	0.0208676		21.198	43.7125		Mycgr3G93450	Mycgr3P93450	MFS general substrate transporter like domains;Sugar (and other) transporter;Sugar transport proteins signature 2.;Major facilitator superfamily (MFS) profile.;PLASTIDIC GLUCOSE TRANSPORTER 4;ALPHA-GLUCOSIDES PERMEASE MPH2-RELATED;MFS general substrate transporter;SP: MFS transporter, sugar porter (SP) family	MFS transporter superfamily;Major facilitator, sugar transporter-like;Sugar transporter, conserved site;Major facilitator superfamily domain;MFS transporter superfamily;Sugar/inositol transporter	MetaCyc: PWY-5129|MetaCyc: PWY-6322|MetaCyc: PWY-6369|MetaCyc: PWY-6626|MetaCyc: PWY-6682|MetaCyc: PWY-6955|MetaCyc: PWY-7077|MetaCyc: PWY-7321|MetaCyc: PWY-7740|MetaCyc: PWY-7769|MetaCyc: PWY-7884|MetaCyc: PWY-7886|MetaCyc: PWY-7948|MetaCyc: PWY-7975|MetaCyc: PWY-8129|Reactome: R-BTA-112311|Reactome: R-BTA-181430|Reactome: R-BTA-189200|Reactome: R-BTA-196757|Reactome: R-BTA-2161517|Reactome: R-B…	[mfs transporter, sp family, general alpha glucoside:h+ symporter] [hypothetical protein] [probable Maltose permease] [major facilitator superfamily transporter] [Uncharacterized protein] [unnamed protein product]
	F9XHN1	1.99934	5.46152e-05		475.576	956.474		Mycgr3G46630	Mycgr3P46630	Coil;Arfaptin homology (AH) domain/BAR domain;BAR domain;BAR domain profile.;SH3 DOMAIN-CONTAINING;BAR DOMAIN PROTEIN (AFU_ORTHOLOGUE AFUA_5G06340);5bar;BAR/IMD domain-like	AH/BAR domain superfamily;BAR domain;BAR domain;BAR domain;AH/BAR domain superfamily	MetaCyc: PWY-4661|MetaCyc: PWY-6361|MetaCyc: PWY-6362|MetaCyc: PWY-6369|MetaCyc: PWY-6372|MetaCyc: PWY-6554|Reactome: R-BTA-182971|Reactome: R-CEL-182971|Reactome: R-CEL-194840|Reactome: R-CEL-432720|Reactome: R-CEL-432722|Reactome: R-CEL-437239|Reactom	[BAR-domain-containing protein] [related to lysophosphatidic acid acyltransferase endophilin/SH3GL, involved in synaptic vesicle formation] [Meiotically up-regulated gene 137 protein] [hypothetical protein] [unnamed protein product]
	F9XE47	1.9992	0.000499642		124.684	252.322		Mycgr3G109703	Mycgr3P109703	MFS general substrate transporter like domains;Major Facilitator Superfamily;Major facilitator superfamily (MFS) profile.;MAJOR FACILITATOR SUPERFAMILY;MFS general substrate transporter;consensus disorder prediction	MFS transporter superfamily;Major facilitator superfamily;Major facilitator superfamily domain;MFS transporter superfamily;-	MetaCyc: PWY-5129|MetaCyc: PWY-6322|MetaCyc: PWY-6369|MetaCyc: PWY-6626|MetaCyc: PWY-6682|MetaCyc: PWY-6955|MetaCyc: PWY-7077|MetaCyc: PWY-7321|MetaCyc: PWY-7740|MetaCyc: PWY-7769|MetaCyc: PWY-7884|MetaCyc: PWY-7886|MetaCyc: PWY-7948|MetaCyc: PWY-7975|MetaCyc: PWY-8129|Reactome: R-BTA-112311|Reactome: R-BTA-181430|Reactome: R-BTA-189200|Reactome: R-BTA-196757|Reactome: R-BTA-2161517|Reactome: R-B…	[MFS multidrug transporter-like protein] [putative transporter C3H1.06c] [Efflux pump FUS6] [hypothetical protein] [unnamed protein product] [major facilitator superfamily transporter protein] [putative major facilitator superfamily transporter, partial]
	F9X9G6	1.99833	0.016059		836.879	1701.16		Mycgr3G57734	Mycgr3P57734	WD domain, G-beta repeat;G protein beta WD-40 repeat signature;Trp-Asp (WD) repeats signature.;Trp-Asp (WD) repeats profile.;Trp-Asp (WD) repeats circular profile.;RECEPTOR FOR ACTIVATED PROTEIN KINASE C RACK1;WD40_4;WD40 repeat-like;WD40	WD40/YVTN repeat-like-containing domain superfamily;WD40 repeat;G-protein beta WD-40 repeat;WD40 repeat, conserved site;WD40 repeat;WD40 repeat;WD40-repeat-containing domain superfamily;-	MetaCyc: PWY-1921|MetaCyc: PWY-2343|MetaCyc: PWY-301|MetaCyc: PWY-4702|MetaCyc: PWY-5136|MetaCyc: PWY-5381|MetaCyc: PWY-5397|MetaCyc: PWY-5491|MetaCyc: PWY-5660|MetaCyc: PWY-5821|MetaCyc: PWY-5922|MetaCyc: PWY-5923|MetaCyc: PWY-5924|MetaCyc: PWY-5927|MetaCyc: PWY-5958|MetaCyc: PWY-5976|MetaCyc: PWY-6047|MetaCyc: PWY-6148|MetaCyc: PWY-6289|MetaCyc: PWY-6352|MetaCyc: PWY-6362|MetaCyc: PWY-6363|Meta…	[G protein beta subunit] [wd40 repeat-like protein] [probable CPC2 protein] [guanine nucleotide-binding protein subunit beta-like protein] [WD repeat-containing protein 51A] [hypothetical protein]
	None	1.99724	6.04133e-06		49.4455	99.2081		Mycgr3G27364	Mycgr3P27364	Coil	-	-	[unnamed protein product]
	F9X551	1.99594	1.25696e-05		1829.81	3673.76		Mycgr3G69850	Mycgr3P69850	Translation factors;Oxidoreductase NAD-binding domain;FAD binding domain;Flavoprotein pyridine nucleotide cytochrome reductase signature;Ferredoxin reductase-type FAD binding domain profile.;NITRIC OXIDE SYNTHASE-RELATED;METHIONINE SYNTHASE REDUCTASE;	NADPH-cytochrome p450 reductase, FAD-binding, alpha-helical domain superfamily;Ferredoxin-NADP reductase (FNR), nucleotide-binding domain;Oxidoreductase FAD/NAD(P)-binding;Sulfite reductase [NADPH] flavoprotein alpha-component-like, FAD-binding;Flavoprotein pyridine nucleotide cytochrome reductase;FAD-binding domain, ferredoxin reductase-type;Ferredoxin-NADP reductase (FNR), nucleotide-binding do…	MetaCyc: PWY-1121|MetaCyc: PWY-2181|MetaCyc: PWY-2229|MetaCyc: PWY-2467|MetaCyc: PWY-2541|MetaCyc: PWY-2582|MetaCyc: PWY-2681|MetaCyc: PWY-2724|MetaCyc: PWY-361|MetaCyc: PWY-4983|MetaCyc: PWY-5035|MetaCyc: PWY-5047|MetaCyc: PWY-5048|MetaCyc: PWY-5061|MetaCyc: PWY-5161|MetaCyc: PWY-5168|MetaCyc: PWY-5203|MetaCyc: PWY-5287|MetaCyc: PWY-5316|MetaCyc: PWY-5422|MetaCyc: PWY-5451|MetaCyc: PWY-5473|Meta…	[fad binding domain-containing protein] [protein] [putative FAD-binding protein] [related to NADP/FAD dependent oxidoreductase] [uncharacterized FAD-binding protein C12C2.03c-like] [hypothetical protein] [unnamed protein product]
	F9XCR3	1.99233	1.25033e-05		95.4078	191.407		Mycgr3G93707	Mycgr3P93707	consensus disorder prediction	-	-	[unnamed protein product] [hypothetical protein]
	F9X799	1.99117	0.00631774		691.909	1396.35		Mycgr3G103824	Mycgr3P103824	Coil;50S ribosomal protein L13e [rpl13e].;Ribosomal protein L13e;Ribosomal protein L13e signature.;60S RIBOSOMAL PROTEIN L13;60S RIBOSOMAL PROTEIN L13;consensus disorder prediction	Ribosomal protein L13e;Ribosomal protein L13e;Ribosomal protein L13e, conserved site;Ribosomal protein L13e;-	Reactome: R-CEL-156827|Reactome: R-CEL-1799339|Reactome: R-CEL-72689|Reactome: R-CEL-72706|Reactome: R-CEL-975956|Reactome: R-CEL-975957|Reactome: R-DDI-156827|Reactome: R-DDI-1799339|Reactome: R-DDI-72689|Reactome: R-DDI-72706|Reactome: R-DDI-975956|	[unnamed protein product] [hypothetical protein]
	None	1.99048	0.0451875		1157.6	2359.47		Mycgr3G110616	Mycgr3P110616	ABC transporter;ABC-2 type transporter;ABC-2 type transporter;ABC transporters family signature.;ATP-binding cassette, ABC transporter-type domain profile.;ABC TRANSPORTER G FAMILY MEMBER 28;ATP-BINDING CASSETTE SUB-FAMILY G MEMBER 5;AAA_5;P-loop contai	P-loop containing nucleoside triphosphate hydrolase;ABC transporter-like, ATP-binding domain;ABC-2 type transporter;ABC transporter family G domain;ABC transporter-like, conserved site;ABC transporter-like, ATP-binding domain;AAA+ ATPase domain;P-loop containing nucleoside triphosphate hydrolase;-	MetaCyc: PWY-102|MetaCyc: PWY-1061|MetaCyc: PWY-1187|MetaCyc: PWY-1281|MetaCyc: PWY-1722|MetaCyc: PWY-181|MetaCyc: PWY-2083|MetaCyc: PWY-2161|MetaCyc: PWY-2201|MetaCyc: PWY-2681|MetaCyc: PWY-2781|MetaCyc: PWY-2821|MetaCyc: PWY-3542|MetaCyc: PWY-361|MetaCyc: PWY-3841|MetaCyc: PWY-3961|MetaCyc: PWY-4021|MetaCyc: PWY-4061|MetaCyc: PWY-4161|MetaCyc: PWY-4621|MetaCyc: PWY-4801|MetaCyc: PWY-4922|MetaCy…	[probable transporter, ABC superfamily (Breast cancer resistance protein)] [fbfef91f-2079-4571-b9c2-005dc360d99e] [hypothetical protein] [putative abc transporter protein] [unnamed protein product] [ABC transporter G family member 12]
	F9XGG4	1.99022	0.00394563		256.626	516.748		Mycgr3G110058	Mycgr3P110058	WD domain, G-beta repeat;G protein beta WD-40 repeat signature;Trp-Asp (WD) repeats signature.;Trp-Asp (WD) repeats profile.;Trp-Asp (WD) repeats circular profile.;U3 SMALL NUCLEOLAR RNA INTERACTING PROTEIN 2;U3 SMALL NUCLEOLAR RNA-INTERACTING PROTEIN 2;WD40_4;WD40 repeat-like;consensus disorder prediction	WD40 repeat;G-protein beta WD-40 repeat;WD40 repeat, conserved site;WD40 repeat;Ribosomal RNA-processing protein Rrp9-like;WD40 repeat;WD40-repeat-containing domain superfamily;-	MetaCyc: PWY-5381|MetaCyc: PWY-6289|MetaCyc: PWY-6362|MetaCyc: PWY-6363|MetaCyc: PWY-6364|MetaCyc: PWY-6368|MetaCyc: PWY-6462|MetaCyc: PWY-6463|MetaCyc: PWY-6682|MetaCyc: PWY-6841|MetaCyc: PWY-7511|MetaCyc: PWY-7546|MetaCyc: PWY-7815|MetaCyc: PWY-7816|MetaCyc: PWY-7817|MetaCyc: PWY-7818|MetaCyc: PWY-7831|MetaCyc: PWY-7832|MetaCyc: PWY-7887|Reactome: R-BTA-141430|Reactome: R-BTA-1632852|Reactome: …	[uncharacterized WD repeat-containing protein C2E1P5.05-like] [WD40 repeat-like protein] [hypothetical protein] [related to a component of the yeast U3 snoRNP Rrp9p] [unnamed protein product] [rRNA processing protein RRP9]
	F9XFD5	1.98492	7.5639e-05		42.3608	84.1933		Mycgr3G44640	Mycgr3P44640	Cytochrome P450;Cytochrome P450;E-class P450 group IV signature;Cytochrome P450 cysteine heme-iron ligand signature.;CYTOCHROME P450;CYTOCHROME P450 MONOOXYGENASE AUSG-RELATED;Cytochrome P450	Cytochrome P450 superfamily;Cytochrome P450;Cytochrome P450, E-class, group IV;Cytochrome P450, conserved site;Cytochrome P450 superfamily	MetaCyc: PWY-1121|MetaCyc: PWY-1186|MetaCyc: PWY-1187|MetaCyc: PWY-1381|MetaCyc: PWY-2002|MetaCyc: PWY-2083|MetaCyc: PWY-2181|MetaCyc: PWY-2229|MetaCyc: PWY-2421|MetaCyc: PWY-2463|MetaCyc: PWY-2464|MetaCyc: PWY-2467|MetaCyc: PWY-2541|MetaCyc: PWY-2582|MetaCyc: PWY-2601|MetaCyc: PWY-2681|MetaCyc: PWY-2724|MetaCyc: PWY-2761|MetaCyc: PWY-2961|MetaCyc: PWY-2981|MetaCyc: PWY-3061|MetaCyc: PWY-3101|Met…	[unnamed protein product] [hypothetical protein] [Ent-kaurene oxidase] [cytochrome P450 monooxygenase-like protein 4]
	F9XJ16	1.98317	0.0131435		30.6856	61.6915		Mycgr3G105651	Mycgr3P105651				[unnamed protein product] [hypothetical protein]
	F9XJ54	1.97849	0.00243123		355.474	710.531		Mycgr3G105666	Mycgr3P105666				[unnamed protein product] [hypothetical protein]
	F9XEP0	1.97644	0.0222929		6585.18	13249.9		Mycgr3G110076	Mycgr3P110076	SIS domain;Glutamine amidotransferase domain;Glutamine amidotransferase type 2 domain profile.;SIS domain profile.;GLUCOSAMINE--FRUCTOSE-6-PHOSPHATE AMINOTRANSFERASE, ISOMERIZING;GLUTAMINE--FRUCTOSE-6-PHOSPHATE AMINOTRANSFERASE [ISOMERIZING] 2;SIS domai	SIS domain;Glutamine amidotransferase type 2 domain;SIS domain;Nucleophile aminohydrolases, N-terminal;GlmS/AgaS, SIS domain 1;GlmS/FrlB, SIS domain 2	MetaCyc: PWY-1269|MetaCyc: PWY-1861|MetaCyc: PWY-2722|MetaCyc: PWY-2723|MetaCyc: PWY-2942|MetaCyc: PWY-3801|MetaCyc: PWY-3861|MetaCyc: PWY-3881|MetaCyc: PWY-5054|MetaCyc: PWY-5384|MetaCyc: PWY-5514|MetaCyc: PWY-5659|MetaCyc: PWY-5661|MetaCyc: PWY-5941|M	[hypothetical protein]
	F9X702	1.97606	0.00456506		59.2715	118.928		Mycgr3G70079	Mycgr3P70079	alpha/beta hydrolase;Serine carboxypeptidase S28;PROTEASE S28 PRO-X CARBOXYPEPTIDASE-RELATED;SERINE PEPTIDASE;alpha/beta-Hydrolases	Alpha/Beta hydrolase fold;Peptidase S28;Alpha/Beta hydrolase fold	MetaCyc: PWY-1061|MetaCyc: PWY-1121|MetaCyc: PWY-1186|MetaCyc: PWY-1801|MetaCyc: PWY-181|MetaCyc: PWY-1822|MetaCyc: PWY-1901|MetaCyc: PWY-1921|MetaCyc: PWY-1961|MetaCyc: PWY-1981|MetaCyc: PWY-2002|MetaCyc: PWY-2021|MetaCyc: PWY-2055|MetaCyc: PWY-2083|MetaCyc: PWY-2321|MetaCyc: PWY-2343|MetaCyc: PWY-2541|MetaCyc: PWY-2601|MetaCyc: PWY-2881|MetaCyc: PWY-2901|MetaCyc: PWY-2902|MetaCyc: PWY-3162|Meta…	[unnamed protein product] [hypothetical protein]
	F9XJP1	1.97363	0.0239272		221.308	445.466		Mycgr3G62624	Mycgr3P62624	alpha/beta hydrolase;Serine carboxypeptidase S28;PROTEASE S28 PRO-X CARBOXYPEPTIDASE-RELATED;SERINE PEPTIDASE;alpha/beta-Hydrolases	Alpha/Beta hydrolase fold;Peptidase S28;Alpha/Beta hydrolase fold	MetaCyc: PWY-1061|MetaCyc: PWY-1121|MetaCyc: PWY-1186|MetaCyc: PWY-1801|MetaCyc: PWY-181|MetaCyc: PWY-1822|MetaCyc: PWY-1901|MetaCyc: PWY-1921|MetaCyc: PWY-1961|MetaCyc: PWY-1981|MetaCyc: PWY-2002|MetaCyc: PWY-2021|MetaCyc: PWY-2055|MetaCyc: PWY-2083|MetaCyc: PWY-2321|MetaCyc: PWY-2343|MetaCyc: PWY-2541|MetaCyc: PWY-2601|MetaCyc: PWY-2881|MetaCyc: PWY-2901|MetaCyc: PWY-2902|MetaCyc: PWY-3162|Meta…	[unnamed protein product] [hypothetical protein] [probable extracellular serine carboxypeptidase] [putative serine protease EDA2]
	F9X5U3	1.96858	0.000417532		38.6421	76.6469		Mycgr3G92024	Mycgr3P92024	RNI-like;consensus disorder prediction	-	-	[unnamed protein product] [hypothetical protein]
	F9XII1	1.96497	0.0288908		1144.17	2291.03		Mycgr3G101035	Mycgr3P101035	Domain of unknown function (DUF1996);WSC DOMAIN-CONTAINING PROTEIN;consensus disorder prediction	Domain of unknown function DUF1996;-	-	[unnamed protein product] [WSC domain-containing protein] [related to glyoxal oxidase precursor]
	F9X6W8	1.96329	0.000797067		237.211	469.382		Mycgr3G91834	Mycgr3P91834	consensus disorder prediction	-	-	[unnamed protein product] [hypothetical protein]
	F9X176	1.96262	0.0180483		63.4636	126.526		Mycgr3G31911	Mycgr3P31911	Chalcone and stilbene synthases, N-terminal domain;Chalcone and stilbene synthases, C-terminal domain;PKS_III;HYDROXYMETHYLGLUTARYL-COA SYNTHASE;TYPE III POLYKETIDE SYNTHASE A;Thiolase-like	Thiolase-like;Chalcone/stilbene synthase, N-terminal;Chalcone/stilbene synthase, C-terminal;Polyketide synthase, type III;Polyketide synthase, type III;Thiolase-like	MetaCyc: PWY-1121|MetaCyc: PWY-1187|MetaCyc: PWY-12|MetaCyc: PWY-1361|MetaCyc: PWY-1921|MetaCyc: PWY-2343|MetaCyc: PWY-2361|MetaCyc: PWY-2821|MetaCyc: PWY-321|MetaCyc: PWY-361|MetaCyc: PWY-4381|MetaCyc: PWY-4801|MetaCyc: PWY-4922|MetaCyc: PWY-5001|MetaCyc: PWY-5002|MetaCyc: PWY-5045|MetaCyc: PWY-5048|MetaCyc: PWY-5080|MetaCyc: PWY-5109|MetaCyc: PWY-5132|MetaCyc: PWY-5133|MetaCyc: PWY-5135|MetaCyc…	[RecName: Full=Type III polyketide synthase pspB; AltName: Full=Soppiline biosynthesis cluster protein B] [Phenylpropanoylacetyl-CoA synthase] [putative thiolase] [Uncharacterized protein] [polyketide synthase] [hypothetical protein]
	F9X3Z0	1.96206	4.45811e-05		351.709	694.031		Mycgr3G69021	Mycgr3P69021	MFS general substrate transporter like domains;Sugar (and other) transporter;Sugar transporter signature;Sugar transport proteins signature 1.;Sugar transport proteins signature 2.;Major facilitator superfamily (MFS) profile.;PLASTIDIC GLUCOSE TRANSPORTER 4;MSTA PROTEIN;MFS general substrate transporter;SP: MFS transporter, sugar porter (SP) family;MFS_HXT	MFS transporter superfamily;Major facilitator, sugar transporter-like;Sugar/inositol transporter;Sugar transporter, conserved site;Sugar transporter, conserved site;Major facilitator superfamily domain;MFS transporter superfamily;Sugar/inositol transporter;-	MetaCyc: PWY-5129|MetaCyc: PWY-6322|MetaCyc: PWY-6369|MetaCyc: PWY-6626|MetaCyc: PWY-6682|MetaCyc: PWY-6955|MetaCyc: PWY-7077|MetaCyc: PWY-7321|MetaCyc: PWY-7740|MetaCyc: PWY-7769|MetaCyc: PWY-7884|MetaCyc: PWY-7886|MetaCyc: PWY-7948|MetaCyc: PWY-7975|MetaCyc: PWY-8129|Reactome: R-BTA-112311|Reactome: R-BTA-181430|Reactome: R-BTA-189200|Reactome: R-BTA-196757|Reactome: R-BTA-2161517|Reactome: R-B…	[putative glucose transporter rco-3] [hypothetical protein partial] [related to transporter (major facilitator superfamily)] [putative glucose transporter-3462] [unnamed protein product]
	None	1.95821	0.000215128		107.769	212.617		Mycgr3G84369	Mycgr3P84369	ABC transporter type 1, transmembrane domain;ABC transporter;ABC transporter transmembrane region;ABC transporters family signature.;ATP-binding cassette, ABC transporter-type domain profile.;ABC transporter integral membrane type-1 fused domain profile.;ATP-BINDING CASSETTE SUB-FAMILY C;ABC MULTIDRUG TRANSPORTER (EUROFUNG);AAA_5;P-loop containing nucleoside triphosphate hydrolases;ABC transporte…	ABC transporter type 1, transmembrane domain superfamily;P-loop containing nucleoside triphosphate hydrolase;ABC transporter-like, ATP-binding domain;ABC transporter type 1, transmembrane domain;ABC transporter-like, conserved site;ABC transporter-like, ATP-binding domain;ABC transporter type 1, transmembrane domain;AAA+ ATPase domain;P-loop containing nucleoside triphosphate hydrolase;ABC transp…	MetaCyc: PWY-4061|MetaCyc: PWY-6409|MetaCyc: PWY-6842|MetaCyc: PWY-6972|MetaCyc: PWY-7884|Reactome: R-CEL-1369007|Reactome: R-CEL-382556|Reactome: R-CEL-5627083|Reactome: R-CEL-8856825|Reactome: R-CEL-8856828|Reactome: R-CEL-9646399|Reactome: R-CEL-983170|Reactome: R-CFA-382556|Reactome: R-CFA-5627083|Reactome: R-CFA-5689880|Reactome: R-CFA-8856825|Reactome: R-CFA-8856828|Reactome: R-CFA-9646399|…	[ABC transporter FUM19-like] [canalicular multispecific organic anion transporter 1] [hypothetical protein partial] [P-loop containing nucleoside triphosphate hydrolase protein] [unnamed protein product] [putative abc multidrug protein]
	F9XP72	1.95698	0.000962441		75.7828	149.101		Mycgr3G50206	Mycgr3P50206	MYND finger;Domain of unknown function (DUF4470);Zinc finger MYND-type signature.;Zinc finger MYND-type profile.;ANKYRIN REPEAT AND MYND DOMAIN-CONTAINING PROTEIN 2;HIT/MYND zinc finger-like	Zinc finger, MYND-type;Domain of unknown function DUF4470;Zinc finger, MYND-type;Zinc finger, MYND-type;-	MetaCyc: PWY-1061|MetaCyc: PWY-2083|MetaCyc: PWY-3542|MetaCyc: PWY-4021|MetaCyc: PWY-4161|MetaCyc: PWY-5059|MetaCyc: PWY-5105|MetaCyc: PWY-5209|MetaCyc: PWY-5287|MetaCyc: PWY-5301|MetaCyc: PWY-5305|MetaCyc: PWY-5479|MetaCyc: PWY-5665|MetaCyc: PWY-5729|M	[unnamed protein product] [uncharacterized protein] [hypothetical protein] [monoterpene epsilon-lactone hydrolase]
	F9X355	1.95486	4.0768e-10		562.894	1103.91		Mycgr3G84837	Mycgr3P84837	Coil;Citrate transporter;TRANSPORTER ARSB-RELATED;TRANSPORTER ARSB-RELATED;MFS general substrate transporter;consensus disorder prediction	Citrate transporter-like domain;MFS transporter superfamily;-	Reactome: R-HSA-5662702|Reactome: R-MMU-5662702;MetaCyc: PWY-5129|MetaCyc: PWY-6322|MetaCyc: PWY-6369|MetaCyc: PWY-6626|MetaCyc: PWY-6682|MetaCyc: PWY-6955|MetaCyc: PWY-7077|MetaCyc: PWY-7321|MetaCyc: PWY-7740|MetaCyc: PWY-7769|MetaCyc: PWY-7884|Met	[Arsenical pump membrane protein] [putative arsenite efflux transporter ArsB-like] [unnamed protein product] [hypothetical protein] [Putative Arsenite efflux transporter ArsB-like, puative]
	F9WYQ7	1.9547	0.00480474		78.3122	154.212		Mycgr3G102037	Mycgr3P102037	consensus disorder prediction	-	-	[unnamed protein product]
	F9WYN5	1.95269	0.0198673		1991.08	3952.33		Mycgr3G35226	Mycgr3P35226	E1-E2 ATPase;Cation transporting ATPase, C-terminus;haloacid dehalogenase-like hydrolase;Cation transport ATPase (P-type);P-type cation-transporting ATPase superfamily signature;E1-E2 ATPases phosphorylation site.;CATION TRANSPORTING ATPASE;CALCIU	P-type ATPase, cytoplasmic domain N;HAD superfamily;Cation-transporting P-type ATPase, C-terminal;P-type ATPase, phosphorylation site;P-type ATPase, haloacid dehalogenase domain;HAD-like superfamily;P-type ATPase, A domain superfamily;P-	MetaCyc: PWY-6409|Reactome: R-BTA-5578775|Reactome: R-BTA-936837|Reactome: R-CEL-6798695|Reactome: R-CEL-936837|Reactome: R-CFA-418359|Reactome: R-CFA-5578775|Reactome: R-CFA-936837|Reactome: R-DDI-418359|Reactome: R-DDI-5578775|Reactome: R-DDI-936837	[unnamed protein product] [hypothetical protein]
	F9X0J0	1.94496	0.00349713		545.26	1072.5		Mycgr3G34715	Mycgr3P34715	Alkaline Phosphatase, subunit A;Sulfatase;Choline sulfatase enzyme C terminal;Sulfatases signature 1.;ARYLSULFATASE K;Alkaline phosphatase-like;chol_sulfatase: choline-sulfatase;choline-sulfatase;consensus disorder prediction	Alkaline-phosphatase-like, core domain superfamily;Sulfatase, N-terminal;Choline sulfatase enzyme C-terminal domain;Sulfatase, conserved site;Alkaline-phosphatase-like, core domain superfamily;Choline-sulfatase;Choline-sulfatase;-	MetaCyc: PWY-1042|MetaCyc: PWY-2221|MetaCyc: PWY-4702|MetaCyc: PWY-5484|MetaCyc: PWY-5491|MetaCyc: PWY-5668|MetaCyc: PWY-5723|MetaCyc: PWY-5757|MetaCyc: PWY-5940|MetaCyc: PWY-5978|MetaCyc: PWY-6129|MetaCyc: PWY-6142|MetaCyc: PWY-6147|MetaCyc: PWY-6148|MetaCyc: PWY-6348|MetaCyc: PWY-6350|MetaCyc: PWY-6352|MetaCyc: PWY-6365|MetaCyc: PWY-6366|MetaCyc: PWY-6368|MetaCyc: PWY-6383|MetaCyc: PWY-6385|Met…	[unnamed protein product] [probable choline-sulfatase] [hypothetical protein] [uncharacterized protein LOC112000722]
	F9X8M0	1.94377	0.00116298		42.1784	83.0276		Mycgr3G92841	Mycgr3P92841				[unnamed protein product] [uncharacterized protein] [hypothetical protein]
	F9XH35	1.94315	0.00448495		86.8097	170.655		Mycgr3G46238	Mycgr3P46238	Tannase and feruloyl esterase;FERULOYL ESTERASE B-RELATED;FERULOYL ESTERASE B-RELATED;alpha/beta-Hydrolases	Tannase/feruloyl esterase;Tannase/feruloyl esterase;Alpha/Beta hydrolase fold	MetaCyc: PWY-1921|MetaCyc: PWY-5835|MetaCyc: PWY-6190|MetaCyc: PWY-6322|MetaCyc: PWY-6415|MetaCyc: PWY-6558|MetaCyc: PWY-6784|MetaCyc: PWY-6848|MetaCyc: PWY-7002|MetaCyc: PWY-7352|MetaCyc: PWY-7367|MetaCyc: PWY-7521|MetaCyc: PWY-7599|MetaCyc: PWY-7660|MetaCyc: PWY-7712|MetaCyc: PWY-7713|MetaCyc: PWY-7730|MetaCyc: PWY-7769|MetaCyc: PWY-7794|MetaCyc: PWY-7982|MetaCyc: PWY-8058|MetaCyc: PWY-8143;Met…	[carboxylic ester hydrolase-4] [hypothetical protein] [unnamed protein product] [putative feruloyl esterase B precursor]
	F9X8H8	1.94282	0.0162261		74.5612	147.33		Mycgr3G85740	Mycgr3P85740	Mycotoxin biosynthesis protein UstYa;YALI0B05434P;YALI0B05434P	Mycotoxin biosynthesis protein UstYa-like;Mycotoxin biosynthesis protein UstYa-like;-	MetaCyc: PWY-5660;MetaCyc: PWY-5660;-	[Tat pathway signal sequence] [unnamed protein product] [hypothetical protein]
	F9X1R8	1.94231	4.7927e-11		837.578	1630.78		Mycgr3G79596	Mycgr3P79596	consensus disorder prediction	-	-	[unnamed protein product] [hypothetical protein] [nuclear and cytoplasmic polyadenylated rna-binding protein pub1]
	F9XK90	1.94202	0.000103879		74.0594	145.589		Mycgr3G110756	Mycgr3P110756	Expansin C-terminal domain;CELLULASE CELA/ALLERGEN ASP F7-LIKE, PUTATIVE (AFU_ORTHOLOGUE AFUA_5G08030)-RELATED;PHL pollen allergen;Barwin-like endoglucanases	RlpA-like domain superfamily;Expansin, cellulose-binding-like domain superfamily;Expansin, cellulose-binding-like domain;Expansin, cellulose-binding-like domain superfamily;RlpA-like domain superfamily	MetaCyc: PWY-6788|MetaCyc: PWY-7246|MetaCyc: PWY-7647;MetaCyc: PWY-6788|MetaCyc: PWY-7246|MetaCyc: PWY-7647	[putative extracellular cellulase allergen asp f7- protein] [effector protein] [Expansin-like protein 5] [carbohydrate-binding module family 63 protein] [uncharacterized protein] [hypothetical protein] [AspF7 homolog] [unnamed protein product] [Barwin-related endoglucanase]
	F9XC59	1.94039	0.00450588		35.8788	70.7548		Mycgr3G42896	Mycgr3P42896	MFS general substrate transporter like domains;Major Facilitator Superfamily;PERMEASE-RELATED;MFS general substrate transporter;consensus disorder prediction	MFS transporter superfamily;Major facilitator superfamily;MFS transporter superfamily;-	MetaCyc: PWY-5129|MetaCyc: PWY-6322|MetaCyc: PWY-6369|MetaCyc: PWY-6626|MetaCyc: PWY-6682|MetaCyc: PWY-6955|MetaCyc: PWY-7077|MetaCyc: PWY-7321|MetaCyc: PWY-7740|MetaCyc: PWY-7769|MetaCyc: PWY-7884|MetaCyc: PWY-7886|MetaCyc: PWY-7948|MetaCyc: PWY-7975|MetaCyc: PWY-8129|Reactome: R-BTA-112311|Reactome: R-BTA-181430|Reactome: R-BTA-189200|Reactome: R-BTA-196757|Reactome: R-BTA-2161517|Reactome: R-B…	[related to permease] [hypothetical protein] [major facilitator superfamily transporter] [MFS general substrate transporter] [unnamed protein product]
	F9XE87	1.93539	0.0294824		190.383	374.873		Mycgr3G73499	Mycgr3P73499	Vaccinia Virus protein VP39;Ribosomal RNA adenine dimethylase;Ribosomal RNA adenine dimethylases signature.;rRNA adenine N(6)-methyltransferase family profile.;DIMETHYLADENOSINE TRANSFERASE;DIMETHYLADENOSINE TRANSFERASE-RELATED;rADcneu6;S-adenosyl-L-met	Ribosomal RNA adenine methyltransferase KsgA/Erm;Ribosomal RNA adenine methylase transferase, conserved site;Ribosomal RNA adenine methyltransferase KsgA/Erm;Ribosomal RNA adenine methyltransferase KsgA/Erm;Ribosomal RNA adenine methylase transferas	MetaCyc: PWY-1061|MetaCyc: PWY-2083|MetaCyc: PWY-3542|MetaCyc: PWY-4021|MetaCyc: PWY-4161|MetaCyc: PWY-5059|MetaCyc: PWY-5105|MetaCyc: PWY-5209|MetaCyc: PWY-5287|MetaCyc: PWY-5301|MetaCyc: PWY-5305|MetaCyc: PWY-5479|MetaCyc: PWY-5665|MetaCyc: PWY-5729	[S-adenosyl-L-methionine-dependent methyltransferase] [hypothetical protein] [LOW QUALITY PROTEIN: dimethyladenosine transferase-like] [unnamed protein product] [rRNA adenine dimethylase]
	F9XN16	1.93373	0.00587717		48.3057	94.5122		Mycgr3G111257	Mycgr3P111257	consensus disorder prediction	-	-	[unnamed protein product] [hypothetical protein]
	F9XNW7	1.93022	5.26947e-11		770.698	1490.38		Mycgr3G50401	Mycgr3P50401	Coil;DENN (AEX-3) domain;dDENN domain;uDENN domain;Zinc finger phorbol-ester/DAG-type signature.;Zinc finger phorbol-ester/DAG-type profile.;Tripartite DENN domain profile.;C-MYC PROMOTER BINDING PROTEIN;DENN DOMAIN-CONTAINING PROTEIN 3;DENN_cls;uDENN_cls;dDENN_cls;Cysteine-rich domain;PHD_SF;consensus disorder prediction	DENN domain, C-terminal lobe;cDENN domain;dDENN domain;uDENN domain;Protein kinase C-like, phorbol ester/diacylglycerol-binding domain;Protein kinase C-like, phorbol ester/diacylglycerol-binding domain;Tripartite DENN domain;cDENN domain;uDENN dom	Reactome: R-CEL-1660499|Reactome: R-CEL-1660516|Reactome: R-CEL-1660517|Reactome: R-CEL-8876198|Reactome: R-DME-8876198|Reactome: R-HSA-1483248|Reactome: R-HSA-1660499|Reactome: R-HSA-5357905|Reactome: R-HSA-8876198|Reactome: R-MMU-1483248|Reactome: R	[unnamed protein product] [ddenn domain-containing protein] [hypothetical protein] [related to dDENN domain protein]
	F9X053	1.92927	7.56869e-09		591.779	1144.65		Mycgr3G32521	Mycgr3P32521	short chain dehydrogenase;Glucose/ribitol dehydrogenase family signature;RETINOL DEHYDROGENASE;NAD(P)-binding Rossmann-fold domains	Short-chain dehydrogenase/reductase SDR;Short-chain dehydrogenase/reductase SDR;NAD(P)-binding domain superfamily	MetaCyc: PWY-1121|MetaCyc: PWY-1186|MetaCyc: PWY-1361|MetaCyc: PWY-2503|MetaCyc: PWY-2541|MetaCyc: PWY-2582|MetaCyc: PWY-2601|MetaCyc: PWY-282|MetaCyc: PWY-3061|MetaCyc: PWY-3162|MetaCyc: PWY-321|MetaCyc: PWY-3261|MetaCyc: PWY-361|MetaCyc: PWY-3722|Meta	[oxidoreductase, partial] [oxidoreductase] [unnamed protein product] [hypothetical protein] [retinol dehydrogenase like protein]
[truncated: 632 more rows]

## Sheet: Fluxapyroxad up-regulated
	S5_Table
	IPO323 genes that are upregulated in the presence of 500 µg ml-1 fluxapyroxad (2 days, liquid culture)
	Bold: >5-fold up-regulated over methanol control
	Identifier	Fold change		Normalised expression			Identifier	Annotation
		and significance value
	UniProt ID	SDHIs (C2500)
		Fold Change	padj	C2500	SDHIs	GeneID	ProteinID	Description	iprDescription	Pathway	BlastDescriptions
[truncated: 3,891 more rows]

## Sheet: Azoxystrobin up-regulated
	S5_Table
[truncated: 1,748 more rows]
