# Supplementary material for: Multi-site fungicides suppress banana Panama disease, caused by Fusarium oxysporum f. sp. cubense Tropical Race 4
Source: PLoS Pathog. 2022 Oct 20;18(10):e1010860. doi: 10.1371/journal.ppat.1010860 (PMC9584521; doi:10.1371/journal.ppat.1010860)
Supplement: S6 Table — (XLSX) [file ppat.1010860.s014.xlsx]

## Sheet: Epoxiconazole
				S6_Table		Comparision of putative tolerance-related genes in FocTR4+IPO323
				Comparison of transcriptional response in FocTR4 and IPO323 cells to epoxiconazole (3 µg ml-1 for 2 days)
				FocTR4																							IPO323
				Significantly up-regulated (P<0.05)																							Significantly up-regulated (P<0.05)
				Enzymatic detoxification								Transport over membranes							Pathway alteration								Enzymatic detoxification								Transport over membranes								Pathway alteration
							UniProt ID	Fold-change	p-adj					UniProt ID	Fold-change	p-adj					Name	UniProt ID	Fold-change	padj	Enzyme (BLAST value, compare to S. cerevisiae)					UniProt ID	Fold-change	p-adj					UniProt ID	Fold-change	p-adj					UniProt ID	Fold-change
				Glutathione S-Transferase			X0LFB8	20.7947	6.83531e-39			ABC transporters		X0JJA9	232.461	2.87289e-91			Early synthesis		Erg10_1	X0K429	3.56213	3.23375e-06	Acetyl-CoA C-acetyltransferase (BLAST: 9e-118)		Glutathione S-Transferase			none					ABC transporters		F9XNQ1	29.6007	1.7297e-43						Name	UniProt ID	Fold-change	p-adj	Enzyme (BLAST value, compare to S. cerevisiae)
							X0J0G9	8.95547	2.63748e-05					X0J241	3.55216	3.69297e-05			(2-acetyl-CoA		Erg10_2	X0JUC4	unaltered	0.13317	Acetyl-CoA C-acetyltransferase (BLAST: 2e-110)												None	9.02375	1.5163e-20	Mycgr3P69070			Early synthesis		Erg10_1	F9XC90	unaltered	0.505905	Acetyl-CoA C-acetyltransferase (BLAST: 4e-108)
							X0J7T7	3.14466	0.00564687					X0K9K6	3.34062	0.0133374			to farnesyl-PP)		Erg13	X0K3N0	12.7365	3.22456e-23	Hydroxymethylglutaryl-CoA synthase (BLAST: 1e-168)		Acetyltransferase			F9X9V2	66.755	4.73912e-12					F9XII5	2.39177	0.00148844				(2-acetyl-CoA		Erg10_2	F9WXR2	1.4 (down)	0.0354158	Acetyl-CoA C-acetyltransferase (BLAST: 4e-116)
							X0JLR0	2.26567	0.0156499					X0LJX8	2.37755	0.0156499					Hmg1	X0JQM6	unaltered	0.117238	Hydroxymethylglutaryl-CoA reductase (BLAST: 0.0)					F9X730	3.78226	8.72943e-12					F9X957	2.03104	0.0170201				to farnesyl-PP)		Erg13	F9X3D9	7.90192	2.14209e-38	Hydroxymethylglutaryl-CoA synthase (BLAST: 0.0)
							X0KA39	1.82213	0.0459841					X0JU93	2.26724	0.0273825					Hmg2_1	X0IP42	5.01857	0.0211516	Hydroxymethylglutaryl-CoA reductase (BLAST: 1e-39)					F9X2X6	3.7209	2.22621e-12					None	1.99048	0.0451875	Mycgr3P110616					Hmg1	F9WXE5	5.16579	2.09899e-76	Hydroxymethylglutaryl-CoA reductase (BLAST: 0.0)
														X0KUC3	2.26154	0.0120466					Hmg2_2	X0J0P6	unaltered	-	Hydroxymethylglutaryl-CoA reductase (BLAST: 2e-16)					F9XFZ4	2.97357	4.67116e-11					None	1.95821	0.000215128	Mycgr3P84369					Erg12	F9XF95	3.90518	2.35113e-52	Mevalonate kinase (BLAST: 8e-70)
				Acetyltransferase			X0JTY7	9.91859	5.71607e-17					X0K6I0	1.64917	0.0276036					Hmg2_3	X0IM18	unaltered	-	Hydroxymethylglutaryl-CoA reductase (BLAST: 7e-14)					F9XAV8	2.25917	1.02446e-05					None	1.74224	0.000589179	Mycgr3P99570					Erg8	F9XK31	unaltered	0.447972	Phosphomevalonate kinase (BLAST: 2e-74)
							X0J2N0	9.84208	1.62856e-05												Erg12	X0LEI8	6.3988	4.41306e-33	Mevalonate kinase (BLAST: 6e-81)					F9X161	1.57373	0.00786038					F9X8I5	1.38328	0.000269771						Mvd/Erg19	F9XPC6	unaltered	0.748831	Diphosphomevalonate decarboxylase (BLAST: 1e-148)
							X0JQ11	9.13201	9.48579e-09			MFS transporters		X0IWA4	153.611	2.8202e-46					Erg8	X0JVC6	3.19334	4.41306e-33	Phosphomevalonate kinase (BLAST: 6e-59)					F9XCU2	1.51385	0.0427731													Idi1	F9XIU7	1.74167	2.10476e-06	Isopentenyl-diphosphate delta-isomerase (BLAST: 4e-94)
							X0J1Q5	6.04265	0.000402504					X0J515	4.54377	0.0357913					Mvd/Erg19	X0JBJ0	unaltered	0.176483	Diphosphomevalonate decarboxylase (BLAST: 1e-143)					F9XE45	1.46683	8.62732e-05			MFS transporters		F9X371	19.7672	5.41887e-10						Erg20	F9XIB9	1.48729	0.0101613	Farnesyl pyrophosphate synthethase (BLAST: 2e-155)
							X0KAL4	4.42627	0.000122829					X0KTR5	3.92999	0.00873887					Idi1	X0JV98	unaltered	-	Isopentenyl-diphosphate delta-isomerase (BLAST: 8e-95)					F9XA48	1.35561	0.000301823					F9XHF2	15.3524	4.65529e-13						Erg9	F9X0Y8	1.71449	1.06843e-12	Farnesyl-diphosphate farnesyltransferase (BLAST: 4e-127)
							X0JJP8	4.12107	0.000438377					X0LIB8	3.69285	0.00366312					Erg20	X0K6U8	unaltered	0.223129	Farnesyl pyrophosphate synthethase (BLAST: 2e-149)												F9XB90	7.71568	3.40886e-11						Erg1	F9X7U9	2.53807	1.25442e-24	Squalene monooxygenase (BLAST:5e-116)
							X0J1E7	4.07758	2.65742e-06					X0JF37	3.64811	0.00446646			Late synthesis		Erg9	X0L2N3	2.00741	0.00136449	Farnesyl-diphosphate farnesyltransferase (BLAST: 3e-118)		Methyltransferase			F9X571	7.10492	4.7536e-15					F9XLJ5	5.77343	4.58366e-31						Erg7	F9XHD0	4.44507	1.66505e-18	Lanosterol synthase (BLAST: 0.0)
							X0JV23	3.91125	7.10047e-06					X0JLM1	3.63615	0.0402391			(squalene		Erg1	X0JFU7	4.1613	1.40888e-10	Squalene monooxygenase (BLAST: 2e-102)					F9WWP8	3.20869	0.000161748					F9XNF5	5.47918	1.88623e-07				Late synthesis		Erg6_1	F9X7A5	7.12187	1.29392e-26	Sterol 24-C-methyltransferase (BLAST: 3e-145)
							X0JT17	3.87454	0.0188391					X0KHP9	3.51207	0.000163691			to ergosterol		Erg7	X0K0Z6	5.40897	9.3344e-05	Lanosterol synthase (BLAST: 0.0)					F9X4H4	2.69304	0.0247712					F9XA55	4.6734	0.0208688				(squalene		Erg6_2	F9X0N8	10.8947	4.36747e-29	Sterol 24-C-methyltransferase (BLAST: 3e-116)
							X0JN32	3.73032	0.00236873					X0KSE5	2.34415	0.00770958			or cholesterol)		Erg6_1	X0JEW4	462.517	2.41014e-48	Sterol 24-C-methyltransferase (BLAST: 1e-129)					F9XE87	1.93539	0.0294824					F9XF03	4.42918	2.65434e-09				to ergosterol		Erg11	F9XG32	6.64928	2.13489e-37	Sterol 14-demethylase (BLAST: 3e-171)
							X0JE99	3.59142	0.00625216					X0LDA2	2.26636	0.0444617					Erg6_2	X0JEM8	6.03381	1.23594e-06	Sterol 24-C-methyltransferase (BLAST: 2e-139)					F9X0G3	1.837	0.00279077					F9XJS1	4.37081	0.000246843						Erg24_1	F9XA30	97.6697	1.708e-278	Delta(14)-sterol reductase (BLAST:1e-104)
							X0JIC3	3.58047	6.98478e-05					X0IYU4	2.07377	0.0139218					Erg11_1	X0JWG9	661.006	3.77671e-65	Sterol 14-demethylase (BLAST: 1e-162)					F9XFR5	1.82242	0.0471005					F9XHF6	4.27127	0.000147851						Erg24_2	F9XI05	unaltered	0.984331	Delta(14)-sterol reductase (BLAST: 2e-04)
							X0K283	3.40026	0.00119393					X0KQI0	2.07125	0.026007					Erg11_2	X0LR56	23.7379	6.25936e-20	Sterol 14-demethylase (BLAST: 1e-169)					F9XBK3	1.80139	0.000206065					F9X555	3.84357	1.2339e-07						Erg25	F9X3Q5	11.31	5.5307e-117	Methylsterol monooxygenase (BLAST: 1e-129)
							X0LSV6	3.39765	1.90372e-07					X0KU24	1.98585	0.0113989					Erg11_3	X0JM02	unaltered	0.567243	Sterol 14-demethylase (BLAST: 2e-148)					F9XEJ0	1.69438	0.0162549					F9XJ88	3.41308	2.55158e-12						Erg27	F9X5Q7	3.00552	2.73158e-22	3-keto-steroid reductase (BLAST: 1e-35)
							X0JWT5	3.20589	0.000958204					X0J418	1.90316	0.0430614					Erg24_1	X0JS28	7.31326	4.02872e-21	Delta(14)-sterol reductase (BLAST: 2e-93)					F9XNQ5	1.67774	3.9564e-08					F9X7G5	3.3073	4.15494e-09						Ncp1_1	F9XJP5	1.73145	4.60821e-05	NADPH--hemoprotein reductase (BLAST: 0.0)
							X0JAX8	3.05942	0.000447508												Erg24_2	X0K4V7	4.35005	1.48361e-07	Delta(14)-sterol reductase (BLAST: 2e-104)					F9XL90	1.65589	0.0147144					F9XBS8	3.29973	0.0351486						Ncp1_2	F9X5V5	unaltered	0.106769	NADPH--hemoprotein reductase (BLAST: 3e-35)
							X0K4W9	2.89201	0.0233795			Lipid-translocating		X0K5G6	9.95546	3.39241e-07					Erg24_3	X0INU9	unaltered	0.0654596	Delta(14)-sterol reductase (BLAST: 3e-55)					F9XHP1	1.41781	0.0228188					F9XFV2	3.26034	8.82169e-24						Ncp1_3	F9XG40	unaltered	0.889797	NADPH--hemoprotein reductase (BLAST: 2e-25)
							X0KME3	2.75296	0.0100708			exporter		X0J5Q7	6.4954	0.000626001					Erg25_1	X0J3L6	13.7306	3.09474e-26	Methylsterol monooxygenase (BLAST: 3e-114)					F9X2Z8	1.33714	0.00975102					F9X2P9	3.25478	1.43808e-07						Erg26_1	F9WYE0	2.98379	7.28026e-44	C-3 sterol dehydrogenase (BLAST: 9-65)
							X0JMU5	2.63378	0.0233768					X0IZB1	6.21369	1.98094e-24					Erg25_2	X0K4J0	1.70 (down)	0.00315015	Methylsterol monooxygenase (BLAST: 2e-16)					F9X2J8	1.24413	0.00894896					F9XF04	3.2209	0.000998123						Erg26_2	F9WZQ0	unaltered	0.174907	C-3 sterol dehydrogenase (BLAST: 9e-63)
							X0KAU7	2.23112	0.017772												Erg27	X0L239	3.93607	3.33229e-07	3-keto-steroid reductase (BLAST: 7e-25)												None	2.84033	0.0052321	Mycgr3G75921					Erg26_3	F9XFQ6	unaltered	0.939136	C-3 sterol dehydrogenase (BLAST: 1e-43)
							X0K9X3	2.1835	0.041544			(RTA1-like)		X0K3K1	3.74774	0.0476152					Ncp1_1	X0KG25	2.3503	2.95632e-05	NADPH--hemoprotein reductase (BLAST: 0.0)		Sulfotransferase			F9X4Q4	17.4865	4.95086e-20					F9XQH5	2.62526	4.57397e-08						Erg2	no homologue			C-8 sterol isomerase (BLAST: 5e-65)
							X0KFI9	2.06386	0.0444914			Sterol detoxification		X0J802	3.67292	0.000975369					Ncp1_2	X0J2V0	unaltered	0.30343	NADPH--hemoprotein reductase (BLAST: 6e-173)					F9X2X3	3.37418	1.73707e-25					None	2.57153	5.26929e-05	Mycgr3G36282					Erg3	F9XGU5	4.56709	2.9248e-16	C-5 sterol desaturase (BLAST:2e-117)
							X0IUX3	1.98427	0.0281699					X0K0D9	2.91152	0.0213987					Erg26_1	X0LPY7	unaltered	0.88112	C-3 sterol dehydrogenase (BLAST: 9e-83)												F9XKX0	2.56404	0.000104324						Erg5	F9X4J7	7.38104	3.29209e-84	C-22 sterol desaturase (BLAST: 0.0)
							X0JZ20	1.93758	0.0497445					X0J8V3	2.25282	0.0432705					Erg26_2	X0JJR8	unaltered	0.185689	C-3 sterol dehydrogenase (BLAST: 1e-39)		Epoxide hydrolase			F9WZA5	2.25354	0.0189161					F9WXS9	2.51131	0.00328077						Erg4	none	1.3 (down)	0.00453462	Delta(24(24(1)))-sterol reductase (BLAST: 8e-160)
							X0KE64	1.82622	0.0112656												Erg2	X0K3D9	3.74614	2.88816e-07	C-8 sterol isomerase (BLAST: 5e-65)												F9XE59	2.48973	0.000406427						Sim1	F9X302	11.1561	1.53862e-35	3-beta-hydroxysteroid-Delta(8),Delta(7)-isomerase (BLAST: no hit; human: 8e-50)
																					Erg3_1	X0JRF1	5.01746	7.61223e-08	C-5 sterol desaturase (BLAST: 9e-102)		Monooxygenase			F9X5T2	56.7446	5.90411e-95					F9XCZ3	2.46314	1.10589e-07
				Methyltransferase			X0J1Z6	5.63847	0.0023619												Erg3_2	X0K7Z8	2.53544	0.000573727	C-5 sterol desaturase (BLAST: 4e-68)					F9X9Y4	32.1478	2.89585e-39					F9XLM4	2.46016	4.46819e-09						Note: "unaltered" indicates non-significant change from control
							X0IP53	5.43416	0.0165278												Erg5_1	X0L0U0	6.01835	9.51691e-29	C-22 sterol desaturase (BLAST: 0.0)					F9XCT2	15.0967	1.0392e-20					F9XCE4	2.39573	8.48196e-07						Note: Not all genes of the late synthesis pathway are up-regulated
							X0JB88	4.12328	0.00119239												Erg5_2	X0JBD0	6.74892	6.1978e-08	C-22 sterol desaturase (BLAST: 0.0)					F9XEB4	2.90031	9.38981e-16					F9X0P0	2.28234	0.000846986
							X0ITY4	3.94754	0.0171948												Erg5_3	X0J6R4	unaltered	-	C-22 sterol desaturase (BLAST: 9e-14)					F9WZH8	2.8244	0.0153821					F9X0X7	2.27827	0.00643212
							X0KIV2	3.77852	0.00535388												Erg4	X0JZ24	5.31696	3.23375e-06	Delta(24(24(1)))-sterol reductase (BLAST: 3e-156)					F9XJZ8	2.78097	5.48623e-05					F9X7K2	2.27769	0.0386223
							X0J5A8	2.92006	0.0294749										Involved in		Sim1	X0JVY8	131.244	1.00905e-116	3-beta-hydroxysteroid-Delta(8),Delta(7)-isomerase (BLAST: no hit; human: 5e-47)					F9X2R1	1.49241	0.0341379					F9X111	2.27676	7.99403e-06
							X0J1T0	2.83209	4.39836e-07										cholesterol synthesis (?)		Sim2	X0K976	unaltered	0.334535	3-beta-hydroxysteroid-Delta(8),Delta(7)-isomerase (BLAST: no hit; human:1e-39)					F9XB76	1.32709	0.00593548					F9X2C0	2.21583	1.02446e-05
							X0JJS3	2.46426	0.00638577												Sim3	X0KHB2	unaltered	0.89712	3-beta-hydroxysteroid-Delta(8),Delta(7)-isomerase (BLAST: no hit; human: 6e-10)												F9XLM9	2.16791	0.0469992
							X0JI77	2.32973	0.0485951																		Cytochrome P450			F9XM00	72.4493	2.75867e-18					F9WWQ7	2.10087	0.00414057
							X0JEE7	2.23118	0.0262714																					F9XDA4	8.69533	1.55446e-101					F9X6E8	2.0849	0.00132276
							X0ITX7	2.11781	0.0208033												Note: "unaltered" indicates non-significant change from control									F9XLC2	7.62417	0.000147763					F9WZ21	2.02624	0.000667999
							X0JTZ3	2.06922	0.0114755												Note: All genes of the late synthesis pathway are up-regulated									F9WYJ8	6.46061	6.87491e-25					F9XC25	2.003	0.0208676
							X0JIK4	1.67668	0.0347094																					F9XFK1	5.37576	8.88606e-14					F9XE47	1.9992	0.000499642
																														F9X6Z0	5.13861	1.37694e-12					F9X3Z0	1.96206	4.45811e-05
				Sulfotransferase			X0K8P4	5.10787	2.33057e-09																					F9X5K7	3.78303	6.53937e-38					F9X355	1.95486	4.0768e-10
							X0J9X1	2.59667	0.01573																					F9X622	3.69321	5.22445e-09					F9XC59	1.94039	0.00450588
																														F9XE16	3.24451	6.96992e-08					F9XHW7	1.89118	4.48366e-10
				Epoxide hydrolase			X0KS10	9.58138	3.94779e-06																					F9XA92	3.01667	0.0403152					F9WW75	1.83206	0.00389601
							X0JL28	3.38502	0.0371912																					F9WXJ3	2.64187	1.56037e-07					F9XHJ1	1.80578	0.0456237
																														F9X591	2.31429	0.00547835					None	1.73915	0.008647	Mycgr3P24171
				Monooxygenase			X0IQF2	20.0343	1.86507e-08																					F9XH30	2.17375	0.000389391					F9XFZ5	1.73915	0.008647
							X0JX05	15.5281	6.59461e-12																					F9XJ19	2.02156	1.53231e-06					None	1.73915	0.000165069	Mycgr3P99072
							X0K5V1	12.2121	4.64016e-07											Red:	>500-fold									F9XFD5	1.98492	7.5639e-05					F9XEJ7	1.68403	0.00596647
							X0JT50	4.15822	4.88854e-07											Green:	100-500-fold									F9X3L5	1.75636	0.00600581					F9XK03	1.66721	0.0354077
							X0KB43	2.80903	0.0123044											Purple:	50-100-fold									F9X4J0	1.63006	0.000404136					F9X3S6	1.66108	7.641e-05
							X0IQ48	2.35661	5.38149e-05											Blue:	10-50-fold									F9WZB7	1.60862	0.0395198					F9X594	1.65931	0.00918127
							X0K3X5	2.16588	0.0422589											Orange:	5-10-fold									F9XH77	1.58491	0.000370367					F9X5B5	1.59079	0.00102583
																														F9X464	1.49361	0.0336965					F9XK64	1.56129	0.00805882
				Cytochrome P450			X0ITB1	118.877	4.70815e-33											Note:							Dehydrogenases										F9XMP9	1.52462	0.00494585
							X0J7G5	102.315	7.80482e-29											Predicted protein sequences can be found using the provided IDs at UniProt (https://www.uniprot.org/ )										F9XAN9	15.8886	2.07746e-119					F9XB88	1.48889	0.000407308
							X0JNA0	8.85367	0.0016752											BLAST search against S. cerevisiae data done at NCBI (https://blast.ncbi.nlm.nih.gov/Blast.cgi?PAGE=Proteins)										F9WWJ5	4.70455	1.06805e-05					F9X6W5	1.48351	0.0474187
							X0JHQ8	7.50639	0.00154139											FocTR4 homologues were identified by BLAST search in EnsemblFungi (https://fungi.ensembl.org/index.html)										none	3.79035	8.90233e-11	Mycgr3P111197				F9XL18	1.4515	0.0208688
							X0JVK5	7.37483	5.10568e-06											Z. tritici IPO323 homologues were identified by BLAST search in FungiDB (https://fungidb.org/fungidb/app/record/dataset/NCBITAXON_336722)										F9X361	2.03085	5.47523e-05					F9XFJ4	1.34052	0.0175527
							X0KR23	7.14192	3.04453e-06																					F9X1Q1	1.82709	4.22267e-08					F9XIB6	1.30271	0.0120936
							X0JBD0	6.74892	6.1978e-08																					F9X539	1.72756	9.04126e-06
							X0IMA1	6.46243	3.73292e-05																					F9WWF2	1.69096	0.000629558
							X0K437	6.29467	2.66994e-07																					F9X1C3	1.61672	0.00371995
							X0KM27	5.54876	0.0190726																					F9XCT3	1.52801	0.0334723
							X0J9Q9	4.66215	0.0169926																					F9WZZ7	1.45769	0.000644101
							X0K0S0	3.87625	1.39484e-05																					F9X6J0	1.22458	0.0140223
							X0KJ88	3.39132	0.0249279																		Oxidative stress
							X0K5Q0	3.04046	0.0166443																					F9X0N6	9.79111	3.94438e-13	Catalase-Peroxidase
							X0IWA7	3.0121	0.0300971																					F9WZN5	3.01344	2.28387e-14	Peroxidase
							X0KGM7	2.84854	0.0176354																					F9X095	2.14992	0.0048394	Peroxidase
							X0JCV0	2.58263	0.0424724																					F9X0B5	1.78699	0.000104652	Peroxidase
							X0JLD3	2.44646	0.0105598																					F9X1K0	1.68306	0.0100476	Superoxide dismutase
							X0IYN5	2.26252	0.0297233																		Sterol detoxification
							X0JBL3	2.06824	0.0400594																		(RTA1-like)			F9XE41	26.1773	5.2074e-06
																														F9X4Q3	20.2031	4.13139e-39
				Dehydrogenases			X0IN17	9.79362	2.47039e-05																					F9X937	14.4239	1.80564e-54
							X0J948	8.79895	1.04152e-06																					F9XDD9	9.62658	2.9811e-21
							X0JD24	8.44462	3.28284e-13																					F9XFI4	3.74062	0.00556204
							X0KAL1	8.36167	8.10904e-09																					F9XPC4	3.17618	0.000902864
							X0LR03	8.0688	1.48482e-11																					F9XIT3	2.10563	1.63576e-07
							X0KM48	7.98162	0.000241092
							X0JRJ4	7.38648	2.09207e-05
							X0KXV7	6.75136	1.46076e-06																		Note: F9XM00 (Cytochrome P450) has similarity with Erg11 from S. cerevisiae (BLAST: 5e-10), but lacks a sterol 13-demethylase domain (InterProScan)
							X0KU08	6.71101	0.000116466
							X0IN35	6.67432	0.000302834
							X0JR95	6.20998	5.20596e-05
							X0IQZ1	6.19408	0.000549657
							X0IUK3	6.07468	0.000179934
							X0K4X7	5.60155	0.00364107
							X0JMR3	5.35084	0.00697663
							X0JA38	5.04317	0.00985717
							X0IWT9	4.7275	0.0128856
							X0JAS2	4.64386	0.00700847
							X0JML8	4.51539	6.46367e-05
							X0KBP5	4.38458	0.00330767
							X0KJA1	4.01981	0.00410481
							X0IU01	3.9594	0.0256939
							X0KD67	3.76878	1.33428e-06
							X0IP29	3.65208	0.000398126
							X0IUM6	3.60197	0.0417762
							X0KWG7	3.58359	0.00456816
							X0K3H1	3.44423	0.00920558
							X0K9Q0	3.40153	0.000598799
							X0KU09	3.06934	4.15476e-05
							X0J7N1	3.01461	0.0115465
							X0J5I1	2.99647	0.0421284
							X0K8F9	2.96818	0.0328157
							X0IN93	2.95032	0.0231345
							X0JLX1	2.79857	0.000666542
							X0L045	2.79741	0.0229781
							X0KIH7	2.74789	0.00472402
							X0KT61	2.64557	0.0346581
							X0J169	2.56792	0.0195394
							X0LLR4	2.50515	0.0260032
							X0J8P6	2.49794	0.0243402
							X0IM79	2.41013	0.0169104
							X0J2Y0	2.31999	0.0404725
							X0KU29	2.30456	0.0317217
							X0KE04	2.29185	0.0474212
							X0KV38	2.25553	0.0107307
							X0JT89	2.21987	0.0289006
							X0LMM7	2.137	0.000166975
							X0JWE7	2.08944	0.00931403
							X0L2U4	2.07668	0.0377855
							X0J467	2.00691	0.0121716
							X0JV69	1.97095	0.0172748
							X0KMV0	1.92508	0.016478
							X0JGT8	1.90645	0.0301415
							X0K7B6	1.82601	0.0137854
							X0KRK7	1.76275	0.0388305
							X0JQ38	1.69672	0.0256694

## Sheet: Fluxapyroxad
			S6_Table		Comparision of putative tolerance-related genes in FocTR4+IPO323
			Comparison of transcriptional response in FocTR4 and IPO323 cells to fluxapyroxad (500 µg ml-1 for 2 days)														-1.71795	3.28968
			FocTR4																							IPO323
			Significantly up-regulated (P<0.05)																							Significantly up-regulated (P<0.05)
			Enzymatic detoxification								Transport over membranes						Pathway alteration									Enzymatic detoxification								Transport over membranes								Pathway alteration
						UniProt ID	Fold-change	p-adj					UniProt ID	Fold-change	p-adj		Name	UniProt ID	Fold-change	p-adj	Enzyme (BLAST value, compare to S. cerevisiae)								UniProt ID	Fold-change	p-adj					UniProt ID	Fold-change	p-adj				Name	UniProt ID	Fold-change	p-adj	Enzyme (BLAST value, compare to S. cerevisiae)
			Glutathione S-Transferase			X0JN47	13.975	2.63525e-09			ABC transporters		X0JJA9	14.1016	3.88119e-12		Sdh1	X0LGU1	2.75484	2.1049e-05	Succinate dehydrogenase (BLAST: 0.0)					Glutathione S-Transferase			F9XEE0	182.639	8.84307e-96			ABC transporters		None	69.8436	4.92803e-69	Mycgr3G110616			Sdh1_1	F9WWR1	7.13376	1.40373e-43	Succinate dehydrogenase (BLAST: 0.0)
						X0KMD9	3.24617	0.0247769					X0JHD1	1.53125	0.0377957		Sdh2	X0JUP8	3.7265	6.62403e-06	Succinate dehydrogenase (BLAST: 1e-133)								F9X7N9	39.8984	3.3615e-35					None	31.8753	3.16371e-74	Mycgr3G88011			Sdh1_2	F9XAC6	1.52 (down)	0.00209544	Succinate dehydrogenase (BLAST: 0.0)
						X0LFB8	2.54429	0.00500233									Sdh3_1	X0JTM7	2.72478	2.17241e-05	Succinate dehydrogenase (BLAST: 1e-11, Shh3; 2e-07, Sdh3)								F9X6R5	21.1474	6.09347e-32					F9XES2	21.2309	2.1243e-66				Sdh2	F9XG45	52.6796	1.64228e-79	Succinate dehydrogenase (BLAST: 1e-135)
						X0KLN7	2.42042	0.0179548			MFS transporters		X0J859	13.1947	1.88839e-11		Sdh3_2	X0K132	88.3113	3.40464e-31	Succinate dehydrogenase (BLAST: 2e-09, Shh3)								F9X819	6.91917	1.84212e-16					F9X6P9	17.0317	1.93102e-23				Sdh3_1	F9XH52	6.89899	2.06556e-35	Succinate dehydrogenase (3e-19)
						X0J8N4	2.27794	0.0425986					X0J7L3	9.70095	1.67212e-14		Sdh4	X0JC07	2.69798	8.6157e-05	Succinate dehydrogenase (BLAST:1e-25)								F9X211	5.40039	2.02859e-13					None	13.8007	6.12977e-113	Mycgr3G67785			Sdh3_2	F9XLX9	66.9316	9.38716e-42	Succinate dehydrogenase (BLAST: 6e-16, SHH3)
						X0J4T6	2.23577	0.00930844					X0KMG6	5.13904	5.84097e-08		Fum1_1	X0K6N4	1.90734	0.00033886	Fumarase (BLAST: 0.0)								F9X9F7	4.84553	2.85848e-11					F9XNQ1	12.3236	8.50241e-32				Sdh4	F9X9V6	5.06045	2.7089e-73	Succinate dehydrogenase (BLAST: 7e-18, SHH4)
						X0JZ12	2.03178	0.000119395					X0JPR4	4.33227	0.000677824		Fum1_2	X0KGD8	unaltered	0.844913	Fumarase (BLAST: 2e-82)								F9XFU9	3.11001	1.94983e-07					None	11.6287	1.11132e-88	Mycgr3G99570			Fum1	F9XBL6	2.07577	2.20396e-10	Fumarase (BLAST: 0.0)
						X0K5C4	1.8107	0.0181273					X0JS59	4.26199	0.0042701		Mdh1_1	X0JCG9	3.53093	0.000602782	Malate dehydrogenase (BLAST: 2e-110)								F9X5T1	3.06417	2.04768e-18					None	9.34578	4.12333e-24	Mycgr3G89735			Mdh1_1	F9XL74	2.0629	1.48387e-18	Malate dehydrogenase (BLAST: 2e-146)
						X0JU05	1.53418	0.0156992					X0J9T0	4.23202	0.011798		Mdh1_2	X0KJR8	1.5722	0.00995835	Malate dehydrogenase (BLAST: 1e-153)								F9XF90	2.94372	7.9992e-12					F9XIK0	7.84892	8.56633e-31				Mdh1_2	F9XI12	1.66803	4.11369e-10	Malate dehydrogenase (BLAST: 6e-111)
													X0JJ35	3.67462	0.0137266		Mdh1_3	X0IPC6	unaltered	0.175729	Malate dehydrogenase (BLAST: 6e-94)								F9XMT0	2.7776	7.2673e-11					F9WYR8	7.11816	1.36119e-20				Cit1_1	F9X2R5	1.45113	0.00783528	Citrate synthase (BLAST: 0.0)
			Acetyltransferase			X0JMU5	3.3382	0.0017308					X0J6H7	3.33761	0.000574157		Cit1_1	X0JK49	2.80235	0.011597	Citrate synthase (BLAST: 3e-175)								F9WX64	2.39788	6.57761e-05					F9X2H4	6.7774	3.46174e-19				Cit1_2	F9WXZ6	6.79923	1.36052e-47	Citrate synthase (BLSAT: 3e-175)
						X0KE64	2.31334	0.00220835					X0JBD2	3.17563	1.45151e-06		Cit1_2	X0LNM4	1.87932	0.0135572	Citrate synthase (BLAST: 0.0)								F9XLJ2	2.36658	1.72182e-07					None	6.04744	1.56109e-60	Mycgr3G65305			Cit1_3	F9X435	1.54 (down)	0.0201258	Citrate synthase (BLAST: 1e-10)
						X0KDX3	1.90698	0.000349892					X0JF37	3.10587	0.00175288		Aco1_1	X0IU61	unaltered	0.44999	Aconitase (BLAST: 0.0)								F9WX43	1.82358	7.63588e-06					F9XLH9	5.50139	9.33672e-48				Aco1	F9XMI1	10.0022	2.857e-36	Aconitase (BLAST: 0.0)
						X0JPP0	1.77857	0.0129538					X0K362	2.29786	0.00127213		Aco1_2	X0JLP1	unaltered	0.972496	Aconitase (BLAST: 0.0)								F9XJK0	1.81979	2.20486e-07					F9X9V4	4.86999	0.000143418				Aco2	F9XPJ5	1.39 (down)	0.00234974	Aconitase (BLAST: 0.0)
						X0KAD8	1.74278	0.00340239					X0IT48	2.27768	0.032554		Aco2	X0JL06	2.25951	0.00732871	Aconitase (BLAST: 0.0)								F9WYX7	1.54298	5.56776e-05					None	4.41345	5.26998e-08	Mycgr3G33784			Idh1	F9XEM5	2.16285	1.40995e-13	Isocitrate dehydrogenase (BLAST: 6e-159)
						X0J5Z7	1.64425	0.0107754					X0KFG5	2.26132	0.0365766		Idh1_1	X0JQ38	1.60327	0.0285743	Isocitrate dehydrogenase (BLAST: 0.0)								F9XC82	1.52561	0.00854633					F9XDX8	3.59312	5.63753e-20				Idh2	F9XL52	unaltered	0.568705	Isocitrate dehydrogenase (BLAST: 2e-162)
						X0JGF9	1.38113	0.0445599					X0KHP9	2.09162	0.0240402		Idh1_2	X0J141	unaltered	0.508391	Isocitrate dehydrogenase (BLAST: 2e-155)								F9XE56	1.49731	0.0325469					F9X0Z2	3.23081	8.87745e-23				Kgd1	F9X732	1.78029	3.29665e-12	a-Ketoglutarate dehydrogenase (BLAST: 0.0)
													X0LDA2	1.77393	0.00360127		Idh2	X0K2B4	unaltered	0.709179	Isocitrate dehydrogenase (BLAST: 1e-158)								F9WWE7	1.47861	0.0441608					F9XHN3	2.66495	4.85498e-09				Kgd2	F9XNC8	1.17285	0.0255568	a-Ketoglutarate dehydrogenase (BLAST: 1e-163)
			Methyltransferase			X0IUQ1	4.46703	0.0149635					X0K953	1.62579	0.00300171		Kgd1_1	X0LAS1	2.60069	9.90764e-05	a-Ketoglutarate dehydrogenase (BLAST: 0.0)								F9WZN9	1.45636	0.014415					F9X3L8	2.45391	3.25733e-09				Lpd1	F9XDU3	unaltered	0.472523	Dihydrolipoyl dehydrogenase (BLAST: 0.0)
						X0JF96	3.31292	0.00914525					X0ISD1	1.59201	0.029173		Kgd1_2	X0JA68	unaltered	-	a-Ketoglutarate dehydrogenase (BLSAT: 0.0)								F9WWN5	1.3307	0.0382318					F9XII5	2.35011	6.25531e-05				Lsc1_1	F9XHM3	1.25963	0.00441816	Succinyl-CoA ligase (BLAST: 5e-134)
						X0K3X2	3.31273	0.000343988									Kgd2_1	X0JHC9	3.18182	5.40221e-08	a-Ketoglutarate dehydrogenase (BLAST: 1e-118)															None	2.31957	2.53362e-08	Mycgr3G109428			Lsc1_2	F9WYN1	12.8819	4.88436e-45	Succinyl-CoA ligase (BLAST: 3e-83)
						X0JI77	3.13224	0.00128688									Kgd2_2	X0IU67	2.05624	0.00141898	a-Ketoglutarate dehydrogenase (BLAST: 2e-164)					Acetyltransferase			F9XG76	95.0515	5.76551e-80					F9X957	1.91771	0.00366683				Lsc2	F9X6W9	1.33431	4.32966e-08	Succinyl-CoA ligase (BLAST: 1e-173)
						X0K1H6	2.90112	0.00174273									Kgd2_3	X0JNP5	unaltered	0.82353	a-Ketoglutarate dehydrogenase (BLAST: 9e-118)								F9X730	27.5406	2.65759e-93					F9XC32	1.7401	4.20375e-05
						X0J049	2.57767	5.24961e-05									Lpd1_1	X0KCF0	2.1932	5.88406e-07	Dihydrolipoyl dehydrogenase (BLAST: 0.0)								F9XBM6	25.9204	8.17816e-22					F9X8I5	1.55966	3.40638e-10
						X0ITD0	2.22479	0.00230328									Lpd1_2	X0L8R5	unaltered	0.885121	Dihydrolipoyl dehydrogenase (BLAST: 6e-51)								F9XJQ6	22.9424	3.90848e-32											Note: The entire pathway is up-regulated (average 2.5x; excl. Sdh3_2)
						X0JKE6	2.21194	0.000188534									Lsc1_1	X0KZT6	3.28968	2.62242e-07	Succinyl-CoA ligase (BLSAT: 2e-135)								F9XJY3	12.4566	3.04902e-74			MFS transporters		F9WYE9	391.594	6.19409e-59				Note: Citrate synthase is rate limiting in the TCA cycle (Krebs 1970, Adv. Enzyme Reg. 8:335-353
						X0JLB5	2.10019	0.0033864									Lsc1_2	X0IS65	unaltered	0.62545	Succinyl-CoA ligase (BLAST: 1e-107)								F9XLR9	7.67327	4.28266e-34					F9X9V5	278.12	8.95708e-74				Note: "unaltered" indicates non-significant change from control
						X0JJT6	2.09276	0.0334792									Lsc2	X0JHK4	2.40581	6.88807e-08	Succinyl-CoA ligase (BLAST: 6e-174)								F9XEL4	7.09013	8.81095e-30					F9X646	171.107	1.15003e-156
						X0L367	2.04183	0.0380483																					F9XKF4	4.93853	2.80786e-35					F9WZD4	142.986	2.16051e-30
						X0LLE5	1.97887	0.00048721									Note: The entire pathway is up-regulated (average 2.5x; excl. Sdh3_2)												F9X668	4.56274	3.28109e-14					F9XKR6	69.3995	1.38514e-70
						X0JEM8	1.9678	0.0398866									Note: Numerous gene duplications												F9X576	4.26267	7.64061e-39					F9XMM0	55.5192	4.05016e-61
						X0JLC6	1.87271	6.29446e-05									Note: Citrate synthase is rate limiting in the TCA cycle (Krebs 1970, Adv. Enzyme Reg. 8:335-353												F9X8L8	3.96483	7.22062e-46					F9XMX8	51.5057	1.68601e-57
						X0KQS2	1.83067	0.00725345									Note: "unaltered" indicates non-significant change from control								X0JE68	3.33612			F9XMF6	3.80197	9.99541e-07					F9XLM9	49.5851	9.23475e-46
						X0JK86	1.81877	3.19629e-07																	X0KNB4	2.92027			F9XPX2	3.72877	5.98318e-10					F9XAZ5	46.0224	4.09181e-40
						X0JZS2	1.78613	0.0134506																	X0JE68	3.33612			F9XLD0	3.72557	1.75694e-19					None	36.2703	2.27721e-43	Mycgr3G99285
						X0KE91	1.78431	0.00956631																					F9X3R6	3.22508	3.52807e-11					F9X941	34.5532	9.56673e-24
						X0KC35	1.73067	0.00467828									Red:	>500-fold											F9X2X6	3.16465	3.32264e-13					None	32.4995	7.12252e-08	Mycgr3G23069
						X0LLV5	1.63626	0.00350001									Green:	100-500-fold											F9XN43	2.9109	2.93532e-26					F9XF03	32.307	2.49389e-65
																	Purple:	50-100-fold											F9X517	2.59444	7.16191e-36					F9X0P0	32.1533	4.35111e-76
			Sulfotransferase			X0JJD4	1.70059	0.00618623									Blue:	10-50-fold											F9X5P2	2.46684	7.97978e-12					F9XCZ3	30.0663	2.31751e-139
						X0JF70	1.60615	0.0263733									Orange:	5-10-fold											F9XL39	2.33392	9.14411e-14					F9WYK1	29.796	7.68825e-124
																													F9WXR2	2.06928	1.04269e-09					F9X6W5	29.6679	3.81802e-133
			Epoxide hydrolase			X0K525	2.89502	0.00712252									Note:												F9XHM2	1.94357	1.13554e-05					F9X8B3	26.6459	6.482e-118
						X0KHS8	2.03154	0.00545214									Predicted protein sequences can be found using the provided IDs at UniProt (https://www.uniprot.org/ )												F9X2A2	1.93544	0.000533					F9X1T3	25.4338	3.33201e-14
																	BLAST search against S. cerevisiae data done at NCBI (https://blast.ncbi.nlm.nih.gov/Blast.cgi?PAGE=Proteins)												F9XIP8	1.87067	1.09306e-05					F9X0E5	23.8322	8.89205e-89
			Monooxygenase			X0LBE0	6.07411	6.21959e-06									FocTR4 homologues were identified by BLAST search in EnsemblFungi (https://fungi.ensembl.org/index.html)												F9X2N2	1.77626	2.1833e-05					F9XF00	23.7643	3.48894e-22
						X0IRH3	4.94367	0.00289923									Z. tritici IPO323 homologues were identified by BLAST search in FungiDB (https://fungidb.org/fungidb/app/record/dataset/NCBITAXON_336722)												F9XB17	1.53685	2.1062e-08					F9X4H3	21.3445	3.26926e-49
						X0ISN7	4.80797	0.00453896																					F9XCK7	1.5191	0.00301268					F9X6C2	21.33	1.71451e-28
						X0K747	2.82983	0.0311209																					F9XKZ6	1.4363	0.000425034					F9X338	20.6299	1.54311e-29
						X0KS78	1.53916	0.00279531																												F9XPF3	18.8048	2.41411e-07
																													F9XEJ0	69.0757	1.97141e-193					F9X0F2	18.4831	7.32914e-63
			Cytochrome P450			X0LDQ6	6.82696	6.59876e-05																					F9XAF7	66.7966	2.2165e-27					F9X0U4	16.4337	1.40035e-11
						X0KJ88	3.49816	0.0206974																					F9X961	22.9052	4.86868e-44					F9X8K5	15.87	2.50596e-38
						X0JBD0	2.76219	0.00928252																					F9XLB4	16.826	1.02801e-63					F9X859	15.2727	1.2687e-70
						X0LR56	2.69167	0.00217115																					F9X3B4	15.686	2.23705e-12					F9XHP9	14.9579	2.37256e-121
						X0L0U0	2.11696	0.00250915																					F9X1H0	13.0163	4.80763e-31					F9XJX2	14.8324	5.6895e-45
																													F9XM60	10.8059	9.20629e-24					F9XPM8	14.6784	3.60224e-92
			Dehydrogenase			X0JTQ9	57.7102	2.1977e-50																					F9XAF5	10.6682	7.50081e-15					F9X9Z3	14.0155	3.81431e-63
						X0J169	7.12968	3.27701e-13																					F9XPS5	10.5774	4.28249e-66					F9XHW8	12.6818	4.94025e-32
						X0KH72	5.0584	4.35318e-05																					F9X212	7.22286	1.79224e-32					F9XQ26	12.4177	4.26526e-15
						X0JRJ4	4.84036	9.90764e-05																					F9WZQ5	7.06305	6.45817e-61					F9WWK2	12.2033	4.58431e-35
						X0J505	4.05594	1.85329e-05																					F9XCD6	6.70875	1.28585e-36					F9XHF2	12.1437	5.90033e-15
						X0KKG1	3.72798	1.07679e-05																					F9XHP1	6.35128	1.96152e-64					F9XD85	11.9439	1.17531e-21
						X0KDW9	3.71078	0.00132077																					F9X0G3	6.3249	1.35955e-33					F9X001	11.6583	5.96501e-53
						X0IXG8	3.542	0.000791862																					F9XB66	6.13271	2.28346e-26					F9XBS8	11.3204	4.91651e-09
						X0J3U7	3.51144	0.000174858																					F9XN65	5.93	5.39874e-38					F9X6I0	11.1579	2.80169e-10
						X0KBP5	3.39734	0.00443724																					F9XBN6	5.10884	2.62508e-09					F9WY79	11.033	5.32809e-64
						X0K4F5	3.34789	0.00683648																					F9XL91	4.77385	4.51178e-27					None	10.875	6.19606e-50	Mycgr3G110044
						X0JW33	3.10339	0.00250915																					F9XKD3	4.51574	6.24388e-30					F9XMP9	10.7839	2.43559e-103
						X0JLX1	2.94306	0.0093093																					F9X8K1	4.4917	1.42335e-16					F9XA15	10.5655	2.79265e-22
						X0K3H1	2.8451	0.00745647																					F9WWC6	4.109	7.38146e-18					None	10.5619	2.34139e-50	Mycgr3G100062
						X0J9L6	2.80138	0.019613																					F9XI02	4.06247	1.42312e-37					F9WYE5	10.4358	4.32084e-16
						X0JFT1	2.70708	0.00802055																					F9XJN8	3.59024	0.000683887					F9WW32	10.3169	7.00824e-59
						X0L2U4	2.63357	0.000141541																					F9XFR5	3.4019	1.79508e-08					F9XBV0	9.56321	8.84262e-40
						X0KU08	2.59686	0.0388374																					F9X573	3.18852	5.48289e-08					F9XN46	9.1321	9.77522e-12
						X0JE68	2.55454	0.0297927																					F9X571	2.71436	8.41632e-06					F9WZG8	9.04089	3.56314e-37
						X0LLR4	2.5228	0.00428919																					F9XMM5	2.68376	8.56772e-08					F9XMF2	8.83932	2.58146e-57
						X0KHD0	2.52278	0.00870386																					F9X795	2.62771	0.0242463					F9WWU5	8.50301	3.63313e-144
						X0JX40	2.39216	0.000558472																					F9X7N7	2.54862	9.54067e-25					F9WX37	8.39784	1.08866e-14
						X0KU29	2.37933	0.00981231																					F9XL62	2.54578	6.19322e-07					F9XK03	7.69292	1.86126e-32
						X0JMV2	2.36518	0.0268358																					F9X935	2.42712	4.92828e-07					F9X241	7.62846	1.82957e-37
						X0J0N4	2.34733	0.0199268																					F9WW33	2.42411	2.41626e-19					F9XQQ6	7.49377	0.000979284
						X0J8P6	2.32821	0.0083538																					F9XL90	2.31298	4.3067e-08					F9XH95	7.423	1.16544e-19
						X0K9P1	2.31349	0.00811403																					F9WXL2	2.05463	9.16644e-06					F9WWQ7	6.53501	4.01054e-22
						X0KRS8	2.29676	0.011798																					F9XN15	1.99247	3.04377e-24					F9XNX9	6.30794	5.89425e-42
						X0JML8	2.2619	0.00229241																					F9XP27	1.9897	3.89512e-05					F9XHF6	6.07858	2.95454e-09
						X0KMV0	2.24582	0.0125949																					F9X242	1.94893	1.23764e-10					F9X9V9	5.96812	1.34617e-68
						X0JV45	2.18137	0.031944																					F9X590	1.88252	0.000784074					F9XBP6	5.50528	0.0373058
						X0ISU7	2.16592	9.63749e-05																					F9WWK8	1.85246	3.55735e-05					F9XCE4	5.45529	3.16204e-31
						X0J5E5	2.11815	1.68823e-05																					F9XIZ7	1.78577	0.037596					F9X845	5.38611	1.19942e-15
						X0K4Q0	2.07778	0.0230224																					F9XEN0	1.75387	0.0111313					None	5.27444	3.44923e-19	Mycgr3G36282
						X0JW04	2.0439	0.00520649																					F9XNT7	1.75353	8.35134e-13					F9XA55	5.17908	0.00282091
						X0KE04	2.02781	0.0208107																					F9XBX9	1.51184	3.03297e-06					F9XIQ3	5.03359	0.04891
						X0J6Q6	1.98148	0.0447454																					F9X8Z9	1.43222	5.67688e-05					F9XCE5	5.02479	3.12632e-32
						X0LMM7	1.95216	0.0019551																					F9WZS0	1.37727	7.64841e-07					F9X5G7	5.01767	2.4123e-09
						X0L690	1.94746	0.00537676																												F9XK64	4.71114	6.11016e-36
						X0L129	1.94475	0.0222006																		Sulfotransferase			F9WWZ0	3.53485	1.34281e-13					F9XQG6	4.68671	4.80908e-20
						X0JL11	1.9204	0.0173171																					F9X006	2.16812	7.15692e-06					F9X9D1	4.4468	1.04894e-64
						X0JMG1	1.88163	0.01107																												F9X1W1	4.42371	4.81588e-05
						X0JQ69	1.84466	0.00883985																		Epoxide hydrolase			F9XD42	15.7235	5.57091e-22					F9XGH5	4.41937	8.49292e-36
						X0L9A9	1.79203	0.0486668																					F9XQ28	9.73664	6.67806e-31					F9XLQ8	4.38528	3.45138e-07
						X0LT02	1.78361	0.023899																					F9X6Q0	2.12713	1.07483e-11					F9XHT3	4.32825	5.5873e-13
						X0JS37	1.61158	0.00479768																					F9WWY8	1.8024	6.1756e-05					None	4.31375	1.8154e-06	Mycgr3G101477
						X0JZF2	1.58542	0.00467672																					F9X037	1.68698	1.53013e-06					F9X3Z0	4.26012	5.29778e-29
						X0JKI6	1.57106	0.0155103																					F9X4C3	1.28072	0.0276779					F9X2X5	4.16117	3.30337e-22
				Oxidative stress		X0LPY7	1.2623	0.0227414																												F9X3F6	4.13004	1.54763e-08
																										Monooxygenase			F9X9Y4	67.0357	3.57767e-75					F9X3M0	4.10447	2.04892e-07
						X0K1K8	2.75255	0.0276802																					F9XJY5	29.0464	4.29994e-11					F9X797	4.09108	6.75619e-19
						X0JEU5	2.51353	0.0243214																					F9XMK5	18.4884	1.02141e-71					F9X3V5	4.05778	9.84871e-18
						X0KC05	2.69782	0.00457199																					F9XBK7	18.093	1.88442e-74					None	4.01307	0.0159218	Mycgr3G87535
						X0IUU7	1.75834	0.0490461																					F9XF10	16.2461	2.30259e-78					F9XDC2	3.97071	8.84922e-42
																													F9X794	15.5854	1.17663e-06					F9X7G5	3.85665	6.54197e-14
																													F9X0T8	10.6235	2.18108e-42					F9XD86	3.83156	1.01578e-44
																													F9XJN7	8.76555	9.1185e-35					F9XMX9	3.78906	3.58221e-15
																													F9XFV7	6.35882	4.51851e-23					F9XLH4	3.78631	2.14204e-12
																													F9WX17	6.24092	1.39595e-28					F9WYU5	3.76088	0.011208
																													F9XG84	5.7347	2.0205e-48					F9X0K6	3.72087	0.000434382
																													F9XI37	5.3477	2.07083e-12					F9XAM3	3.49135	5.69419e-12
																													F9X5E3	4.44375	2.76009e-28					F9XPW0	3.4705	7.62797e-10
																													F9X405	3.9682	7.84081e-10					F9XQ48	3.42712	7.84078e-09
																													F9XA85	3.91532	1.44886e-47					F9X7Q1	3.41684	3.60481e-43
																													F9XE43	3.46051	1.08068e-16					F9XGZ7	3.41666	7.40747e-15
																													F9X0P9	3.45409	1.00313e-11					F9X3R9	3.40013	3.05487e-20
																													F9XCQ3	3.31432	2.79369e-39					F9X9F3	3.39552	4.3149e-06
																													F9XG15	3.08843	3.35813e-05					F9X7K2	3.38405	4.53042e-05
																													F9X0M9	3.06039	1.34616e-16					F9XHW7	3.32897	7.42446e-47
																													F9XCT2	2.7095	8.70135e-05					F9XA07	3.23664	2.36532e-18
																													F9X8N9	2.50395	1.47825e-09					F9XN37	3.23158	1.42729e-06
																													F9XGB7	2.46604	0.00105805					F9WW34	3.09031	2.76712e-19
																													F9X7R0	2.3504	2.13228e-09					F9X1G4	3.01383	8.87995e-19
																													F9XG83	2.33114	5.3202e-45					F9X7P0	2.99625	9.30665e-18
																													F9XD00	2.32504	1.07488e-21					F9XIB6	2.94614	7.95659e-45
																													F9XHZ7	2.27833	7.99779e-11					F9XF04	2.84687	0.000260814
																													F9WZH8	2.22401	0.0157857					F9X7R5	2.78362	1.42798e-19
																													F9WWG2	2.01544	5.97459e-11					F9X0X7	2.73425	2.30123e-05
																													F9X3J7	1.78914	0.00378118					F9X555	2.70605	2.12706e-06
																													F9XKG6	1.7589	0.017656					F9XHT0	2.68643	9.7393e-15
																													F9X133	1.59012	0.0121066					F9X4A8	2.43928	4.99141e-14
																													F9XGA9	1.57334	1.35002e-07					F9WZT9	2.41159	5.59386e-16
																													F9X0C3	1.55066	0.0168953					F9X9E0	2.40641	9.06191e-05
																													F9X2R1	1.47886	0.00522115					F9WYA4	2.37352	0.0024384
																													F9XEB4	1.34847	0.0111042					F9XPY5	2.27507	0.00411466
																																				None	2.273	1.47362e-10	Mycgr3G54321
																										Cytochrome P450			F9X5E4	1182.9	4.05102e-155					F9XLD8	2.20177	0.000708217
																													F9XPH9	309.554	7.83348e-87					F9XGN5	2.16255	0.00252805
																													F9WZX7	48.1737	2.36151e-32					F9XKX7	2.14431	1.40904e-14
																													F9XDL6	37.6242	4.07659e-97					F9X1H2	2.11132	0.0320093
																													F9XNX8	31.2807	4.39075e-15					F9XC25	2.11013	0.0016008
																													F9WZB7	22.318	1.73686e-81					None	2.10517	0.00026745	Mycgr3G73782
																													F9X5K7	20.0576	6.47366e-257					F9X1G7	2.07649	1.456e-05
																													F9X1J4	15.96	2.34077e-16					F9X5C8	2.04626	7.00293e-07
																													F9WWL0	15.0573	1.3568e-59					F9XPE8	1.99107	5.07002e-05
																													F9XLZ8	13.2877	0.000198424					F9XJ18	1.95131	4.51791e-06
																													F9XMQ7	13.2841	1.6514e-36					F9XGC9	1.94645	0.0234102
																													F9XG40	12.8232	1.34274e-14					F9XEJ4	1.91142	5.85363e-09
																													F9X1H3	11.2471	5.5533e-21					F9XJC6	1.90072	4.90522e-08
																													F9XFL7	10.6285	1.18112e-27					F9X7Q3	1.85906	0.000914364
																													F9XDA4	9.62869	7.19278e-147					F9XJA9	1.85467	0.000935601
																													F9XKD1	7.8022	3.04787e-37					F9XIK9	1.81201	2.6945e-05
																													F9X9F0	6.90105	4.88614e-64					F9XL18	1.80442	1.67196e-06
																												NEED ID	None	6.54397						F9WWH1	1.7734	1.57714e-08
																													F9XFS5	6.4469	2.86212e-110					F9XB88	1.75762	4.695e-10
																													F9WXJ3	6.06662	3.25078e-33					F9WWA7	1.73917	0.0489186
																													F9XJ19	5.67711	3.44808e-50					F9X939	1.73484	0.00534093
																													F9X4J0	5.53188	6.50842e-59					F9XLV5	1.72529	0.0101834
																													F9XQ64	4.19001	3.52703e-05					F9X1S3	1.68151	0.00266757
																													F9XM00	3.91562	0.00328193					F9X594	1.68138	0.000894353
																													F9XG14	3.82449	0.0105072					F9X8C2	1.65162	0.0121946
																													F9WYJ8	3.24781	2.67557e-14					F9XAR9	1.65056	1.35255e-07
																													F9XCS4	3.01294	4.50344e-14					F9X9U8	1.64816	0.0294893
																													F9XD21	2.93798	2.24274e-10					F9X4Y2	1.6226	0.00197781
																													F9WWF0	2.35947	4.25243e-06					F9X2P9	1.62123	0.019522
																													F9WXW5	2.26237	0.00627418					F9WWC7	1.61927	5.07316e-06
																													F9XIV2	1.85662	4.09052e-05					F9X8H4	1.56604	3.08451e-06
																													F9XIL1	1.82135	0.000207249				NEED ID	None	1.55649
																													F9XH30	1.78762	0.00120186					F9WXU4	1.52249	0.00450751
																													F9X9B9	1.70093	0.00742266					None	1.48381	0.00125847	Mycgr3G41375
																													F9X464	1.60966	0.000755515					F9XGB6	1.47822	0.0453513
																													F9XFD5	1.53898	0.00520557					F9X1J7	1.4713	1.13982e-06
																													F9XJP5	1.51082	0.00013799					F9X008	1.45029	0.010692
																													F9X6B4	1.47993	0.00454334					F9XJ91	1.39307	0.0432159
																													F9WYQ3	1.40342	0.0457609					F9XGZ9	1.36932	0.00337465
																																				F9XFJ4	1.28323	0.00776196
																										Dehydrogenase			F9XE53	950.937	7.47615e-37
																													F9XAH5	502.366	1.17678e-242
																													F9WZV3	240.948	2.73421e-43
																													F9WZU8	77	1.20182e-66
																													F9XH32	71.5389	1.63664e-29
																													F9XM23	52.9331	5.98144e-230
																													F9XNK2	51.3435	1.1354e-41
																													F9XA16	42.6456	5.06446e-22
																													F9XL03	35.8348	1.53889e-76
																													F9XA79	33.2079	1.95822e-31
																													F9XLU2	25.064	3.22035e-51
																													F9X8H1	24.8499	3.13781e-46
																													F9XQ63	24.6617	4.66461e-151
																													F9WX32	23.7624	8.22694e-104
																													F9XBH8	22.7842	2.35327e-12
																													F9X8B1	21.9913	7.79881e-112
																													F9X9E7	21.8123	2.66599e-36
																													F9XC20	18.1795	3.72196e-53
																													F9XBV6	17.8719	2.57171e-10
																													F9XLV8	15.1465	1.00313e-11
																													F9X480	14.8991	9.90823e-52
																													F9X450	13.3706	7.59492e-54
																													F9XAS8	12.9	2.84721e-60
																													F9XKK6	12.4415	1.21458e-35
																													F9XKB6	12.139	9.88475e-27
																													F9X136	11.8197	3.85619e-43
																													F9X3Y9	10.7208	8.4895e-118
																													F9WWA8	10.3844	2.90116e-15
																													F9XBW7	10.1355	1.59598e-13
																													F9WX53	9.90869	8.54989e-21
																													F9X9Q5	9.56347	1.78312e-66
																													F9WXB0	8.81288	6.5409e-15
																													F9X1B0	8.80549	2.47622e-49
																													F9WZB6	8.35932	7.72839e-46
																													F9X1Q1	8.14817	6.07068e-126
																													F9XE52	8.14404	4.80059e-19
																													F9WZZ8	8.01953	1.37057e-22
																													F9XKL7	7.46432	3.74888e-39
																													F9X6J0	7.0809	3.56495e-243
																													F9X4Z1	6.71865	5.56962e-97
																													F9X755	6.65262	1.9422e-22
																													F9X5J6	6.47184	3.2954e-42
																													F9XD46	6.26785	5.59327e-22
																													F9X654	6.19261	6.33928e-08
																													F9XGN9	6.10245	3.32059e-35
																													F9WX00	6.09141	1.58246e-07
																													F9WYH5	6.03305	2.0526e-25
																													F9X5G4	5.91956	6.29148e-18
																													F9X1K3	5.88451	5.87279e-76
																													F9WZM4	5.8844	1.7719e-23
																													F9XG65	5.75004	8.06905e-31
																													F9XMK3	5.71895	4.34888e-18
																													F9XG81	5.64734	3.21787e-80
																													F9XFN9	5.34508	1.59486e-11
																													F9XLZ5	5.33406	0.0405684
																													F9X1H1	5.28055	0.00937
																													F9XDF5	5.27475	1.63898e-25
																													F9XAB2	5.1434	2.44217e-25
																												NEED ID	None	5.12449
																													F9XLQ9	5.1077	1.02573e-19
																													F9X8E7	5.07314	1.87695e-33
																													F9XBV7	5.05203	4.23413e-16
																													F9XJY9	5.00822	1.12907e-18
																													F9XJ00	4.99848	1.86173e-30
																													F9X539	4.84967	1.91474e-59
																													F9XAG4	4.75207	3.68591e-39
																													F9X790	4.73489	0.000219274
																													F9WY74	4.49756	2.2552e-09
																													F9WYX3	4.49397	3.02658e-44
																													F9WYH6	4.39733	1.90773e-56
																													F9X0X4	4.30399	8.73082e-41
																													F9WYR2	4.19746	2.17589e-53
																													F9X8L9	4.15626	3.31847e-08
																													F9XHG3	4.04406	8.54364e-05
																													F9X1G9	4.0317	1.38597e-35
																													F9X708	3.92419	1.42548e-33
																													F9X3J3	3.85568	6.2784e-43
																													F9X3X2	3.80888	1.751e-08
																													F9X8D6	3.57076	2.15477e-32
																													F9WXW4	3.48868	2.77502e-07
																													F9XLY8	3.45605	4.50468e-19
																													F9WWF2	3.38889	2.78112e-24
																													F9XJF2	3.36145	3.67949e-30
																													F9XNV5	3.34215	2.15616e-07
																													F9WZB2	3.30661	2.30786e-32
																													F9XCQ1	3.24569	1.17707e-11
																													F9XH09	3.24153	4.43135e-13
																													F9WYT2	3.22847	6.25369e-33
																													F9X9C1	3.21714	1.547e-19
																													F9XE48	3.20067	0.0195175
																													F9X9R8	3.18843	0.00180106
																													F9X1G5	3.17815	1.9339e-16
																													F9X1W0	3.10305	0.00117941
																													F9XCH3	3.10242	1.24227e-06
																													F9X5J3	3.04282	1.48097e-18
																													F9XI35	3.03867	9.83744e-10
																													F9XG30	3.00367	0.00708684
																													F9XJA2	3.001	2.9166e-23
																													F9WZW1	2.98907	0.0468977
																													F9XA32	2.90598	2.2078e-15
																													F9X7F2	2.81211	3.68068e-15
																													F9X2Z6	2.65582	3.67925e-28
																												NEED ID	None	2.6013
																													F9X171	2.59512	1.48216e-30
																													F9XD32	2.49929	0.0379436
																													F9XQ77	2.47732	2.00923e-22
																													F9XQ31	2.45775	1.26707e-08
																													F9X5B2	2.44745	4.52619e-05
																													F9X7L0	2.42603	2.23605e-07
																													F9X884	2.41553	6.28185e-12
																													F9XAD6	2.33534	0.000678332
																													F9X1B7	2.32085	6.72514e-06
																													F9XAC8	2.27953	1.64968e-13
																													F9X615	2.26631	6.79265e-05
																													F9X0U9	2.24239	5.95854e-07
																													F9XAQ9	2.20782	2.43862e-14
																													F9X2A6	2.19697	9.12544e-19
																													F9XI05	2.1756	2.75885e-05
																													F9X2D0	2.17318	3.08424e-06
																													F9XL97	2.11843	0.0401691
																													F9WWJ5	2.0962	0.012206
																													F9X8I9	2.087	3.88245e-06
																													F9X1F8	2.08619	7.31019e-09
																													F9XAA9	2.08059	5.46343e-12
																													F9XPR7	2.05604	0.000222127
																													F9WXR5	2.056	5.34226e-06
																													F9XNQ7	2.02476	5.41357e-05
																													F9XG20	2.01394	0.00125563
																													F9XFQ6	2.00128	3.16561e-07
																													F9X320	1.98294	0.00049877
																													F9X5Y3	1.96151	4.37359e-11
																													F9X6Q9	1.95292	2.72309e-05
																													F9WXZ0	1.94911	2.64362e-10
																													F9X9S9	1.94295	6.3305e-06
																													F9XLK3	1.94199	3.34142e-08
																													F9X044	1.93689	7.88894e-16
																													F9XGM5	1.91369	1.87549e-07
																													F9WZZ7	1.89422	6.3645e-14
																													F9X5K3	1.85181	0.0100973
																													F9WWL4	1.84786	3.58138e-11
																													F9X174	1.84757	1.1907e-15
																													F9WYY1	1.81302	0.00249612
																													F9XIS9	1.80471	2.1854e-09
																													F9XK58	1.75382	0.00282874
																													F9WXY5	1.75156	0.0120218
																													F9XMC9	1.73751	1.88676e-07
																													F9X8Y0	1.7306	1.1217e-13
																													F9WZN4	1.7084	0.000102141
																													F9XJP2	1.69158	0.00894713
																													F9XIL0	1.68804	9.90213e-06
																													F9XAN9	1.67827	1.98102e-06
																													F9WZN8	1.667	0.00682497
																													F9X1H5	1.66232	0.0220373
																													F9XKP2	1.63372	0.0400604
																													F9XJH3	1.62061	0.000841213
																													F9X6V3	1.61016	0.000178322
																													F9XJY7	1.58984	0.0169694
																													F9XD65	1.5615	0.000334243
																													F9X3X7	1.53669	4.83539e-06
																													F9XHJ0	1.52385	0.000173421
																													F9X4F6	1.50783	7.09523e-07
																													F9XJF3	1.50251	0.00294909
																													F9XLP7	1.49155	0.000101268
																													F9X8G1	1.48452	0.0121858
																													F9X7L9	1.47738	0.0014074
																													F9X414	1.46892	0.0424283
																													F9X097	1.43639	6.48946e-05
																													F9XA60	1.4307	0.00471009
																													F9X1Z7	1.41235	0.00871728
																													F9XBY7	1.39503	0.00733583
																													F9X9Y0	1.37065	1.32558e-06
																													F9X8F1	1.36028	0.000279261
																													F9WZU2	1.32164	0.0034
																													F9XJT1	1.31179	0.00200107
																													F9XI76	1.30878	0.0173516
																													F9XEC8	1.24018	0.00329788
																													F9XE99	1.1902	0.0469802
																													F9XMT2	1.17958	0.0426207
																											Oxidative stress		F9XMQ2	47.4223	2.46258e-52	Peroxidase
																													F9XDI7	18.4509	1.40587e-16	Peroxidase
																													F9XH87	13.1031	2.70136e-28	Catalase
																													F9X5T5	12.2887	2.04292e-153	Catalase
																													F9XPZ1	11.106	1.52317e-17	Peroxidase
																													F9XD69	10.3746	1.57829e-13	Peroxidase
																													F9X5C6	10.1301	1.08e-18	Peroxidase
																													F9WX48	6.07292	8.14567e-12	Peroxidase
																													F9WZD7	5.71861	1.31187e-27	Peroxidase
																													F9XIW4	4.26697	7.51313e-13	Peroxidase
																													F9WXP9	4.09344	1.95964e-05	Peroxidase
																													F9X9J7	3.93545	1.25398e-05	Peroxidase
																													F9X0B5	3.54038	5.81135e-27	Peroxidase
																													F9X0W1	2.74828	0.0145647	Peroxidase
																													F9XAE4	2.58858	0.000430396	Peroxidase
																													F9X709	2.26942	2.05266e-17	Superoxide dismutase
																													F9WWX8	1.91152	0.00649604	Peroxidase
																													F9X392	1.72607	0.00110386	Peroxidase
																													F9X7L5	1.69414	0.00600536	Superoxide dismutase
																													F9X7M8	1.56552	0.0406042	Superoxide dismutase
																													F9WZN5	1.36276	0.0205872	Peroxidase
																													F9XG62	1.22726	0.0340651	Superoxide dismutase

## Sheet: Azoxystrobin
		S6_Table		Comparision of putative tolerance-related genes in FocTR4+IPO323
		Comparison of transcriptional response in FocTR4 and IPO323 cells to azoxystrobin (500 µg ml-1 for 2 days)
		FocTR4																																														IPO323
		Significantly up-regulated (P<0.05)																																														Significantly up-regulated (P<0.05)
		Enzymatic detoxification								Transport over membranes							Pathway alteration										Oxidative stress in mitochondria																					Enzymatic detoxification
																	(a) Core and structural subunits																						TargetP-2.0			DeepMito		Exp. Evidence in yeast
					UniProt ID	Fold-change	p-adj					UniProt ID	Fold-change	p-adj					UniProt ID	Fold-change	p-adj						UniProt ID	Fold-change	p-adj										prediction			prediction		for mitochondrial and IMS localization
		Glutathione S-Transferase			X0J4T6	2.49217	0.00384766			ABC transporters		X0K9K6	7.95123	7.81895e-06			Complex I	NUGM	X0K3P6	3.76459	1.81154e-28						X0KC05	18.7743	4.57565e-22		Cytochrome c peroxidase; similar to S. cerevisiae mitochondrial CCP1 (4e-06)								none			N/A		Daum et al. 1982, J. Biol Chem. 257:13028				Glutathione S-Transferase
					X0JR88	2.45307	3.56849e-10					X0JJA9	6.65257	7.90263e-07				NUKM	X0JZV4	3.20323	2.39305e-19						X0K1K8	17.704	4.04781e-35		Catalase, similar to peroxisomal catalase Cta1p in S. cerevisiae (7e-106)								none			N/A		Petrova et al. 2004, Biochem. J. 380:393
					X0J8N4	1.99896	0.0454354					X0KUP6	3.88551	1.90232e-05				NUCM	X0KSH2	3.22845	4.17047e-28						X0IPN9	8.69394	2.9679e-29		Thioredoxin, no hit in yeast and human								Mitochondrial (score: 0.686)			IMS (score: 0.65)
					X0KGN2	1.9986	0.00016616					X0K439	3.25002	4.12366e-05				NUBM	X0JPZ0	3.33169	2.1208e-17						X0LKG9	8.04582	4.16591e-17		Superoxide dismutase, similar to mitochondrial Sod1p in S. cerevisiae (4e-84)								none			N/A		Kawamata & Manfredi 2010, Antioxid Redox Signal 13:1375
					X0JJ50	1.88959	6.03592e-05					X0JMK7	2.94882	2.27644e-16				NUHM	X0JLB1	2.81913	4.63639e-12						X0KDU2	7.30277	4.29768e-28		Adrenoxin, similar to YAH1 in S. cerevisiae (1e-63) and human FDX1 (2e-31)								Mitochondrial (score: 0.773)			IMS (score: 0.41)		Barros et al 1999, Gene 233:197
					X0JZ12	1.46961	0.00693648					X0J241	2.8163	2.255e-09				NUIM	X0K1V4	2.64408	9.41337e-11						X0KI39	4.80152	4.57753e-27		Superoxide dismutase (?); similar to S. cerevisiae mitochondrial RSM26 (1e-29)								Mitochondrial (score: 0.999)			IMS (score: 0.23)		Desai et al. 2017, Science 355:528
												X0JLG2	2.59376	1.51962e-05				NUAM	X0JZF2	2.53494	8.0757e-14						X0KU19	4.34912	1.66085e-17		Thioredoxin, similar to TRX1 in S.cerevisiae (2e-26)								Mitochondrial (score: 0.997)			IMS (score: 0.23)		Vögtle et al. 2012, Mol Cell Proteomics 11:1840
		Acetyltransferase			X0LJ02	19.4372	8.43301e-11					X0KUC3	2.40071	0.0358013				ND1	A0A1A7TD28	unaltered	0.147201	Mitochondrial					X0IUU7	2.18165	0.000244131		Peroxidase, no hit in S. cerevisiae								Mitochondrial (score: 0.565)			OMM (score: 0.24)
					X0JE99	7.84541	1.23183e-06					X0JHD1	1.57463	0.00339608				ND2	A0A1A7TDX8	unaltered	0.826452	Mitochondrial					X0KAU9	2.06343	0.00016045		Glutaredoxin, similar to S. cerevisiae Mgp12p (2e-11)								Mitochondrial (score: 0.986)			IMS (score: 0.85)		Morgenstern et al. 2017, Cell Rep. 19:2836				Acetyltransferase
					X0K4S8	7.38191	8.9165e-08											ND3	A0A1A7TCX7	unaltered	0.596357	Mitochondrial					X0KNM7	5.65 (down)	1.01774e-05		Alternative oxidase, similar to Aod1 in N. crassa (6e-169)								Mitochondrial (score: 0.873)			IMM (score: 0.61)
					X0L6P2	5.7226	8.76571e-07			MFS transporters		X0J7L3	60.3636	5.3604e-49				ND4	A0A1A7TED6	unaltered	0.358154	Mitochondrial
					X0J628	5.60017	8.928e-17					X0J859	42.4913	4.3341e-21				ND4L	A0A1A7TDS7	2.31 (down)	1.13552e-06	Mitochondrial
					X0KMP6	4.49329	5.96904e-08					X0J5S1	23.1874	7.27173e-19				ND5	A0A1A7TDY3	1.71 (down)	2.60974e-05	Mitochondrial
					X0KDX3	3.53409	2.13596e-11					X0J3S0	12.7706	4.54638e-09				ND6	A0A1A7TEE0	1.35 (up)	0.0280628	Mitochondrial					Note2: IMS= intermembrane space, OMM= outer mitochondrial membrane, IMM= inner mitochondrial membrane
					X0KAD8	3.4864	1.06364e-14					X0JKB0	5.8528	0.00141331
					X0LSV6	3.45555	9.56966e-09					X0JJ35	5.26405	0.0276			Complex II	Sdh1	X0LGU1	2.57761	2.88377e-34
					X0JMU5	3.3625	2.52346e-06					X0J979	5.02742	0.00498749				Sdh2	X0JUP8	3.45629	2.56657e-10
					X0K1W8	3.35164	0.00610051					X0JPR4	4.92582	0.000405612				Sdh3_1	X0JTM7	2.48998	4.77847e-06
					X0K1E3	2.98624	8.24364e-10					X0J229	4.75839	6.81247e-05				Sdh4	X0JC07	2.866	2.57689e-06
					X0KME3	2.96176	8.58053e-05					X0JX31	4.02543	4.69593e-08																																		Methyltransferase
					X0J9F8	2.8876	7.83829e-05					X0JF37	3.60779	9.67672e-05			Complex III	CytB	A0A1A7TD23	1.67 (down)	3.54332e-06	Mitochondrial
					X0JPF8	2.73242	0.000551971					X0J063	3.38849	0.0027116				Cyt1	X0KCH3	3.22898	8.36557e-08
					X0J1F3	2.59105	1.94775e-13					X0KU24	3.31076	1.17967e-06				Qcr2	X0KTY8	3.14999	6.52078e-13
					X0JFN7	2.57758	1.12531e-18					X0JSQ8	3.31002	8.40815e-05				Qcr8	X0JB07	2.88647	1.05709e-11
					X0IUX3	2.52665	2.3805e-07					X0KQI0	3.13822	1.6756e-06				Qcr7	X0JAZ4	3.119	3.4625e-13
					X0JC34	2.49569	0.00636406					X0KFK6	3.11975	7.90572e-08
					X0LEI3	2.41488	0.000162442					X0JEU1	3.02817	8.31939e-10			Complex IV	CoxI	A0A1A7TDY8	1.45 (down)	0.00946432	Mitochondrial
					X0K5M5	2.3425	0.000406567					X0L916	3.01209	0.00114774				CoxII	A0A1A7TEC8	2.56 (down)	6.24898e-17	Mitochondrial
					X0JV23	2.33961	9.67235e-05					X0JAX1	2.90434	0.000831862				CoxIII	A0A1A7TD33	1.75 (up)	1.13552e-06	Mitochondrial
					X0J6D3	2.30999	0.0110893					X0JTR6	2.82429	5.08477e-07
					X0J1E7	2.03798	0.0125851					X0JT00	2.6817	0.00187195			Complex V	Atp6	A0A1A7TDZ3	unaltered	0.137344	Mitochondrial
					X0JPP0	2.02302	1.27267e-05					X0ING4	2.34689	0.000352072				Atp8	A0A1A7TDT7	unaltered	0.143409	Mitochondrial
					X0JGF9	2.02184	2.56512e-07					X0K953	2.23374	2.05311e-07				Atp9	A0A1A7TCX5	2.40 (down)	1.61953e-06	Mitochondrial
					X0LLX1	1.90222	3.6479e-05					X0K507	2.18807	0.00786716				Atp1	X0KBM3	2.32372	2.08345e-18	F0 a subunit
					X0KAU7	1.8891	0.0167147					X0KW91	2.02937	0.012317				Atp2	X0KBD4	2.77522	2.08345e-18	F0 b subunit
					X0JH27	1.87018	0.00379516					X0JAZ3	1.7971	0.029528				Atp3	X0JFS7	2.62383	2.5879e-15	F0 g subunit
					X0J5Z7	1.83003	0.000736804					X0JPZ3	1.78337	0.0470679				Atp16	X0K563	2.53903	2.57217e-08	F0 d subunit
					X0K7K2	1.53596	0.0104246					X0K236	1.78166	0.000715509				Atp15	X0KSV0	2.72569	1.23037e-25	F0 e subunit
					X0KE18	1.42355	0.0103631					X0LDA2	1.72711	0.000213956
												X0J1H5	1.62594	0.0107761			Cytochrome C	Cyc1	X0KVJ6	8.39129	1.92996e-19
		Methyltransferase			X0J049	11.9079	1.41464e-22
					X0JI77	8.60707	4.54071e-14											Note: "unaltered" indicates non-significant change from control
					X0JZH2	6.19396	1.22212e-06
					X0JH72	6.02186	5.83485e-11
					X0JQY5	5.82516	3.19522e-06			Red:	>500-fold						(b) All nuclear encoded subunits and related genes (incl. "core" subunits listed above)																															Sulfotransferase
					X0JEW4	5.28564	0.00204694			Green:	100-500-fold							UniProt ID	Fold-change	p-adj
					X0K248	4.51879	0.000295614			Purple:	50-100-fold						Complex I	X0LA93	4.77295	3.08774e-10	Accesssory subunit, hypoth. protein in N. crassa (5e-42); complex 1_LYR domain (PFAM, 2e-07)																											Epoxide hydrolase
					X0ITY5	4.35327	1.68781e-17			Blue:	10-50-fold							X0JN24	4.33148	2.16602e-25	Accessory subunit, similar to ACPM1, Y. lipolytica (2e-40)
					X0KLC9	4.27889	1.07623e-10			Orange:	5-10-fold							X0K3P6	3.76459	1.81154e-28	Core subunit, similar to NUGM, Y. lipolytica (4.8e-119)
					X0KWD6	4.2663	9.36996e-16											X0K1K7	3.57146	1.21079e-14	Accessory subunit, similar to NUFM in Y. lipolytica (2e-12)
					X0JIW2	3.92787	2.40536e-16											X0KT69	3.51464	7.34625e-20	Accessory subunit, hypoth. protein in Y. lipolytica (2e-05); complex 1_LYR domain (PFAM, 4.6e-13)																											Monooxygenase
					X0JB89	3.906	0.000183978											X0JPZ0	3.33169	2.1208e-17	Core subunit, similar to NUBM, Y. lipolytica (P=0)
					X0J878	3.73975	0.00998168											X0J3F8	3.29685	1.82002e-20	Accessory subunit, similar to NI8M in Y. lipolytica (6e-17)
					X0JKE6	3.72234	2.74099e-14											X0KSH2	3.22845	1.23037e-25	Core subunit, similar to NUCM, Y. lipolytica (P=0)
					X0JXI8	3.65109	4.41748e-14											X0JZV4	3.20323	2.39305e-19	Core subunit, similar to NUKM, Y. lipolytica (4.4e-105)
					X0K4P7	3.5914	1.18889e-11											X0KQL4	3.04744	2.58263e-17	Accessory subunit, similar to NIDM in Y. lipolytica (5e-14)
					X0JMB4	3.55159	5.55239e-07											X0K609	2.88145	1.74539e-20	Accessory subunit, similar to NUEM in Y. lipolytica (1e-118)
					X0JPB6	3.52816	0.00199394											X0JLB1	2.81913	4.63639e-12	Core subunit, similar to NUHM, Y. lipolytica (7.3e-53)
					X0KEF4	3.42856	1.23469e-13											X0K2N2	2.70511	8.92065e-17	Accessory subunit, similar to NUPM in Y. lipolytica (4e-54)
					X0JXF4	3.4031	8.66266e-15											X0K1V4	2.64408	9.41337e-11	Core subunit, similar to NUIM, Y. lipolytica (9e-100)
					X0ITX7	3.3943	4.34782e-07											X0L0H8	2.55345	6.32865e-14	Accessory subunit, similar to NIPM in Y. lipolytica (8e-14)
					X0JB88	3.10955	0.00579487											X0JYR2	2.55336	3.05459e-11	Accessory subunit, similar to the 21.3kD subunit B in N. crassa (4e-49)
					X0K2R9	2.97015	0.000546172											X0JZF2	2.53494	8.0757e-14	Core subunit, similar to NUAM, Y. lipolytica (P=0)
					X0K7G9	2.90931	2.0624e-11											X0J1Z4	2.5192	1.06787e-17	Accessory subunit, similar to NUMM in Y. lipolytica (2e-23)
					X0LLV5	2.82263	3.62374e-10											X0JY43	2.48789	8.96926e-13	Accessory subunit, similar to NB8M in Y. lipolytica (2e-22)
					X0K940	2.82207	1.78993e-09											X0JL61	2.42835	5.86343e-12	Accessory subunit, similar to NUYM, Y. lipolytica (6e-51)
					X0KE91	2.77813	1.70048e-10											X0J691	2.41524	3.57404e-07	Accessory subunit, NADH:ubiquinone oxidoreductase 9.5kD subunit, N. crassa (5e-31)																											Cytochrome P450
					X0K9B2	2.71887	4.5132e-06											X0JN60	2.40404	6.27619e-12	Accessory subunit, similar to NB6M in Y. lipolytica (6e-39)
					X0ITU4	2.55851	0.000513519											X0JB43	2.32063	1.81214e-07	Accessory subunit, NADH:ubiquinone oxidoreductase 21.3kD subunit, N. crassa (7e-75)
					X0KC35	2.54524	2.97338e-08											X0K791	2.19725	6.97398e-09	Accessory subunit, similar to N7BM, Y. lipolytica (6e-44)
					X0JFP2	2.44001	0.0176144											X0K1S1	2.158	2.82327e-07	Accessory subunit, similar to NUUM in Y. lipolytica (4e-08)
					X0KQS2	2.28015	4.76206e-06											X0JCR6	2.12886	6.15696e-09	Accessory subunit, similar to NB5M in Y. lipolytica (3e-09)
					X0JGM7	2.25617	0.0334459											X0J2V9	2.04824	4.17663e-08	Accessory subunit, Complex I intermediate-associated protein 30, N. crassa (8e-109)
					X0JX00	2.24767	6.46835e-05											X0J174	1.9241	1.62769e-10	Accessory sybunit, NADH:ubiquinone oxidoreductase 20.1kD subunit, N. crassa (5e-73)
					X0K1N7	2.2406	0.0108507											X0J108	1.91378	3.46744e-06	Accessory subunit, similar to NUXM in Y. lipolytica (1e-36)
					X0KBY8	2.21276	0.000963904											X0KI20	1.85807	0.000250157	Complex I assembly factor, similar to N7BML in Y. lipolytica (1e-17); Subunit NDUFA12 domain (PFAM, 2.8e-11)
					X0JEM8	2.15018	0.00464305											X0JUY6	1.84082	0.0001451	Accessory subunit, similar to NB2M in Y. lipolytica (1e-16)
					X0K3L2	2.12697	4.83047e-06											X0J1N7	1.80189	8.405e-09	Accessory subunit, similar to NB4M in Y. lipolytica (4e-32)
					X0KTD8	2.03881	0.023878											X0K7E7	1.66284	2.12092e-06	Accessory subunit, similar to NIMM in Y. lipolytica (3e-23)
					X0ITR2	1.96217	0.00329155
					X0JJS3	1.93888	0.000644904										Complex II	X0K9Q1	3.57261	1.67907e-10	Assembly factor, similar to S. cerevisiae SDH7 (7.4e-21)
					X0JEU7	1.92894	0.0341966											X0JUP8	3.45629	2.56657e-10	Succinate dehydrogenase, similar to S. cerevisiae SDH2 (9.1e-129)
					X0K847	1.92035	0.0177286											X0JC07	2.866	2.57689e-06	Succinate dehydrogenase, similar to S. cerevisiae SDH4 (9.3-08)
					X0JSM5	1.85519	0.00355436											X0LGU1	2.57761	4.47339e-10	Succinate dehydrogenase, similar to S. cerevisiae SDH1 (1.8e-99)
					X0ITD0	1.80222	0.0144107											X0JTM7	2.48998	4.77847e-06	Succinate dehydrogenase, similar to S. cerevisiae SDH3 (2e-07)_no TMM
					X0JK86	1.77779	4.62591e-05											X0KAA6	1.57349	0.0315088	Assembly factor, similar to S. cerevisiae SDH6 (2e-14)
					X0JLC6	1.74688	0.000204668
					X0JDM4	1.71938	0.00140234										Complex III	X0JP59	3.77903	8.11457e-22	Subunit 6, similarity to QCR6 in S. cerevisiae (2e-12)
					X0KZ26	1.69868	0.00847585											X0JRX6	3.35268	6.01246e-12	Complex III assembly factor and cytochrome b translation enhancer, similarity to CBP3 in S. cerevisiae (2e-24);
					X0JM08	1.68236	0.000613454											X0KCH3	3.22898	4.17047e-28	Cytochrome c1; similarity to CYT1 in S. cerevisiae (1e-125)
					X0K635	1.55541	0.00155092											X0KTY8	3.14999	1.92996e-19	Core subunit 2, similarity to QCR2 in S. cerevisiae (3e-27)																											Dehydrogenases
					X0JXR7	1.52138	0.000219073											X0JAZ4	3.119	3.4625e-13	Subunit 7, similarity to QCR7 in S. cerevisiae (7e-33)
					X0JGD3	1.49689	0.00996354											X0JB07	2.88647	1.05709e-11	Subunit 8, similarity to QCR8 in S. cerevisiae (7e-14)
					X0JAI3	1.35981	0.043219											X0JG11	2.70945	1.06103e-12	Complex III subunit Rieske; similar to Rip1 from S. cerevisiae (2e-94)
																		X0JGA0	1.53646	0.000773004	no hit in yeast or human (but QCR10 domain (PFAM) - Ubiquinol-cytochrome-c reductase complex subunit)
		Sulfotransferase			X0JF70	1.89462	2.59537e-06
																	Complex IV	X0JD15	8.74143	1.38411e-28	Assembly protein, similar to PET117 in S. cerevisiae (2e-09)
		Epoxide hydrolase			X0KS10	6.71364	5.44129e-05											X0K2N6	7.58059	5.83158e-45	Assembly protein, similar to SCO2 in S. cerevisiae (9e-80)
					X0KLV3	5.13699	5.68979e-05											X0JWX9	6.77371	2.3123e-20	Assembly protein, similar to COX11 in S. cerevisiae (2e-71)
					X0KHS8	3.25942	3.61259e-10											X0L5D8	5.30309	9.41281e-21	Assembly protein, similar to MSS51 in S. cerevisiae (4e-95)
					X0K6G5	2.5944	6.85163e-07											X0K6A0	4.92083	1.82068e-24	Assembly protein, similar to COX15 in S. cerevisiae (3e-137)
																		X0K1A3	4.63374	2.99352e-17	Assembly protein, similar to OXA1 in S. cerevisiae (2e-29)										Note:
		Monooxygenase			X0K3X5	5.19482	1.89287e-07											X0KHW1	3.29021	7.71425e-16	Assembly protein, similar to CMC2 in S. cerevisiae (1e-06)										Domain analysis with InterProScan (https://www.ebi.ac.uk/interpro/search/sequence/)
					X0K7W4	3.61844	0.000545661											X0KMU2	3.08947	3.01584e-14	Assembly protein, similar to COA1 in S. cerevisiae (3e-26 )										Signal peptides and putative mitochondria localisation analysed with TargetP-2.0 (https://services.healthtech.dtu.dk/service.php?TargetP-2.0)
					X0LBE0	3.54795	0.00252993											X0KBD8	2.88034	8.81758e-12	Complex IV subunit 5, similar to COX5A/B in S. cerevisiae (8e-27)										BLAST search against S. cerevisiae data done at NCBI (https://blast.ncbi.nlm.nih.gov/Blast.cgi?PAGE=Proteins)
					X0JN67	2.90473	0.000492092											X0JGW7	2.76827	5.37053e-09	Assembly protein, similar to SHY1 in S. cerevisiae (3e-48 )										Mitochondrial sub-localisation predicted with DeepMito (http://busca.biocomp.unibo.it/deepmito/)
					X0JFU7	2.57766	8.99648e-05											X0JIB6	2.61571	1.89058e-06	Assembly protein, similar to COA6 in S. cerevisiae (5e-19)										FocTR4 homologues were identified by BLAST search in EnsemblFungi (https://fungi.ensembl.org/index.html)
					X0K924	2.46603	0.00847482											X0KNS2	2.49544	4.22848e-06	Assembly protein, similar to COX20 in S. cerevisiae (2e-20)										Z. tritici IPO323 homologues were identified by BLAST search in FungiDB (https://fungidb.org/fungidb/app/record/dataset/NCBITAXON_336722)
					X0JT55	2.3612	0.0286349											X0LRP1	2.40957	7.307e-08	Copper chaperone, similar to COX17 in S. cerevisiae (1e-13)
					X0L3G1	2.10043	0.000142183											X0IW36	2.38964	1.82151e-05	no hit in yeast, no hit in humans- a CMC1 domain (1.8e-15)
					X0K388	1.96135	3.50029e-08											X0KDJ5	2.24752	5.29933e-07	Assembly protein, similar to COA3 in S. cerevisiae (6e-05)
					X0JYQ5	1.78156	4.34378e-05											X0JCP1	2.17527	3.6065e-06	No hit in yeast, no hit in human, COX14 domain (PFAM 8.9e-20)																	Sod1
					X0K9T6	1.52847	0.0281419											X0K2X9	2.11829	8.26833e-08	Complex IV subunit 6, similar to COX6 in S. cerevisiae (9e-46)
																		X0KJG3	2.07366	6.20255e-06	Complex IV subunit 4, similar to COX4 in S. cerevisiae (1e-45)
		Cytochrome P450			X0LR56	8.63412	4.00061e-15											X0LKG3	2.00635	1.81508e-05	Assembly protein, similar to PET191 in S. cerevisiae (2e-17)
					X0JZZ9	8.26677	5.32026e-07											X0LMK2	1.89082	1.0267e-05	Complex IV subunit 8, similar to COX7c in human (5e-04)
					X0ITB1	5.55989	1.92767e-05											X0JF54	1.85124	0.000834981	Assembly protein, similar to COX23 in S. cerevisiae (4e-16)
					X0JWG9	5.49738	0.00853512											X0KF14	1.82965	8.02383e-05	Complex IV subunit 13, similar to COX13 in S. cerevisiae (5e-16)
					X0JCV0	4.27987	0.00703592											X0JH33	1.8282	6.92223e-05	Assembly protein, similar to COX16 in S. cerevisiae (2e-32)
					X0KT96	3.49703	0.00210676											X0JZB6	1.80843	1.87315e-05	Complex IV subunit VIa , similar to COX13 in S. cerevisiae (5e-16)
					X0KGM7	3.31814	0.00018009											X0JXT4	1.66822	0.000139337	Complex IV subunit 9, similar to COX9 in S. cerevisiae (3e-14)
					X0JMT2	3.04523	1.36962e-09											X0KFQ3	1.65977	0.00201764	Protoheme IX farnesyltransferase, COX10 in S. cerevisiae (1e-84)
					X0JBD0	2.82002	0.0021985											X0K149	1.56735	0.00661755	No hit in yeast, no hit in human- COX7a domain (PFAM 2.3e-21)
					X0JJ98	2.70461	0.00182182
					X0LAG0	2.6064	6.249e-06										Complex V	X0K0C4	4.67773	3.17722e-33	ATPase subunit, similar to ATP9/OLI1 in S. cerevisiae (2e-46)
					X0JWG4	2.26838	6.09286e-05											X0KBD4	2.77522	2.08345e-18	ATPase subunit, similar to ATP2 in S. cerevisiae (P=0)
					X0L0U0	2.14041	0.00140532											X0KSV0	2.72569	6.52078e-13	ATPase subunit, similar to ATP15 in S. cerevisiae (4e-06)
					X0J8W3	1.88887	0.00723954											X0JFS7	2.62383	2.5879e-15	ATPase subunit, similar to ATP3 in S. cerevisiae (6e-94)
					X0KKZ1	1.81334	0.0373958											X0K563	2.53903	2.57217e-08	ATPase subunit, similar to ATP16 in S. cerevisiae (3e-44)
																		X0JLF3	2.41909	3.47778e-11	ATPase subunit, similar to ATP17 in S. cerevisiae (2e-31)
		Dehydrogenase			X0JM78	21.2392	1.18273e-05											X0LSW1	2.4051	1.03169e-12	ATPase subunit, similar to ATP4 in S. cerevisiae (1e-75)
					X0JRJ4	21.0682	5.79465e-52											X0JPD3	2.37705	9.15963e-14	ATPase subunit, similar to ATP18 in S. cerevisiae (1e-12)
					X0J169	19.5589	1.24863e-34											X0KBM3	2.32372	8.36557e-08	ATPase subunit, similar to ATP1 in S. cerevisiae (P=0)
					X0JDC0	16.0376	4.06296e-07											X0IPW9	2.30918	1.05772e-07	ATPase subunit, similar to ATP7 in S. cerevisiae (1e-63)
					X0KKG1	12.1081	1.11369e-23											X0KRN5	2.1104	7.80436e-06	ATPase subunit, similar to ATP14 in S. cerevisiae (1e-07
					X0JR95	11.8234	3.22189e-08											X0KDV0	2.00762	3.11717e-09	ATPase subunit, similar to ATP5 in S. cerevisiae (5e-55)
					X0JW86	10.6759	0.00523141											X0JV43	1.98821	6.96165e-06	ATPase subunit, no hit in S. cerevisiae, contains an ATP19 domain (PFAM 2.1e-24)
					X0KMV0	6.84144	4.51192e-17
					X0JTY4	6.56558	6.9821e-10										Cytochrome C	X0KVJ6	8.39129	2.88377e-34	Cytochrome c, similar to CYC1 in S. cerevisiae (2e-84)
					X0J8A8	6.09074	0.00396123											X0JZT4	4.79854	1.35057e-13	Cytochrome c assembly factor, similar to CYC2 in S. cerevisiae (6e-12)
					X0J023	5.95892	4.69301e-10
					X0KJA1	5.30928	2.25553e-07										Ubiquinone/CoQ10	X0K2R3	13.347	7.08172e-30	Ubiquinone biosynthesis protein, no hit in yeast, similar to human COQ10 (2e-12)
					X0LLU3	4.77846	2.99964e-10										synthesis	X0JXG2	10.9142	5.64865e-39	Ubiquinone biosynthesis protein, similar to COQ2 in S. cerevisiae (4e-78); named COQ2_1
					X0KD72	4.55641	2.44915e-05											X0JHF4	5.37847	4.32984e-17	Ubiquinone biosynthesis protein, similar to COQ1 in S. cerevisiae (2e-124)
					X0J5N8	4.46265	0.00106719											X0L2X8	4.6334	2.19637e-23	Ubiquinone biosynthesis protein, similar to COQ5 in S. cerevisiae (1e-85)
					X0J901	4.4081	9.78255e-11											X0KS78	4.12702	6.11706e-25	Ubiquinone biosynthesis protein, similar to COQ6 in S. cerevisiae (5e-106)
					X0IP29	4.39312	4.38755e-06											X0KGK0	3.74881	3.04427e-19	Ubiquinone biosynthesis protein, similar to COQ8 in S. cerevisiae (4e-156)
					X0KDA3	4.32423	0.0265195											X0JGV8	2.73564	1.18328e-07	Ubiquinone biosynthesis protein, similar to COQ4 in S. cerevisiae (2e-72)
					X0JMW3	4.25489	1.87584e-06											X0JY25	2.3464	1.03017e-10	Ubiquinone biosynthesis protein, similar to COQ7 in S. cerevisiae (2e-53)
					X0KH72	4.1598	2.10846e-08											X0KCG1	2.4253	6.18566e-12	Ubiquinone biosynthesis protein, similar to COQ9 in S. cerevisiae (2e-20)
					X0JTQ9	4.14606	2.99385e-05											X0JSL6	2.12696	9.14619e-07	Ubiquinone biosynthesis protein, similar to COQ11 in S. cerevisiae (9e-42)
					X0J521	3.90115	5.66306e-08
					X0JEI6	3.78044	0.000227176
					X0LMM7	3.73194	1.88711e-19
					X0JW04	3.60812	2.84101e-13
					X0JE68	3.33612	0.0142462
					X0J0U8	3.09696	0.00253533
					X0J5E5	3.07919	2.6373e-18
					X0JXA7	3.0705	2.11025e-17
					X0JL11	3.03705	9.03952e-20
					X0JV45	3.03114	7.57514e-08
					X0KJR8	3.0066	1.23504e-13
					X0L9A9	3.00123	2.70917e-14
					X0K4Q0	2.92446	9.94671e-06
					X0KNB4	2.92027	1.04231e-15
					X0KAL1	2.91281	7.49753e-09
					X0JT71	2.90791	0.00397823
					X0JAM9	2.89501	0.00024046
					X0J5I1	2.83992	0.00163828
					X0JML8	2.81387	0.000665234
					X0KIH7	2.77959	0.000185017
					X0L9W9	2.77736	7.40274e-07
					X0KE69	2.74994	1.14486e-07
					X0L8R0	2.51388	1.01869e-11
					X0JW33	2.45556	0.00101851
					X0JQ69	2.43781	7.21696e-11
					X0K5L9	2.36578	6.44406e-09
					X0K7H1	2.33925	0.0247746
					X0KDW9	2.29667	5.01763e-05
					X0IM79	2.29096	0.00651713
					X0LT02	2.28478	7.08736e-05
					X0KN60	2.22991	0.0131284
					X0JS07	2.20098	1.30193e-05
					X0K4R6	2.18652	0.000756945
					X0JT89	2.16115	0.00128117
					X0JHC9	2.14044	5.83643e-09
					X0LR03	2.13181	9.74922e-05
					X0J2Y0	2.10226	0.0183832
					X0KRH8	2.09602	0.00223465
					X0IZ00	2.01965	0.022822
					X0IPC6	2.01544	0.000497574
					X0JX40	2.00211	0.0209675
					X0JRK7	1.98656	0.00213341
					X0J0N4	1.98004	0.0241338
					X0L2U4	1.93718	0.000493886
					X0K3N7	1.92018	0.000250024
					X0J8R2	1.91861	0.0188463
					X0KE75	1.90852	8.06609e-06
					X0JMG1	1.83395	0.0093853
					X0KWG7	1.78278	0.00286447
					X0K883	1.78112	0.0204946
					X0KV38	1.67346	0.0111231
					X0K8I8	1.66628	0.00156505
					X0KCF0	1.66563	0.000157989
					X0J116	1.64348	0.0101669
					X0KCH1	1.58788	0.0282323
					X0K210	1.53307	0.0297141
					X0LPY7	1.4486	0.000425251
					X0KLN3	1.42933	0.0473481
					X0LNU4	1.3923	0.0192721
					X0JGT8	1.36577	0.0401661
					X0KYD5	1.33914	0.0311957
