# Supplementary material for: Multi-site fungicides suppress banana Panama disease, caused by Fusarium oxysporum f. sp. cubense Tropical Race 4
Source: PLoS Pathog. 2022 Oct 20;18(10):e1010860. doi: 10.1371/journal.ppat.1010860 (PMC9584521; doi:10.1371/journal.ppat.1010860)
Supplement: S7 Table — (XLSX) [file ppat.1010860.s015.xlsx]

## Sheet: Azoxystrobin
		S7_Table
		Expression of mitochondrial genes in azoxystrobin-treated cells
		FocTR4							Z. tritici IPO323
		Description	Gene*	UniProt ID	Fold-change relative to control				Description	Gene*	UniProt ID	Fold-change relative to control
					Over all	Azoxystrobin	P-value					Over all	Azoxystobin	P-value
		Complex I	nad1	A0A1A7TDX8	not deregulated	1.19506	0.147201		Complex I	MygrfMp02 (nad1)	A9Y5H0	not deregulated	1.08947	0.558278
			nad2	A0A1A7TCX7	not deregulated	1.03983	0.826452			MygrfMp09 (nad2)	A9Y5H8	not deregulated	1.04501	0.639216			Legend:
			nad3	A0A1A7TED6	not deregulated	1.21909	0.596357			MygrfMp08 (nad3)	A9Y5H7	not deregulated	1.01747	0.850379				Significantly down-regulated, P<0.05
			nad4	A0A1A7TDS7	not deregulated	1.14353	0.358154			MygrfMp06 (nad4)	A9Y5H4	not deregulated	1.0945	0.359446				Significantly up-regulated, P<0.05
			nad4L	A0A1A7TDY3	2.30975	2.30975	1.13552e-06			MygrfMp05 (nad4L)	A9Y5H3	not deregulated	1.22209	0.0582993			BLUE	Down-regulated, not significant
			nad5	A0A1A7TDY3	1.71078	1.71078	2.60974e-05			MygrfMp04 (nad5)	A9Y5H2	not deregulated	1.19916	0.0582993			GREEN	Up-regulated, not significant
			nad6	A0A1A7TEE0	1.34598	1.34598	0.0280628			MygrfMp07 (nad6)	A9Y5H5	not deregulated	1.16847	0.0582993			BOLD	Genes conserved in bacteria/core compound of the repration chain
		Complex III	cytb	A0A1A7TD23	1.67292	1.67292	3.54332e-06		Complex III	MygrfMp12 (cytb)	A9Y5I4	1.33	1.32501	0.00935054
		Complex IV	cox1	A0A1A7TDY8	1.44626	1.44626	0.00946432		Complex IV	MygrfMp03 (cox1)	A9Y5H1	not deregulated	1.129	0.558278
			cox2	A0A1A7TEC8	2.55953	2.55953	6.24898e-17			MygrfMp11 (cox2)	A9Y5I3	not deregulated	1.37053	0.0569543
			cox3	A0A1A7TD33	1.75143	1.75143	1.13552e-06			MygrfMp01 (cox3)	A9Y5G8	not deregulated	1.05149	0.639216
		Complex V	atp6	A0A1A7TDZ3	not deregulated	1.22387	0.137344		Complex V	MygrfMp13 (atp6)	A9Y5I7	not deregulated	1.35878	0.0582993
			atp8	A0A1A7TDT7	not deregulated	1.26664	0.143409			MygrfMp14 (atp8)	A9Y5I8	1.53	1.5278	0.000152764
			atp9	A0A1A7TCX5	2.39831	2.39831	1.61953e-06			MygrfMp10 (atp9)	A9Y5I1	not deregulated	1.1191	0.588052
		Homing endonuclease genes	heg1	A0A1A7TED3	not deregulated	1.09125	0.596357		Hypothetical proteins*	#1 (YP_001648740.1)	A9Y5G9	not deregulated	1.09868	0.593921
			heg2	A0A1A7TDT2	not deregulated	1.04972	0.821194			#2 (YP_001648747.1)	A9Y5H6	not deregulated	1.1337	0.359446
			heg3	A0A1A7TD28	not deregulated	1.32197	0.0827696			#3 (YP_001648750.1)	A9Y5H9	not deregulated	1.13747	0.534458
			orf151	A0A1A7TD27	not deregulated	1.02791	0.826452			#4 (YP_001648751.1)	A9Y5I0	not deregulated	1.19219	0.359446
			orf2229	A0A1A7TDS2	not deregulated	1.24689	0.0969283			#5 (YP_001648753.1)	A9Y5I0	1.52	1.52006	0.00248755
		large ribosomal RNA	rnl	N/A	2.9977	2.9977	1.45268e-12			#6 (YP_001648756.1)	A9Y5I5	not deregulated	1.0263	0.850379
		small ribosomal RNA	rns	N/A	2.84002	2.84002	3.39296e-12			#7 (YP_001648757.1)	A9Y5I6	1.59	1.58552	0.0185397
		Ribosomal protein 3	rps3	A0A1A7TEC1	1.2887	1.2887	0.0182101			#8 (YP_001648760.1)	A9Y5I9	not deregulated	1.11253	0.558278
		Transfer RNAs	trnA_tgc	N/A	1.81417	1.81417	2.54983e-05		large ribosomal RNA	MygrfMr02	N/A	1.25	1.23657	0.0272083
			trnC_gca	N/A	not deregulated	1.00596	0.9784		small ribosomal RNA	MygrfMr01	N/A	1.27	1.27167	0.00212908
			trnD_gtc	N/A	not deregulated	1.06875	0.725249		Transfer RNAs	MygrfMt01 (tRNA-Met)	N/A	not deregulated	1.30855	0.359446
			trnE_ttc	N/A	not deregulated	1.27338	0.358154			MygrfMt02 (tRNA-Asn)	N/A	not deregulated	1.13926	0.593921
			trnF_gaa	N/A	2.54455	2.54455	7.18051e-06			MygrfMt03 (tRNA-Arg)	N/A	not deregulated	1.04552	0.850379
			trnG_tcc	N/A	not deregulated	1.04166	0.821194			MygrfMt04 (tRNA-Cys)	N/A	not deregulated	1.22599	0.448259
			trnH_gtg	N/A	not deregulated	1.2537	0.0770473			MygrfMt05 (tRNA-Arg)	N/A	not deregulated	1.04809	0.850379
			trnI_gat	N/A	not deregulated	1.34763	0.228542			MygrfMt06 (tRNA-Lys)	N/A	not deregulated	1.33062	0.210023
			trnK_ttt	N/A	2.10885	2.10885	1.61584e-07			MygrfMt07 (tRNA-Met)	N/A	not deregulated	1.04743	0.850379
			trnL_taa	N/A	not deregulated	1.127	0.357461			MygrfMt08 (tRNA-Thr)	N/A	not deregulated	1.16563	0.593921
			trnL_tag	N/A	1.41293	1.41293	0.0114215			MygrfMt09 (tRNA-Val)	N/A	not deregulated	1.18455	0.561293
			trnM_cat	N/A	not deregulated	no data	no data			MygrfMt10 (tRNA-Gly)	N/A	not deregulated	1.28543	0.382457
			trnM_cat-2	N/A	not deregulated	no data	no data			MygrfMt11 (tRNA-Asp)	N/A	not deregulated	1.02225	0.887745
			trnM_cat-3	N/A	1.79989	1.79989	0.000214242			MygrfMt12 (tRNA-Ser)	N/A	not deregulated	1.02083	0.913424
			trnN_gtt	N/A	1.44358	1.44358	0.0131538			MygrfMt13 (tRNA-Trp)	N/A	not deregulated	1.20084	0.558278
			trnP_tgg	N/A	not deregulated	1.50796	0.120961			MygrfMt14 (tRNA-Ile)	N/A	not deregulated	1.05146	0.850379
			trnQ_ttg	N/A	not deregulated	1.13348	0.358154			MygrfMt15 (tRNA-Ser)	N/A	not deregulated	1.00847	0.953489
			trnR_acg	N/A	1.69	1.69331	0.000923484			MygrfMt16 (tRNA-Pro)	N/A	not deregulated	1.31312	0.0858111
			trnR_tct	N/A	not deregulated	1.22824	0.119981			MygrfMt17 (tRNA-Met)	N/A	not deregulated	1.08772	0.810968
			trnR_tct-2	N/A	not deregulated	1.32536	0.0626077			MygrfMt18 (tRNA-Leu)	N/A	not deregulated	1.10657	0.737854
			trnS_gct	N/A	not deregulated	1.11036	0.52648			MygrfMt19 (tRNA-Glu)	N/A	not deregulated	1.198	0.382457
			trnS_tga	N/A	not deregulated	no data	no data			MygrfMt20 (tRNA-Ala)	N/A	not deregulated	1.06343	0.850379
			trnT_tgt	N/A	not deregulated	1.18255	0.296532			MygrfMt21 (tRNA-Phe)	N/A	not deregulated	1.00502	0.920594
			trnV_tac	N/A	1.78103	1.78103	2.21534e-06			MygrfMt22 (tRNA-Leu)	N/A	not deregulated	1.04058	0.682641
			trnW_tca	N/A	not deregulated	no data	no data			MygrfMt23 (tRNA-Tyr)	N/A	not deregulated	1.12393	0.692035
			trnY_gta	N/A	not deregulated	1.17818	0.527737			MygrfMt24 (tRNA-Gln)	N/A	not deregulated	1.05936	0.850379
										MygrfMt25 (tRNA-Met)	N/A	not deregulated	1.15448	0.52522
										MygrfMt26 (tRNA-His)	N/A	not deregulated	1.04346	0.850379
										MygrfMt27 (tRNA-Arg)	N/A	not deregulated	1.11795	0.558278
			Notes:
			FocTR4 II5 Mitochondrial reference sequence obtained from							Notes:
			https://www.ncbi.nlm.nih.gov/nuccore/LT906347.1?report=genbank							IPO323 Mitochondrial reference sequence obtained from
										https://www.ncbi.nlm.nih.gov/nuccore/NC_010222
			All fold-changes are derived from 3-6 RNAseq data sets
										All fold-changes are derived from 3-6 RNAseq data sets
			N/A: Gene does not encode a protein
										*= no domains detected in PFAM, no or only weak homologues to hypothetical proteins in other fungi
										N/A: Gene does not encode a protein
