# Supplementary material for: Multi-site fungicides suppress banana Panama disease, caused by Fusarium oxysporum f. sp. cubense Tropical Race 4
Source: PLoS Pathog. 2022 Oct 20;18(10):e1010860. doi: 10.1371/journal.ppat.1010860 (PMC9584521; doi:10.1371/journal.ppat.1010860)
Supplement: S8 Table — (XLSX) [file ppat.1010860.s016.xlsx]

## Sheet: Sheet1
			S8_Table
			Genes encoding proteins of unknown function, strongly up-regulated in the presence of azoxystrobin (500µg ml-1)
			FocTR4
							UniProt ID	Fold-change
			Highly induced (>10-fold)				X0KLK5	165.254	Transmembrane domain; homologue in N. crassa (BLAST: 3e-14)
			proteins with				X0J3G9	138.527	Transmembrane domain; no homologue in yeast, N. crassa and human, but in other fungi
			unknown functions				X0J6Y3	96.7487	Transmembrane domain; no homologue in yeast, N. crassa and human, but in other fungi
							X0KP32	79.1666	No known domain; no homologue in yeast, N. crassa and human, but in other fungi
							X0J3M0	65.4371	No known domain; no homologue in yeast, N. crassa and human, but in other fungi
							X0J6G8	58.567	Coiled-coil domain; no homologue in yeast, N. crassa and human, but in other fungi
							X0JCR4	43.9441	No known domain; only in Fusarium species
						Secreted?	X0JGU2	38.8679	Signal peptide; no homologue in yeast, N. crassa and human, but in other fungi
							X0J249	37.3154	Transmembrane domain; no homologue in yeast, N. crassa and human, but in other fungi
							X0J9N3	29.4893	Transmembrane and DUF4345 domain; no homologue in yeast, N. crassa and human, but in other fungi
						Secreted?	X0LJE8	28.3332	Signal peptide; homologue of N. crassa copper resistance protein Crd2 (BLAST: 2e-43), no function known
							X0KLU7	23.0529	No known domain; only in Fusarium species
						Secreted?	X0IR44	20.7743	Signal peptide; no homologue in yeast, N. crassa and human, but in other fungi
						Secreted?	X0J162	19.8887	Signal peptide; no homologue in yeast, N. crassa and human, but in other fungi
							X0KV11	15.5124	No known domain; no homologue in yeast, N. crassa and human, but in other fungi
							X0JY75	15.4784	Snoal-like and NTF2-like domain; no homologue in yeast, N. crassa and human, but in other fungi
							X0JY51	14.431	No known domain; no homologue in yeast, N. crassa and human, but in other fungi
							X0ILL5	14.4159	No known domain; only in Fusarium oxysporum ssp.
							X0IMM5	14.2987	No known domain; only in Fusarium species
							X0KIF0	13.2905	No known domain; no homologue in yeast, N. crassa and human, but in other fungi
							X0JGT6	12.9926	No known domain; no homologue in yeast, N. crassa and human, but in other fungi
						Secreted?	X0KH24	12.98	Signal peptide; no homologue in yeast, N. crassa and human, but in other fungi
							X0J957	12.4395	CAT-like domain; no homologue in yeast, N. crassa and human, but in other fungi
							X0K041	12.2384	No known domain; no homologue in yeast and humans, strong homologues in N. crassa and other fungi
							X0JM23	10.6528	No known domain; no homologue in yeast, N. crassa and human, but in other fungi
						Secreted?	X0J1I4	10.4656	Signal peptide; no homologue in yeast, N. crassa and human, but in other fungi
							X0JZ33	10.3842	Transmembrane domain; no homologue in yeast, N. crassa and human, but in other fungi
							X0K5M1	10.0106	Transmembrane domain; no homologue in yeast, N. crassa and human, but in other fungi
			Small cystein-rich proteins			Secreted?	X0KW14	140.356	110 aa long, 9.1% cysteins; signal peptide; no homologue in yeast, N. crassa and human, but in other fungi
			with CX3C and/or CX9X motif				X0KGW2	45.708	80 aa long, 10.0% cysteins; no known domain; only in Fusarium species
			and unknown function			Secreted?	X0KS40	32.7484	120 aa long, 10.8% cysteins; signal peptide; no homologue in yeast, N. crassa and human, but in other fungi
						Secreted?	X0J982	28.1316	65 aa long, 9.2% cysteins; signal peptide; no homologue in yeast, N. crassa and human, but in other fungi
						Secreted?	X0J7Q5	24.5301	95 aa long, 10.5% cysteins; signal peptide; no homologue in yeast, N. crassa and human, but in other fungi
			Cystein-rich proteins			Secreted?	X0KR24	32.629	303 aa long, 5.94% cysteins; signal peptide; no homologue in yeast, N. crassa and human, but in other fungi
			with CX3C and/or CX9X motif				X0J9X7	31.6956	279aa, 3.23% cysteins; transmembrane domain; no homologue in yeast, N. crassa and human, but in other fungi
			and unknown function			Secreted?	X0J9L0	26.7245	284 aa long, 3.52% cysteins; signal peptide; uncharacterised homologue in N. crassa (BLAST: 5e-15)
						Secreted?	X0J0P0	11.1827	199 aa long, 3.1% cysteins; signal peptide; no homologue in yeast, N. crassa and human, but in other fungi
						Secreted?	X0J148	10.5947	399 aa long, 3.5% cysteins; signal peptide; no homologue in yeast, N. crassa and human, but in other fungi
						Green:	100-500-fold
						Purple:	50-100-fold
						Blue:	10-50-fold
						Note:
						Domain analysis with InterProScan (https://www.ebi.ac.uk/interpro/search/sequence/)
						Signal peptides and putative mitochondria localisation analysed with TargetP-2.0 (https://services.healthtech.dtu.dk/service.php?TargetP-2.0)
						BLAST search against S. cerevisiae data done at NCBI (https://blast.ncbi.nlm.nih.gov/Blast.cgi?PAGE=Proteins)
						Cystein content determined at Quest Calculate™ Peptide and Protein Molecular Weight Calculato (https://www.aatbio.com/tools/calculate-peptide-and-protein-molecular-weight-mw)
						Mitochondrial sub-localisation predicted with DeepMito (http://busca.biocomp.unibo.it/deepmito/)
						FocTR4 homologues were identified by BLAST search in EnsemblFungi (https://fungi.ensembl.org/index.html)
						Z. tritici IPO323 homologues were identified by BLAST search in FungiDB (https://fungidb.org/fungidb/app/record/dataset/NCBITAXON_336722)
