# Supplementary material for: Multi-site fungicides suppress banana Panama disease, caused by Fusarium oxysporum f. sp. cubense Tropical Race 4
Source: PLoS Pathog. 2022 Oct 20;18(10):e1010860. doi: 10.1371/journal.ppat.1010860 (PMC9584521; doi:10.1371/journal.ppat.1010860)
Supplement: S1 Data — (XLSX) [file ppat.1010860.s018.xlsx]

## Sheet: Figure 1f
	Fig 1f_ Principal component analysis of RNA-preparations from 4 morphotypes of FocTR4
	Sample	PC1	PC2	PC3	Group
	Hyp_1	-106.3	-22.8979	-31.1144	Hypha
	Hyp_2	-109.432	-22.4741	-30.0163	Hypha
	Hyp_3	-104.831	-20.9468	-30.0396	Hypha
	Hyp_4	-100.013	-17.4741	-25.905	Hypha
	Mic_1	-64.9806	20.6457	48.6639	Microconidia
	Mic_2	3.57954	21.2106	51.8967	Microconidia
	Mic_3	-49.7449	17.9687	56.3449	Microconidia
	Mic_4	-49.909	15.1466	39.4088	Microconidia
	Chl_1	61.9518	65.6253	-22.0014	Chlamydospore
	Chl_2	59.0385	65.5515	-21.1856	Chlamydospore
	Chl_3	59.3339	65.7298	-22.2602	Chlamydospore
	Chl_4	59.2663	65.1389	-21.1918	Chlamydospore
	Mac_1	87.5668	-59.4589	1.50589	Macroconidia
	Mac_2	94.9478	-67.4527	1.70471	Macroconidia
	Mac_3	84.313	-55.6325	-0.463338	Macroconidia
	Mac_4	75.2128	-70.6802	4.6526	Macroconidia

## Sheet: Figure 1i
	Fig 1i_ Quantitative assessment of necrosis in corm tissue after infection with the morphotypes
	Control				Hyphae			Microconidia			Macroconidia			Chlamydospores
	Ave intensity				Ave intensity	% of control		Ave intensity	% of control		Ave intensity	% of control		Ave intensity	% of control
	68.4254				174.95	105.371		157.127	87.547		168.004	98.4244		105.516	35.9364
	68.1752				184.82	115.241		156.527	86.947		166.092	96.512		99.3735	29.7937
	62.002				177.523	107.944		180.971	111.391		117.428	47.8481		80.5111	10.9314
	71.4572				170.92	101.34		175.71	106.13		115.363	45.783		85.1	15.5202
	72.5635				80.3119	10.7322		167.998	98.4179		118.221	48.6414		167.737	98.157
	62.9157				79.2678	9.68808		161.906	92.3258		115.76	46.1802		173.358	103.778
	76.8133				121.43	51.8502		167.884	98.3039		75.8664	6.2867		194.976	125.397
	74.2855				123.846	54.266		175.876	106.296		77.4094	7.82964		193.022	123.442
					173.711	104.131		148.074	78.4941		173.391	103.812		93.4035	23.8238
	Average of control		69.5797		170.246	100.666		136.356	66.7766		182.662	113.082		103.569	33.989
					78.7304	9.15072		157.938	88.3578		171.355	101.775		122.783	53.203
					91.06	21.4802		163.751	94.1715		164.62	95.04		115.989	46.4095
					110.723	41.1433		178.761	109.181		161.595	92.0152		150.068	80.4886
					124.909	55.329		176.992	107.412		166.254	96.6738		156.967	87.3874
					154.097	84.5169		66.8542	-2.72548		68.8602	-0.719497		75.8936	6.31385
					175.157	105.577		70.9634	1.38368		63.4071	-6.17263		91.3761	21.7964
			Shapiro-Wilk test	Hyphae	Microconidia	Macroconidia	Chlamydospores
			W	0.8578	0.7053	0.855	0.8982
			P value	0.0178	0.0002	0.0162	0.0752
			Passed normality test (alpha=0.05)?	No	No	No	Yes
			P value summary	*	***	*	ns

## Sheet: Figure 2j
	Fig 2j_ Colony growth of FocTR4 on fungicide-supplemented agar plates
	Concentration			Epoxiconazole
			Persistors of 3 ug/ml Epoxiconazole				Methanol pre-treated				Student t-test, Welch corr.	P-values
	ug/ml		mean (%)	SD (%)	n		mean (%)	SD (%)	n
	0		100	17.273	4		3.81857e-05	0	4
	0.1		63.3736	10.673	4		3.81857e-05	0	4		n.s.	0.5065
	0.2		52.7274	5.91475	4		3.81857e-05	0	4		n.s.	0.8173
	0.4		38.3697	3.35428	4		3.81857e-05	0	4		n.s.	0.3432
	0.6		34.071	3.32422	4		3.81857e-05	0	4		n.s.	0.1436
	0.8		31.1378	4.31578	4		3.81857e-05	0	4		n.s.	0.6519
	1		30.7644	5.14435	4		3.81857e-05	0	4		n.s.	0.4614
	2		23.2536	4.75794	4		3.81857e-05	0	4		n.s.	0.2911
	3		20.4541	3.77986	4		3.81857e-05	0	4		n.s.	0.1067
	4		13.5901	1.88316	4		3.81857e-05	0	4		n.s.	0.0507
	5		8.33632	0.7376	4		3.81857e-05	0	4		**	0.001
	10		1.87136	0.310986	4		3.81857e-05	0	4		**	0.0015
	20		0.164386	0.297444	4		3.81857e-05	0	4		n.s.	0.954
	Concentration			Fluxapyroxad
			Persistors of 500 ug/ml Fluxapyroxad				Methanol pre-treated				Student t-test, Welch corr.	P-values
	ug/ml		mean (%)	SD (%)	n		mean (%)	SD (%)	n
	0		100	23.9078	4		100	24.6045	4
	0.1		55.7254	9.85508	4		42.3125	24.8936	4		n.s.	0.355
	0.8		44.3045	10.2123	4		26.5432	16.9836	4		n.s.	0.1232
	1.5		34.1277	6.862	4		19.8503	12.6203	4		n.s.	0.094
	2		32.5589	6.5075	4		20.1725	11.9041	4		n.s.	0.1176
	4		33.5186	8.27563	4		20.0627	13.1909	4		n.s.	0.1347
	6		32.151	10.9578	4		22.1442	16.1158	4		n.s.	0.3441
	8		35.0479	9.06925	4		23.7103	17.6525	4		n.s.	0.2968
	10		34.8164	6.99553	4		21.6194	15.6609	4		n.s.	0.1748
	50		24.9336	3.5949	4		14.4421	11.469	4		n.s.	0.1315
	100		20.7828	3.30742	4		12.3761	9.33607	4		n.s.	0.1405
	500		18.3768	1.42356	4		10.8836	7.09478	4		n.s.	0.0838
	1000		18.0525	7.37361	4		8.13406	2.20719	4		*	0.0419
	Concentration			Azoxystrobin
			Persistors of 500 ug/ml Azoxystrobin				Methanol pre-treated				Student t-test, Welch corr.	P-values
	ug/ml		mean (%)	SD (%)	n		mean (%)	SD (%)	n
	0		0	0	4		100	11.2683	4
	0.04		5.83127e-07	0	4		67.8692	3.88376	4		n.s.	0.195
	0.08		1.16625e-06	0	4		50.2077	10.6069	4		n.s.	0.7924
	0.12		1.74938e-06	0	4		30.9298	1.57849	4		**	0.0048
	0.16		2.33251e-06	0	4		28.0233	1.05809	4		n.s.	0.7857
	0.2		2.91564e-06	0	4		30.8501	6.87344	4		n.s.	0.0985
	0.4		5.83127e-06	0	4		24.4024	2.80097	4		n.s.	0.2148
	0.6		8.74691e-06	0	4		19.7414	1.90813	4		n.s.	0.0815
	0.8		1.16625e-05	0	4		21.4086	2.71321	4		*	0.0449
	1		1.45782e-05	0	4		12.5533	1.93525	4		n.s.	0.1367
	5		7.28909e-05	0	4		5.83075	0.417421	4		n.s.	0.3839
	10		0.000145782	0	4		5.61202	0.523252	4		**	0.0054
	50		0.000728909	0	4		5.1096	1.95348	4		n.s.	0.5595
	100		0.00145782	0	4		4.50444	1.06332	4		n.s.	0.2991
	250		0.00364454	0	4		2.50745	1.56734	4		n.s.	0.6109
	500		0.00728909	0	4		1.80671	0.917327	4		n.s.	0.9673
	750		0.0109336	0	4		1.19293	1.20114	4		n.s.	0.7376
	1000		0.0145782	0	4		0.460834	0.537088	4		n.s.	0.7025

## Sheet: Figure 3
	Fig 3_ Quantitative assessment of colony formation of FocR1 and FocTR4 on PDA plates, supplemented with fungicides
	Concentration	Azoxystrobin								Concentration	Pyraclostrobin								Concentration	Trifloxistrobin
		FocR1			FocTR4						FocR1			FocTR4						FocR1			FocTR4
	ug/ml	mean (%)	SD (%)	n	mean (%)	SD (%)	n			ug/ml	mean (%)	SD (%)	n	mean (%)	SD (%)	n			ug/ml	mean (%)	SD (%)	n	mean (%)	SD (%)	n
	0	100	7.10821	4	100	22.7309	4			0	100	15.0991	4	100	14.4519	4			0	100	8.39928	4	100	14.2221	4
	0.004				94.5012	21.615	4			0.004			4	47.0031	8.36529	4			0.004				38.1742	10.6146	4
	0.008				91.5315	7.75427	4			0.008			4	45.9255	5.54979	4			0.02	67.9422	10.156	4	49.6935	16.7548	3
	0.012				87.931	8.08635	4			0.012			4	37.911	4.61936	4			0.04	61.6082	6.55193	4	38.1742	10.6146	4
	0.016				82.8513	12.0996	4			0.016			4	33.5131	2.59235	4			0.06	50.0221	4.61134	4	28.6744	10.577	3
	0.04	73.697	8.52206	4	60.0703	14.2593	4			0.02	54.0342	5.79204	4	34.6431	4.48279	4			0.08	46.3646	0.391161	4	23.4461	5.52453	4
	0.08	70.2476	5.63016	4	54.1142	15.2373	4			0.04	41.4891	6.45669	4	27.2665	2.62622	4			0.1	43.4224	1.51067	4	21.635	3.60051	4
	0.12	63.5208	8.23213	4	40.7419	18.5497	4			0.06	43.4201	9.01294	4	23.3801	1.51487	4			0.12	46.0699	8.49806	4	20.6962	4.25409	4
	0.16	52.3224	2.88146	4	39.3732	12.668	4			0.08	35.4432	8.66474	4	22.5394	0.497977	4			0.14	37.2893	2.22903	4	20.833	2.48667	4
	0.2	47.9923	3.97247	4	35.8347	10.8752	4			0.1	31.1749	6.31472	4	18.2077	1.22618	4			0.16	41.2229	4.19261	4	21.4675	2.10036	4
	0.4	28.8474	3.79505	4	20.7087	7.61132	4			0.12	29.0442	1.58106	4	16.7244	1.76931	4			0.18	38.9473	6.93002	2	18.0002	2.33302	4
	0.6	26.2213	2.91009	4	21.1126	7.9988	4			0.14	25.748	0.266017	4	16.2913	1.20054	4			0.2	35.2105	2.80958	4	16.2832	1.92185	4
	0.8	24.4368	3.40315	4	19.1651	7.59531	4			0.16	27.7459	0.72781	4	15.4499	0.368931	4			0.5	24.5719	1.92671	4	11.3631	2.51511	4
	1	24.8412	3.93988	4	19.3062	6.06649	4			0.18	26.9369	2.40209	4	15.7981	0.956517	4			1	17.3508	2.55925	4	9.86802	2.25426	4
	5	16.1868	2.84044	4	13.6808	5.31282	4			0.2	22.923	1.70435	4	15.9527	2.25231	4			5	11.8802	0.98225	4	10.4139	2.28417	4
	10	16.587	2.59795	4	11.2322	5.17627				0.5	14.6701	0.685928	4	9.35595	1.42871	4			50	11.8745	1.82384	4	9.13526	1.91281	4
	50	11.7347	2.59776	4	7.45779	3.8785	4			1	10.1153	2.75866	4	6.70384	1.7139	4			100	12.3711	1.89701	4	9.21633	2.70376	4
	100	11.1431	1.85634	4	7.24109	3.39804	4			5	5.92346	1.72203	4	2.49084	1.005	4			500	12.5813	1.72161	4	9.54187	2.68831	4
	250	11.5012	0.923693	4	6.75968	3.38628	4			50	3.99617	0.805765	4	1.75282	0.716973	4			1000	13.2215	1.33044	4	9.06135	1.52954	4
	500	9.25532	0.617206	4	4.4997	2.14922	4			100	4.23868	0.605061	4	2.07725	0.508209	4
	750	6.75869	1.12497	4	3.43805	2.17072	4			500	3.14472	0.392396	4	1.47975	0.437822	4
	1000	3.9753	0.916537	4	2.13438	1.11442	4			1000	2.63633	0.30674	4	1.71448	0.92383	4
	Concentration	Epoxiconazole								Concentration	Tebuconazole								Concentration	Triticonazole
		FocR1			FocTR4						FocR1			FocTR4						FocR1			FocTR4
	ug/ml	mean (%)	SD (%)	n	mean (%)	SD (%)	n			ug/ml	mean (%)	SD (%)	n	mean (%)	SD (%)	n			ug/ml	mean (%)	SD (%)	n	mean (%)	SD (%)	n
	0	100	24.137	4	100	18.5248	4			0	100	16.1551	4	100	13.5823	4			0	100	19.3142	4	100	6.34337	4
	0.1	66.0695	17.8038	4	70.3126	7.62988	4			0.1	76.6489	15.4901	4	61.1151	8.24954	4			0.1	103.366	11.6784	4	74.9775	17.8223	4
	0.2	73.57	16.144	4	58.1438	5.90749	4			0.2	72.7539	16.3097	4	50.7463	5.83033	4			0.2	98.1716	18.9146	4	78.8034	10.7254	4
	0.4	58.5577	12.3238	4	47.6302	3.63145	4			0.4	57.641	14.3591	4	43.7248	3.86129	4			0.4	87.9545	9.48012	4	60.3373	3.31943	4
	0.6	52.862	13.1855	4	43.459	3.91438	4			0.6	50.3517	13.8011	4	38.1401	3.78199	4			0.6	81.3548	17.2054	4	58.997	4.03615	4
	0.8	46.8752	13.6607	4	42.3133	5.51033	4			0.8	38.8306	14.064	4	37.489	3.22656	4			0.8	67.1334	24.4785	4	66.3369	11.8107	4
	1	39.5138	8.13221	4	37.9499	5.01701	4			1	39.1906	10.3608	4	32.3495	3.06474	4			1	74.3346	26.2041	4	61.869	5.54881	4
	2	26.3335	4.96088	4	28.9488	3.49972	4			2	22.3449	5.05994	4	20.0793	1.89362	4			2	59.539	15.0832	4	47.0525	6.1867	4
	3	19.4489	2.30306	4	23.3217	2.28895	4			3	15.9214	3.06736	4	10.9054	4.38236	4			3	51.2225	16.5669	4	39.439	4.3107	4
	4	13.1423	1.47188	4	13.7739	3.22641	4			4	6.92792	1.76256	4	3.55159	1.78096	4			4	39.6382	11.3808	2	32.5853	2.75774	4
	5	6.43604	0.787369	4	4.51197	0.916788	4			5	2.16009	1.53984	4	1.26583	0.667612	4			5	35.4204	18.7755	4	28.7195	0.953685	4
	10	2.93647	1.36922	4	1.22646	0.414974	4			10	1.16527	0.599997	4	0.092295	0.124549	4			10	21.7206	8.06005	4	18.6483	1.76782	4
	20	1.07352	0.70575	4	0.051778	0.047563	4			20	0.290412	0.360259	4						20	8.07093	3.19468	4	3.895	1.62794	4
	50	0.156776	0.122971	4															50	1.03828	0.695141	4	0.044815	0.040138	4
																			100	0.745643	0.341011	4
	Concentration	Fluxapyroxad								Concentration	Bixafen								Concentration	Boscalid
		FocR1			FocTR4						FocR1			FocTR4						FocR1			FocTR4
	ug/ml	mean (%)	SD (%)	n	mean (%)	SD (%)	n			ug/ml	mean (%)	SD (%)	n	mean (%)	SD (%)	n			ug/ml	mean (%)	SD (%)	n	mean (%)	SD (%)	n
	0	100	13.297	4	100	25.5829	4			0	100	15.5056	4	100	8.68576	4			0	100	10.6427	4	100	15.6348	4
	0.1	74.8645	11	4	64.5144	15.8594	4			0.05	75.8847	9.49728	4	69.332	23.3102	4			0.05	90.2233	11.8237	4	88.652	3.21299	4
	0.8	66.3626	9.89742	4	48.561	14.3605	4			0.1	76.0701	7.77909	4	67.8607	18.476	4			0.1	87.8465	13.6141	4	80.3291	2.7617	4
	1.5				35.4293	11.7807	4			0.2	57.5129	5.30095	4						0.6	64.1553	4.33805	4	56.7649	0.665188	4
	2	59.6832	6.17868	4	38.0831	7.47194	4			0.4	57.2189	2.84753	4	42.4628	10.8519	4			1				53.8842	1.62766	4
	4	61.4827	8.38055	4	36.3821	2.85383	4			0.6	54.9514	3.72635	4						2	63.9493	8.03699	4	48.1922	6.78178	4
	6	52.9799	13.824	4	32.166	1.48374	4			0.8	61.0284	4.06622	4						4	67.4288	11.7226	4	48.1055	5.3549	4
	8	60.0497	15.6852	4	34.0641	2.26269	4			1	62.349	5.90506	4						6	58.7846	3.76667	4	44.9826	3.46224	4
	10	53.717	5.94877	4	30.1914	1.75668	4			1.25	61.1428	4.16427	4						8	60.798	3.37961	4	44.8221	2.19064	4
	50	59.2636	7.48494	4	31.9614	7.95454	4			1.5	52.203	4.77191	4	38.6754	15.4373	4			10	55.4212	16.0946	4	42.1228	3.19029	4
	100	48.5898	3.95937	4	27.1312	8.27567	4			2	54.4903	4.83132	4	33.9319	9.99332	4			50	51.6833	5.29138	4	31.4932	3.81679	4
	500	32.4415	2.53877	4	26.1444	12.4314	4			2.5	49.1122	9.6572	4	25.9246	1.61545	4			100	52.4204	7.50915	4	36.2366	3.67786	4
	1000	18.3259	3.03884	4	23.0196	2.25512	4			5	41.4095	7.83962	4	25.4811	3.99143	4			500	60.0408	6.51583	4	36.3717	2.73073	4
										7.5	42.6843	3.23774	4	20.5672	1.21538	4			1000	44.4521	2.79769	4	32.775	3.53492	4
										10	36.0591	2.88259	4	22.1056	2.65623	4
										20	33.1828	1.60311	4	20.8122	1.69986	4
										30	34.0433	1.49362	4	21.6241	2.91823	4
										40	31.389	1.77463	4	21.1985	2.9112	4
										50	32.6455	3.71492	4	21.0624	1.87418	4
										100	30.0999	3.37753	4	17.2807	0.848558	4
										200	24.9844	2.0859	4	16.2864	1.20437	4
										400	19.4584	0.76949	4	14.2891	0.987777	4
										600	17.173	1.03276	4	11.5406	2.01882	4
										800	10.6604	2.65035	4	7.13352	0.688048	4
										1000	8.15324	1.9148	4	5.81796	0.490443	4
	Concentration	Carbendazim								Concentration	Thiobendazole								Concentration	Thiophanate-Methyl
		FocR1			FocTR4						FocR1			FocTR4						FocR1			FocTR4
	ug/ml	mean (%)	SD (%)	n	mean (%)	SD (%)	n			ug/ml	mean (%)	SD (%)	n	mean (%)	SD (%)	n			ug/ml	mean (%)	SD (%)	n	mean (%)	SD (%)	n
	0	100	11.616	4	100	27.8863	4			0	100	11.8386	4	100	27.3758	4			0	100	16.2775	4	100	17.5306	4
	0.1	80.7052	5.60407	4	77.3389	14.6429	4			0.5	90.7226	11.9292	4	93.8309	30.669	4			1	91.6318	10.54	4	96.4653	18.3247	4
	0.2	69.9008	7.96022	4	83.4848	7.76396	4			1	94.9476	16.5637	4	84.7961	28.8946	4			2	83.4769	2.14395	4	100.183	30.8403	4
	0.3	46.8756	13.9928	4	87.8605	8.84969	4			1.1	86.6834	13.699	4	64.1308	35.0079	4			4	91.548	7.91999	4
	0.4	27.9776	7.33285	4	50.5096	7.3992	4			1.2	77.5678	14.2278	4	49.6016	17.8311	4			6	78.0798	4.80304	4
	0.5	13.8112	10.0759	4	37.4623	5.3294	4			1.3	67.2027	12.4454	4	44.0499	15.7707	4			8	85.5154	4.87474	4
	0.6	2.32121	1.00352	4	15.2943	1.32168	4			1.4	59.8978	15.1965	4	36.4063	6.64761	4			10	70.2372	7.44585	4	88.4399	23.019	4
	0.7	0.98633	0.369859	4	5.24274	3.21419	4			1.5	46.607	2.6589	4	33.4486	13.0139	4			20	65.187	7.61242	4	94.0214	26.7893	4
	0.8	1.22699	1.67452	4	1.19607	1.35025	4			1.6	49.8777	14.6604	4	23.0596	10.196	4			30	57.3611	19.8159	4
	0.9	0.552398	0.593135	4	0.24605	0.42677	4			1.7	32.0165	9.96925	4	15.6046	2.07012	4			40	51.4602	12.2738	2	88.0511	28.2689	4
	1	0.584735	0.476224	4	0.008488	0.0169765	4			1.8	33.5187	6.42873	4	7.1493	7.01774	4			50	50.6647	9.87118	4	78.4271	29.0846	4
										1.9	15.9671	9.63319	4						60	44.7471	11.6226	4
										2	12.0259	1.61982	4	4.35711	5.00657	4			70	27.453	8.361	4	73.4104	34.2239	4
										2.1	6.28097	1.23641	4	0.075171	0.150342	4			80	24.1449	5.75067	4
										2.2	4.22779	2.14182	4						90	24.7717	6.49204	4	71.3106	38.9987	4
										2.3	1.10669	0.44909	4						100	14.9436	3.27627	4	59.8151	18.4429	4
										2.4	0.53532	0.527426	4						150	16.0371	14.2239	4	49.4797	21.8709	4
										2.5	0.257792	0.242793	4						200	6.43962	5.92445	4	46.4308	18.1395	4
	Concentration	Captan								Concentration	Chlorothanonil								Concentration	Mancozeb
		FocR1			FocTR4						FocR1			FocTR4						FocR1			FocTR4
	ug/ml	mean (%)	SD (%)	n	mean (%)	SD (%)	n			ug/ml	mean (%)	SD (%)	n	mean (%)	SD (%)	n			ug/ml	mean (%)	SD (%)	n	mean (%)	SD (%)	n
	0	100	7.93148	4	100	28.4348	4			0	100	28.2426	4	100	27.7626	4			0	100	19.8165	4	100	20.0785	4
	0.025	90.1821	9.4034	4	79.91	11.7814	4			0.02	72.8401	12.609	4	85.1653	13.0283	4			0.25				67.7956	8.2449	4
	0.05	80.6005	9.14394	4	78.9177	6.65431	4			0.04	70.0443	15.8716	4	67.606	6.51564	4			0.5	61.6048	12.7251	4	66.6215	11.623	4
	0.075	63.0893	5.33126	4	62.9001	5.2337	4			0.06	58.4603	5.62641	4	61.9293	6.26369	4			0.75			4	37.4213	7.5839	4
	0.1	45.9386	1.70866	4	40.6551	10.8264	4			0.08	53.654	2.65681	4	54.1058	8.44079	4			1	42.8708	11.5131	4	33.2176	0.969075	4
	0.2	36.212	3.24701	4	33.5799	11.7157	4			0.1	46.6538	4.41124	4	58.9769	7.86546	4			1.5				31.1732	3.50356	4
	0.3	26.0371	4.18633	4	21.0117	1.79131	4			0.2	38.5105	8.93912	4	41.3623	8.82185	4			1.75				24.4845	4.92706	4
	0.4	23.7917	8.60564	4	16.8144	3.75319	4			0.3	28.837	2.37459	4	32.8756	4.8352	4			2	24.9159	6.1535	4	21.5961	5.18279	4
	0.5	18.7824	4.17465	4	13.7451	2.43161	4			0.4	16.391	4.09318	4	28.5889	5.22105	4			3	14.2031	4.70339	4	12.9436	2.62595	4
	0.75	16.103	2.45018	4	10.9566	4.40068	4			0.5	11.426	3.11866	4	22.1882	1.83068	4			4	7.27771	4.72309	4	9.52956	2.63793	4
	1	12.6921	3.06286	4	5.96393	3.7683	4			0.75	1.45569	0.080465	4	12.0255	2.63337	4			5	2.27565	2.85317	4	4.31409	1.74006	4
	2	3.67747	0.597579	4	0.591714	0.557401	4			1	0.812489	0.269274	4	1.18702	0.568551	4			6	0.794436	0.924229	4	2.05497	2.40098	4
	3	0.787241	0.9928	4						1.5	0.123451	0.1457	4	0.022897	0.045793	4			7				0	0	4
	4	0.556057	0.568382	4
	Concentration	CTAB								Concentration	Dodine								Concentration	C18-DMS
		FocR1			FocTR4						FocR1			FocTR4						FocR1			FocTR4
	ug/ml	mean (%)	SD (%)	n	mean (%)	SD (%)	n			ug/ml	mean (%)	SD (%)	n	mean (%)	SD (%)	n			ug/ml	mean (%)	SD (%)	n	mean (%)	SD (%)	n
	0	100	1.6987	4	100	12.6479	4			0	100	13.8441	4	100	20.2093	4			0	100	9.11861	4	100	8.27837	4
	1	95.6253	15.1887	4	88.609	14.0338	4			1	74.0028	6.30787	4	84.7032	12.6212	4			1	103.79	24.6344	4
	2	96.782	13.8241	4	90.7402	15.3758	4			2	67.9078	6.349	4	68.8873	13.16	4			2	101.834	13.5888	4	93.628	7.69711	4
	4	85.6151	8.66193	4	79.8299	9.44843	4			4	42.8717	4.74145	4	43.6133	4.29401	4			4	93.2221	8.16757	4	95.8485	10.4941	4
	6	73.4346	12.5917	4	78.6367	3.79832	4			6	28.9884	3.37706	4	24.4454	3.63451	4			6	82.5284	17.1357	4
	8	75.1835	12.3237	4	80.9676	12.0334	4			8	24.4227	5.12641	4	18.5392	2.76654	4			8	94.3111	17.9098	4	91.7286	8.49266	4
	10	86.8235	26.1986	4	87.5316	11.8864	4			10	23.8366	1.31952	4	16.9336	6.54099	4			10	103.797	10.6233	4	75.7167	11.5095	4
	20	80.1901	12.7424	4	76.5208	8.64607	4			20	10.8867	2.06318	4	5.10521	3.95702	4			20	92.6457	12.1372	4	74.2148	7.40129	4
	30	66.5557	7.83704	4	81.7022	15.3231	4			40	6.08513	2.22291	4	2.39493	2.46409	4			40	87.3629	15.9561	4	82.4315	10.3115	4
	40	67.0349	11.0399	4	80.3872	13.3368	4			60	2.30647	1.89988	4	1.07915	1.3576	4			60	84.524	7.57849	4	81.21	9.48932	4
	50	58.9411	5.21851	4	74.4576	9.4065	4			80	1.37546	1.88692		0.467937	0.544705	4			80	76.4564	10.6157	4	74.5266	2.07376	4
	60	64.3586	7.8319	4	70.9733	11.251	4			100	1.24051	1.30493							100	53.8546	10.8113	4	88.5439	17.5831	4
	75	72.2369	15.3039	4	79.3905	3.40275	4												150	36.1162	6.12053	4	76.3405	6.20688	4
	80	74.4674	4.66459	4	76.125	11.8635	4												200	16.0998	3.28409	4	63.5041	5.72073	4
	100	62.0969	9.22579	4	66.3099	8.01171	4												250	13.7331	1.46177	4	63.31	9.51138	4
	125				58.471	1.14911	4												300	7.83439	2.39082	4	60.5353	12.7054	4
	150	46.8989	18.7046	4	52.6044	7.4344	4												400	2.56863	1.63165	4	32.3125	4.14135	4
	200	38.9455	24.0279	4	49.4206	0.881801	4												600	1.37919	0.0522522	4	23.6999	2.6509	4
	250	5.24604	0.574691	4	39.9694	2.37821	4												800	0.169405	0.126735	4	15.1185	1.59329	4
	300	1.73611	0.516305	4	39.9694	2.37821	4												1000	0	0	4	13.2408	3.1769	4
	350	1.12903	1.13223	4	29.7955	2.38598	4
	400	0.73092	0.26929	4	21.3872	3.4262	4
	500	0.388135	0.209586	4	8.11146	7.08764	4
	750	0.260716	0.08111	4	0.012762	0.025524	4
	Concentration	LMW chitosan								Concentration	CuSO4								Concentration	Garlic oil
		FocR1			FocTR4						FocR1			FocTR4						FocR1			FocTR4
	ug/ml	mean (%)	SD (%)	n	mean (%)	SD (%)	n			ug/ml	mean (%)	SD (%)	n	mean (%)	SD (%)	n			ug/ml	mean (%)	SD (%)	n	mean (%)	SD (%)	n
	0	100	6.71797	4	100	19.1618	4			0	100	2.85243	4	100	20.9721	4			0	100	20.3909	6	100	15.711	8
	20				87.9105	8.62567	4			10				121.026	17.6636	4			10	91.8847	32.71	6	85.8852	14.8566	8
	100				83.039	12.1837	4			12.7252	90.5297	8.30963	4	124.638	3.02213	4			20	78.7075	24.7473	6	57.3681	2.54598	8
	150	71.8432	7.34899	4	69.5391	6.31327	4			20				124.475	8.36825	4			30	59.5476	18.8752	6	52.3157	3.86674	8
	300	29.5425	3.87868	4	36.4845	5.94992	4			25.4505	76.7562	5.72681	4	128.021	11.2412	4			40	55.0693	15.7756	6	49.0308	20.039	6
	450	22.7731	3.60013	4						30				108.925	8.99276	4			50	49.973	12.9768	6	48.6558	4.64093	4
	600	17.0119	2.80698	4	18.2931	3.48838	4			38.1757	65.2774	4.68853	4	105.339	13.3132	4			60	54.6889	16.0351	6	31.3844	10.8055	8
	750	14.7671	3.51636	4						50.9009	63.8813	9.78471	4	109.628	4.92195	4			70	32.0754	5.50038	6
	900	10.9433	3.56577	4	14.3173	4.92933	4			63.6262	56.6557	3.82371	4	88.5398	11.3323	4			80	43.0033	5.22096	6
	1050	10.7447	2.38839	4						76.3514	41.9048	5.62948	4	79.3921	5.47458	4			90	30.0563	5.65995	6
	1200	9.55899	2.66119	4	11.7648	4.54848	4			89.0766	39.1193	1.81958	4	64.416	2.11248	4			100	27.1233	6.77873	6	14.281	7.26808	8
	1350	7.77745	1.12957	4						101.802	32.26	2.78765	4	62.7881	4.76851	4			125	18.9269	10.1789	6	1.75354	1.21995	4
	1500	3.57465	1.07217	4	6.12397	2.42028	4			127.252	20.5622	2.31929	4	39.0061	0.41407	4			150	7.72823	6.62079	6	0.068306	0.110993	4
	1650	0.715784	0.481162	4	2.28354	1.56249	4			152.703	15.2646	1.06568	4	24.8209	0.578762	4			175	3.86959	2.77295	6
	1800	0	0	4	0.008697	0.017394	4			178.153	9.92425	5.08369	4	15.1601	1.21206	4			200	3.51277	5.26108	6
										203.604	8.62075	2.75137	4	7.91864	0.355482	4			300	0.21055	0.380875	6
										229.054	5.15547	3.29659	4	2.56237	0.240867	4
										254.505	1.43975	1.66317	4	0.154166	0.120402	4
										279.955	0.549543	0.638617	4	0.0987624	0.228082	4
										360	0.0511039	0.099417	4

## Sheet: Figure 4d
	Fig 4d_ Venn diagram showing numbers of FocTR4 genes, up-regulated significantly in the presence of fungicides
	Venn segment	Ensembl ID	Fold change (log2)	padj	Fold change (log2)	padj	Fold change (log2)	padj
	Epoxiconazole	FOIG_13847	-1.28481	NA	-7.26314	2.8202e-46	0.30986	NA
	Epoxiconazole	FOIG_11623	0.471962	0.506404	-7.15775	3.77317e-40	1.012	0.094977
	Epoxiconazole	FOIG_07609	-0.44	0.44954	-7.03611	1.00905e-116	-0.166907	0.867629
	Epoxiconazole	FOIG_10763	-0.392989	0.617015	-6.67688	7.80482e-29	-1.14675	0.0640397
	Epoxiconazole	FOIG_12357	-2.24994	2.65037e-07	-6.52567	1.83252e-32	-1.55299	0.00266184
	Epoxiconazole	FOIG_02560	2.10177	0.168266	-6.26324	2.5146e-28	0.670649	NA
	Epoxiconazole	FOIG_14041	-0.0196619	NA	-6.00912	3.30442e-17	0.143227	NA
	Epoxiconazole	FOIG_14885	2.06536	0.244313	-5.69847	1.64911e-23	0.938845	NA
	Epoxiconazole	FOIG_04539	0.138183	0.819458	-5.65727	1.81634e-40	2.28971	0.000453432
	Epoxiconazole	FOIG_01744	0.711732	NA	-5.56836	7.74677e-15	0.0521361	NA
	Epoxiconazole	FOIG_11625	-1.03646	0.461134	-5.53794	6.76947e-15	-0.162378	NA
	Epoxiconazole	FOIG_10204	6.96881	1.80129e-24	-5.40412	8.26633e-18	0.105527	0.943908
	Epoxiconazole	FOIG_04116	-0.028865	0.97256	-4.98861	8.20084e-16	-0.169058	0.882586
	Epoxiconazole	FOIG_16787	1.92746	0.1852	-4.91307	1.92416e-10	0.85223	NA
	Epoxiconazole	FOIG_16216	0.47445	NA	-4.84051	6.20563e-12	0.143227	NA
	Epoxiconazole	FOIG_12100	0.767368	NA	-4.68821	1.81728e-14	0.354432	NA
	Epoxiconazole	FOIG_14348	0.477559	0.652788	-4.67698	3.90345e-16	2.17479	NA
	Epoxiconazole	FOIG_14071	1.27717	0.402013	-4.59526	1.33654e-10	0.910319	NA
	Epoxiconazole	FOIG_16469	-0.519654	0.538964	-4.57952	5.01471e-11	-0.18437	0.883541
	Epoxiconazole	FOIG_01781	1.08588	0.341267	-4.57181	1.90805e-11	-0.278615	0.800676
	Epoxiconazole	FOIG_03717	-0.904397	0.142199	-4.46482	6.25692e-21	-0.214377	0.826814
	Epoxiconazole	FOIG_03902	0.566851	NA	-4.44845	5.7513e-11	-1.22559	0.258508
	Epoxiconazole	FOIG_04666	0.651338	0.495299	-4.41755	1.22801e-11	-0.252396	0.81093
	Epoxiconazole	FOIG_13104	0.375788	0.576549	-4.41186	2.52091e-13	0.419419	0.577054
	Epoxiconazole	FOIG_05588	1.98582	0.00425439	-4.40416	1.46846e-15	0.336881	0.672245
	Epoxiconazole	FOIG_03901	0.412466	0.337836	-4.37814	6.83531e-39	-1.34726	0.00500233
	Epoxiconazole	FOIG_01546	0.019949	0.973932	-4.32896	2.30079e-14	0.284658	0.63828
	Epoxiconazole	FOIG_15753	0.0186962	0.984215	-4.3244	1.86507e-08	-0.357408	0.724387
	Epoxiconazole	FOIG_13743	1.39456	0.00666795	-4.2974	1.5657e-15	-0.610491	0.351064
	Epoxiconazole	FOIG_04912	-2.21396	1.5982e-05	-4.2783	1.80943e-19	-0.850641	0.154345
	Epoxiconazole	FOIG_03326	-1.45444	0.0119459	-4.27229	1.20855e-10	-0.854177	0.240881
	Epoxiconazole	FOIG_03784	-0.279675	0.389691	-4.13926	2.68028e-36	0.0333798	0.935324
	Epoxiconazole	FOIG_03727	0.25678	0.648714	-4.05268	9.2982e-13	-0.184079	0.774469
	Epoxiconazole	FOIG_03876	-1.98923	0.110738	-4.0431	3.30963e-08	-0.073595	NA
	Epoxiconazole	FOIG_09088	3.27776	0.00227821	-4.03703	2.11464e-07	-1.88067	0.00557707
	Epoxiconazole	FOIG_12699	0.50291	0.479365	-4.01671	1.44894e-08	0.492968	0.526654
	Epoxiconazole	FOIG_14391	0.711732	NA	-3.97429	1.29814e-06	0.0299966	NA
	Epoxiconazole	FOIG_03749	0.824669	0.00104394	-3.96661	2.81489e-10	1.38287	3.70301e-05
	Epoxiconazole	FOIG_04252	2.57044	0.00811837	-3.95681	6.59461e-12	-0.158601	0.870721
	Epoxiconazole	FOIG_07425	0.484258	0.73569	-3.95626	3.69698e-07	-0.289255	0.828341
	Epoxiconazole	FOIG_14929	0.246614	0.747575	-3.88639	1.86018e-11	0.239692	0.825478
	Epoxiconazole	FOIG_10746	1.00681	0.220835	-3.84005	1.45273e-08	0.606791	0.437394
	Epoxiconazole	FOIG_04853	-1.21026	0.0124407	-3.80617	4.6673e-09	-1.48235	0.000963035
	Epoxiconazole	FOIG_03480	0.0721992	0.880676	-3.80502	6.03353e-09	0.989705	0.0458349
	Epoxiconazole	FOIG_11873	0.650925	0.359792	-3.79421	2.3111e-11	0.0834638	0.925073
	Epoxiconazole	FOIG_10180	1.21356	NA	-3.78631	2.92273e-07	0.168775	NA
	Epoxiconazole	FOIG_11829	-1.73838	1.47836e-07	-3.77932	3.09474e-26	-0.728518	0.0900227
	Epoxiconazole	FOIG_09548	-0.975218	NA	-3.77495	9.60166e-07	-1.03457	0.335774
	Epoxiconazole	FOIG_04730	4.08186	3.68441e-08	-3.7552	9.84425e-07	-0.047696	0.972851
	Epoxiconazole	FOIG_11724	-1.28435	0.130819	-3.73033	3.80154e-05	-0.914151	0.237306
	Epoxiconazole	FOIG_06851	-2.19258	0.00471405	-3.68419	9.41366e-06	0.95385	NA
	Epoxiconazole	FOIG_15161	5.36771	8.1769e-45	-3.68308	2.10027e-14	1.39319	0.000683508
	Epoxiconazole	FOIG_09025	3.9378	2.31971e-06	-3.67332	9.87597e-11	2.20385	0.0032952
	Epoxiconazole	FOIG_06149	-0.62018	0.020681	-3.67089	3.22456e-23	-0.983051	0.0038175
	Epoxiconazole	FOIG_10185	0.949014	NA	-3.66911	1.67784e-05	0.354432	NA
	Epoxiconazole	FOIG_09299	-0.78622	0.000840538	-3.65511	3.7526e-10	0.42085	0.252005
	Epoxiconazole	FOIG_05371	2.25635	0.000138913	-3.64511	4.3875e-09	-1.25903	0.127035
	Epoxiconazole	FOIG_12502	2.51	7.43668e-05	-3.63141	4.90286e-09	-1.68251	0.0154555
	Epoxiconazole	FOIG_14594	4.19341	0.00124211	-3.61024	4.64016e-07	0.472077	0.683864
	Epoxiconazole	FOIG_06295	-1.44124	0.000113418	-3.53819	1.12114e-12	-0.652569	0.269045
	Epoxiconazole	FOIG_02798	-1.48021	0.0427193	-3.53136	2.50293e-10	0.141711	0.911759
	Epoxiconazole	FOIG_16143	-0.177006	NA	-3.53064	7.10707e-05	0.0376251	NA
	Epoxiconazole	FOIG_10409	-1.52555	0.183654	-3.5285	6.86781e-07	0.243368	NA
	Epoxiconazole	FOIG_14253	-1.73687	2.82737e-07	-3.52302	9.17199e-07	-0.158461	0.779477
	Epoxiconazole	FOIG_06296	-0.766809	0.320527	-3.49875	3.39241e-07	0.995608	0.326278
	Epoxiconazole	FOIG_07990	0.0973263	0.92361	-3.4683	4.44634e-07	-0.0566415	0.962585
	Epoxiconazole	FOIG_11280	0.233555	0.753929	-3.44692	5.65792e-11	-0.292126	0.752
	Epoxiconazole	FOIG_09866	1.85313	0.000460577	-3.43657	1.86018e-11	0.818083	0.281658
	Epoxiconazole	FOIG_01694	2.68048	0.040407	-3.42769	0.000427497	1.80443	0.0894733
	Epoxiconazole	FOIG_10183	-0.183931	0.923687	-3.42234	1.9939e-05	-0.40772	NA
	Epoxiconazole	FOIG_11447	-0.189044	NA	-3.41858	6.29441e-05	-0.532532	NA
	Epoxiconazole	FOIG_00106	-1.32013	0.00377498	-3.41387	1.9597e-07	-0.369445	0.553918
	Epoxiconazole	FOIG_01484	-1.12098	0.000598941	-3.41275	4.22582e-11	0.178918	0.751784
	Epoxiconazole	FOIG_16364	-1.78762	0.0654279	-3.38989	5.30666e-06	-0.0933897	NA
	Epoxiconazole	FOIG_01754	1.90458	3.63107e-05	-3.38919	2.88816e-07	-0.684184	0.346857
	Epoxiconazole	FOIG_12686	-0.10288	0.920337	-3.36649	4.24042e-08	-0.0432687	0.972851
	Epoxiconazole	FOIG_04253	-1.98316	8.76198e-05	-3.36424	1.34339e-07	0.611973	0.467705
	Epoxiconazole	FOIG_16101	-1.20359	0.353661	-3.34882	3.8614e-05	-0.0304288	NA
	Epoxiconazole	FOIG_11467	-0.954629	0.120798	-3.33424	3.14455e-08	0.491835	0.566195
	Epoxiconazole	FOIG_05504	0.102365	0.88165	-3.31549	3.39241e-07	0.317546	0.614641
	Epoxiconazole	FOIG_04937	0.362132	0.446715	-3.31014	5.71607e-17	0.133698	0.821623
	Epoxiconazole	FOIG_16214	-1.8457	0.132179	-3.29896	1.62856e-05	0.0380613	NA
	Epoxiconazole	FOIG_16456	2.29314	0.0555286	-3.29184	2.47039e-05	-0.45286	0.731241
	Epoxiconazole	FOIG_16457	6.02785	3.04658e-09	-3.27606	2.39515e-05	0.849579	0.480318
	Epoxiconazole	FOIG_01769	-0.0654286	0.903745	-3.26852	3.91693e-07	1.46674	0.00725038
	Epoxiconazole	FOIG_15330	-1.10171	0.349089	-3.25158	6.56936e-07	0.0891827	NA
	Epoxiconazole	FOIG_15972	1.59207	0.132444	-3.23074	0.000282828	0.298127	0.822499
	Epoxiconazole	FOIG_10203	6.25111	2.30646e-06	-3.20745	0.000917982	0.0250816	0.987869
	Epoxiconazole	FOIG_14354	2.43102	0.000317748	-3.20684	9.65211e-07	-1.10689	0.192071
	Epoxiconazole	FOIG_11283	2.48449	8.87587e-05	-3.2034	7.51404e-14	0.534323	0.48478
	Epoxiconazole	FOIG_15684	0.00221303	0.998406	-3.19474	1.30813e-05	-0.699504	0.451108
	Epoxiconazole	FOIG_06191	2.03172	0.000147439	-3.19093	9.48579e-09	-0.87571	0.314443
	Epoxiconazole	FOIG_14799	-1.119	0.00942485	-3.17749	1.53448e-09	-0.574528	0.26186
	Epoxiconazole	FOIG_12503	4.39123	6.16955e-10	-3.16277	2.63748e-05	-0.978899	0.21529
	Epoxiconazole	FOIG_10181	0.47445	NA	-3.14628	0.0016752	-0.257075	NA
	Epoxiconazole	FOIG_14047	0.656576	0.106554	-3.13733	1.04152e-06	-0.0925549	0.865098
	Epoxiconazole	FOIG_11737	0.47445	NA	-3.12887	0.000132963	-0.236234	NA
	Epoxiconazole	FOIG_06502	-0.166769	0.827651	-3.10166	6.37179e-05	-0.195967	0.841045
	Epoxiconazole	FOIG_03926	0.123464	0.768865	-3.09969	3.07867e-11	-1.25695	0.0236766
	Epoxiconazole	FOIG_12376	0.325365	0.679032	-3.0852	1.48223e-08	0.165332	0.871715
	Epoxiconazole	FOIG_12840	1.25876	1.24574e-06	-3.07803	3.28284e-13	-0.260755	0.551042
	Epoxiconazole	FOIG_15641	-0.539003	0.768865	-3.07686	0.000888571	0.354432	NA
	Epoxiconazole	FOIG_07943	-0.401696	0.461134	-3.07515	6.9186e-15	0.546041	0.256251
	Epoxiconazole	FOIG_16660	-0.212415	0.836329	-3.07035	4.98863e-05	-0.135339	0.915889
	Epoxiconazole	FOIG_16459	3.46807	0.00223122	-3.06566	9.3344e-05	0.408928	0.755783
	Epoxiconazole	FOIG_12959	-1.54241	7.49753e-09	-3.06379	8.10904e-09	-0.512868	0.174923
	Epoxiconazole	FOIG_05098	-0.750897	0.000267278	-3.06127	1.86244e-20	-0.25246	0.418175
	Epoxiconazole	FOIG_14953	0.683692	0.392433	-3.05801	1.79491e-05	0.419034	0.635158
	Epoxiconazole	FOIG_16832	0.47445	NA	-3.04997	0.00151712	0.143227	NA
	Epoxiconazole	FOIG_12584	-1.13822	0.0557613	-3.04309	6.84186e-06	0.0307452	0.972851
	Epoxiconazole	FOIG_16133	-0.235847	NA	-3.03724	0.00088474	-0.0679772	NA
	Epoxiconazole	FOIG_01902	-0.324729	0.495092	-3.03096	2.6163e-05	0.384994	0.478361
	Epoxiconazole	FOIG_03655	2.04748	6.67995e-07	-3.02529	7.93797e-09	-1.13012	0.0663019
	Epoxiconazole	FOIG_10396	2.81042	0.0484031	-3.02236	2.46956e-05	1.32786	NA
	Epoxiconazole	FOIG_00859	-1.09208	9.74922e-05	-3.01235	1.48482e-11	-0.861728	0.0529678
	Epoxiconazole	FOIG_16458	2.90256	NA	-3.01091	9.83718e-05	0.34794	0.797076
	Epoxiconazole	FOIG_14244	0.620953	0.531429	-3.00817	4.17535e-05	0.0383218	0.968725
	Epoxiconazole	FOIG_08691	0.423429	0.733741	-3.00659	3.94779e-06	0.171921	0.897259
	Epoxiconazole	FOIG_10202	4.76468	0.00173104	-2.99668	0.000241092	0.224684	0.870657
	Epoxiconazole	FOIG_13356	3.09503	6.64666e-08	-2.98758	2.2193e-05	0.867366	0.193918
	Epoxiconazole	FOIG_01254	2.38164	0.0271933	-2.98357	8.80276e-05	1.39779	0.15712
	Epoxiconazole	FOIG_07119	-1.93568	0.0133635	-2.981	9.78342e-10	-0.305932	0.800437
	Epoxiconazole	FOIG_14887	5.04966	4.33972e-06	-2.95837	9.2936e-06	3.5432	0.000100799
	Epoxiconazole	FOIG_08586	-1.07537	2.35244e-07	-2.94946	5.00922e-20	1.6855	5.0374e-08
	Epoxiconazole	FOIG_01900	0.250145	0.575042	-2.94419	5.83807e-07	0.296065	0.747532
	Epoxiconazole	FOIG_13855	-1.61674	0.000651749	-2.94204	4.85482e-07	2.06277	0.00226961
	Epoxiconazole	FOIG_07333	2.23672	0.0515131	-2.93466	2.86909e-05	1.11201	0.241332
	Epoxiconazole	FOIG_14886	2.57203	0.113675	-2.92476	0.00225231	1.37081	NA
	Epoxiconazole	FOIG_11474	2.02309	0.0761943	-2.90812	0.00154139	1.31347	NA
	Epoxiconazole	FOIG_05375	2.16779	0.000204349	-2.9013	2.27532e-06	-0.116363	0.8718
	Epoxiconazole	FOIG_14184	0.390547	0.768249	-2.90121	1.12476e-05	1.25256	NA
	Epoxiconazole	FOIG_16452	2.49096	0.029211	-2.89816	0.000302125	0.174043	0.903443
	Epoxiconazole	FOIG_05262	0.0893771	0.872349	-2.88261	5.10568e-06	-0.845488	0.17531
	Epoxiconazole	FOIG_09105	-0.1612	0.567721	-2.87051	4.02872e-21	0.191136	0.566256
	Epoxiconazole	FOIG_13365	0.151839	0.926174	-2.85353	0.000239605	0.55425	NA
	Epoxiconazole	FOIG_11279	NA	NA	-2.84841	0.00197024	-0.259401	NA
	Epoxiconazole	FOIG_09087	3.93736	2.1538e-10	-2.83631	3.04453e-06	-0.151283	0.758775
	Epoxiconazole	FOIG_11718	-0.795641	0.0106393	-2.8336	1.74643e-09	1.0712	0.00323971
	Epoxiconazole	FOIG_13773	NA	NA	-2.83245	0.00330767	-0.291765	NA
	Epoxiconazole	FOIG_03782	-0.530943	0.155153	-2.81439	1.00377e-12	-0.408618	0.217704
	Epoxiconazole	FOIG_01294	-0.502784	0.729403	-2.80304	0.00104559	0.231402	NA
	Epoxiconazole	FOIG_14506	1.03403	0.490296	-2.79292	0.00119246	0.25276	NA
	Epoxiconazole	FOIG_14840	0.432876	0.369829	-2.78428	8.20381e-08	0.554612	0.322281
	Epoxiconazole	FOIG_00566	1.20687	5.0154e-05	-2.77172	2.66946e-07	-0.716482	0.0689678
	Epoxiconazole	FOIG_16451	3.35795	0.00270714	-2.76342	0.000706023	0.452068	0.72995
	Epoxiconazole	FOIG_11221	-1.86294	5.01798e-05	-2.75986	2.97469e-05	-0.596259	0.234553
	Epoxiconazole	FOIG_00945	0.47445	NA	-2.7574	0.00129185	-0.572825	NA
	Epoxiconazole	FOIG_15234	NA	NA	-2.75636	0.00581904	-0.0679772	NA
	Epoxiconazole	FOIG_07132	-0.111678	0.827511	-2.75518	1.46076e-06	-0.256462	0.687089
	Epoxiconazole	FOIG_13497	-1.4957	0.0021985	-2.75466	6.1978e-08	-1.46581	0.00928252
	Epoxiconazole	FOIG_08236	2.32274	0.000205125	-2.74653	0.000116466	-1.37677	0.0388374
	Epoxiconazole	FOIG_13450	0.340609	0.486884	-2.74623	2.73351e-09	-0.322859	0.556031
	Epoxiconazole	FOIG_08587	-0.367609	0.0296565	-2.74136	1.63583e-28	0.265563	0.430865
	Epoxiconazole	FOIG_16450	3.75276	0.000297952	-2.73862	0.000302834	0.190399	0.895032
	Epoxiconazole	FOIG_11423	-0.0601676	0.959361	-2.69942	0.000626001	1.09935	NA
	Epoxiconazole	FOIG_03573	-2.27081	4.74592e-07	-2.6935	4.70419e-06	-1.28933	0.0294971
	Epoxiconazole	FOIG_16753	0.757188	0.116601	-2.69208	3.73292e-05	1.22534	0.0272554
	Epoxiconazole	FOIG_03781	-1.39503	3.46027e-07	-2.6778	4.41306e-33	-0.906071	0.00120694
	Epoxiconazole	FOIG_11738	-0.227738	0.887912	-2.65441	0.000122581	-0.294087	NA
	Epoxiconazole	FOIG_06301	1.87611	0.000621678	-2.65413	2.66994e-07	0.119079	0.879813
	Epoxiconazole	FOIG_11717	1.86764	0.245786	-2.65113	3.8614e-05	1.31103	NA
	Epoxiconazole	FOIG_09679	0.672316	0.109205	-2.64965	8.26854e-13	1.47571	0.0266628
	Epoxiconazole	FOIG_06511	1.92439	2.96923e-07	-2.64714	6.29441e-05	0.255532	0.634336
	Epoxiconazole	FOIG_13039	0.773319	0.160324	-2.64297	1.09387e-05	-1.08937	0.0801649
	Epoxiconazole	FOIG_09106	0.763592	0.162032	-2.64077	1.05419e-06	-0.649163	0.290219
	Epoxiconazole	FOIG_12197	-2.02471	0.00586802	-2.63897	6.68685e-06	-0.501518	0.615158
	Epoxiconazole	FOIG_16489	-0.0115953	NA	-2.63721	0.00813645	-0.253528	NA
	Epoxiconazole	FOIG_13419	-0.0939437	NA	-2.6361	0.00403418	0.24883	NA
	Epoxiconazole	FOIG_12834	0.18631	0.645937	-2.63545	1.98094e-24	0.43528	0.261523
	Epoxiconazole	FOIG_15577	4.39785	2.6116e-11	-2.63089	0.000549657	1.87894	0.00107087
	Epoxiconazole	FOIG_03929	-1.64197	0.000332877	-2.62528	1.13402e-05	0.522183	0.440898
	Epoxiconazole	FOIG_16113	-1.35781	0.429037	-2.61712	0.00100064	-0.275325	NA
	Epoxiconazole	FOIG_11788	0.341547	0.236518	-2.60607	1.48003e-05	-0.121485	0.800437
	Epoxiconazole	FOIG_02742	2.49702	4.39619e-14	-2.60541	3.94779e-06	1.56361	0.000321634
	Epoxiconazole	FOIG_14353	3.82797	2.20855e-06	-2.60281	0.000179934	0.940421	0.252005
	Epoxiconazole	FOIG_16454	2.90491	NA	-2.59518	0.000402504	0.566367	0.636441
	Epoxiconazole	FOIG_12628	-1.10446	0.00464305	-2.59307	1.23594e-06	-0.976585	0.0398866
	Epoxiconazole	FOIG_06733	-1.09789	0.00140532	-2.58937	9.51691e-29	-1.08199	0.00250915
	Epoxiconazole	FOIG_06582	0.47445	NA	-2.5799	0.00786861	0.0376251	NA
	Epoxiconazole	FOIG_13698	0.587167	0.292098	-2.57912	1.74794e-05	2.42483	5.73184e-10
	Epoxiconazole	FOIG_10857	-1.67941	1.64976e-07	-2.57708	4.09475e-06	0.194259	0.636647
	Epoxiconazole	FOIG_11010	5.12731	2.04707e-07	-2.57673	1.40249e-05	1.13084	0.138385
	Epoxiconazole	FOIG_09889	0.397132	0.282319	-2.56986	0.000297767	-1.10555	0.0126972
	Epoxiconazole	FOIG_03656	2.7101	1.80488e-06	-2.56571	1.61732e-07	-1.30172	0.0536674
	Epoxiconazole	FOIG_03053	-1.07611	0.00119346	-2.55874	6.79641e-05	-0.524117	0.294078
	Epoxiconazole	FOIG_00018	3.33808	0.000221563	-2.51378	9.6156e-06	1.17869	0.106531
	Epoxiconazole	FOIG_13436	4.75007	5.11143e-06	-2.50607	0.000607975	3.50721	NA
	Epoxiconazole	FOIG_09295	0.484072	0.35231	-2.50409	0.000236397	-0.278904	0.707733
	Epoxiconazole	FOIG_16453	4.39349	1.20384e-05	-2.4953	0.0023619	0.694143	NA
	Epoxiconazole	FOIG_01682	6.00821	4.13053e-08	-2.48583	0.00364107	6.35471	1.48636e-18
	Epoxiconazole	FOIG_10335	1.97913	0.012569	-2.48173	0.00139965	0.156989	0.889036
	Epoxiconazole	FOIG_03750	-0.954441	0.000359987	-2.48081	4.02393e-10	-0.448338	0.0511488
	Epoxiconazole	FOIG_14084	-2.16482	1.31188e-05	-2.47987	0.000282963	1.27011	0.117973
	Epoxiconazole	ENSRNA049512895	5.49331	3.57294e-07	-2.47986	1.90731e-05	1.78102	0.0198699
	Epoxiconazole	FOIG_14841	0.814714	0.0144314	-2.47865	9.19766e-10	0.85145	0.0488369
	Epoxiconazole	FOIG_10429	-2.2832	0.0507303	-2.47282	0.000669849	-1.2288	NA
	Epoxiconazole	FOIG_10179	-1.12352	0.46047	-2.47217	0.0190726	-0.297995	NA
	Epoxiconazole	FOIG_13861	-1.57164	7.02843e-06	-2.46677	1.66401e-05	0.469747	0.485132
	Epoxiconazole	FOIG_03841	0.0881709	0.885459	-2.46576	2.1913e-06	-0.194389	0.796019
	Epoxiconazole	FOIG_03918	1.04284	0.496689	-2.457	0.00025507	-0.855569	NA
	Epoxiconazole	FOIG_16103	-1.21898	NA	-2.4552	0.00971143	0.0376251	NA
	Epoxiconazole	FOIG_16570	0.262217	NA	-2.45298	0.00954876	0.24883	NA
	Epoxiconazole	FOIG_13188	2.01609	0.000517035	-2.45229	2.54683e-07	0.0162014	0.985253
	Epoxiconazole	FOIG_09228	-1.96569	0.000183978	-2.44996	0.000907559	0.684713	0.40962
	Epoxiconazole	FOIG_16117	-0.000112726	NA	-2.44206	0.0165278	NA	NA
	Epoxiconazole	FOIG_03716	-0.839722	0.000415944	-2.43535	9.3344e-05	-0.579306	0.070025
	Epoxiconazole	FOIG_16064	0.878529	0.377021	-2.43019	0.00992152	-0.647832	0.530552
	Epoxiconazole	FOIG_13905	-0.446362	0.790102	-2.42099	0.00663957	-0.433694	NA
	Epoxiconazole	FOIG_10026	-0.940888	0.166549	-2.41977	0.00697663	-0.153462	0.90053
	Epoxiconazole	FOIG_06362	0.665672	0.147809	-2.41772	7.28444e-05	0.711844	0.138588
	Epoxiconazole	FOIG_07165	-0.881856	0.00689447	-2.4106	3.23375e-06	-0.567457	0.166975
	Epoxiconazole	FOIG_09187	-1.20163	1.83032e-05	-2.391	6.19758e-12	0.553371	0.168517
	Epoxiconazole	FOIG_03368	1.09429	0.117151	-2.38554	0.00204609	0.165329	0.886447
	Epoxiconazole	ENSRNA049511761	0.70401	0.619077	-2.38517	0.000764026	1.09172	NA
	Epoxiconazole	FOIG_01736	-0.32999	NA	-2.3808	0.00795425	0.0370748	NA
	Epoxiconazole	FOIG_03745	-1.65766	0.00206854	-2.37605	0.00116759	-0.792548	0.250604
	Epoxiconazole	FOIG_05881	-2.26751	2.63061e-05	-2.36996	1.89669e-05	0.56511	0.377542
	Epoxiconazole	FOIG_04555	-1.58817	NA	-2.36204	0.00307153	1.52677	0.0735454
	Epoxiconazole	FOIG_08327	-0.0524485	0.954561	-2.36168	0.000267525	0.379589	0.703678
	Epoxiconazole	FOIG_04782	-1.64977	0.0118056	-2.35848	0.0042675	-0.890735	NA
	Epoxiconazole	FOIG_16130	-1.14921	0.428086	-2.35428	0.0100639	-0.955899	NA
	Epoxiconazole	FOIG_13774	1.20285	0.0010834	-2.35272	2.33057e-09	0.05119	0.935675
	Epoxiconazole	FOIG_08273	1.05657	0.00404139	-2.34504	7.33979e-05	-0.298141	0.482055
	Epoxiconazole	FOIG_13567	6.59137	1.05476e-08	-2.33646	0.0174139	2.25894	0.0275164
	Epoxiconazole	FOIG_13866	6.59323	1.13092e-17	-2.33433	0.00985717	1.87839	0.0309591
	Epoxiconazole	FOIG_14392	-0.143539	0.763375	-2.3325	2.63225e-07	0.30155	0.502475
	Epoxiconazole	FOIG_13476	-1.05299	0.0155533	-2.32989	0.000413239	-1.46506	0.00487814
	Epoxiconazole	FOIG_16107	-0.43217	0.767916	-2.32728	0.0211516	-0.236522	NA
	Epoxiconazole	FOIG_08856	0.0261524	0.947889	-2.32696	7.61223e-08	0.781699	0.176544
	Azoxystrobin	FOIG_10044	-7.36854	9.22417e-51	0.829929	0.481662	1.24665	NA
	Azoxystrobin	FOIG_07801	-7.13295	1.02299e-55	-0.932014	0.0536287	-0.525222	0.514488
	Azoxystrobin	FOIG_15839	-6.80952	6.61409e-49	-0.765972	NA	-2.89292	NA
	Azoxystrobin	FOIG_14732	-6.59617	3.66262e-54	-1.19371	0.129837	-0.824429	0.27876
	Azoxystrobin	FOIG_11832	-6.03204	6.15168e-49	-0.630969	0.435133	0.230702	0.758723
	Azoxystrobin	FOIG_11116	-5.87201	1.67766e-10	-1.73986	0.042951	-1.44059	NA
	Azoxystrobin	FOIG_02815	-5.51437	4.04451e-10	1.45077	NA	-0.612081	NA
	Azoxystrobin	FOIG_13067	-5.4576	6.58407e-15	0.661136	0.608919	0.799736	0.452193
	Azoxystrobin	FOIG_11127	-5.33624	2.35766e-13	-0.835578	NA	-1.58298	NA
	Azoxystrobin	FOIG_16441	-5.2217	3.16283e-09	-2.20172	0.0223953	0.0424	NA
	Azoxystrobin	FOIG_14524	-5.15779	3.63189e-08	-0.953921	NA	-1.72692	NA
	Azoxystrobin	FOIG_04533	-5.04209	5.70082e-12	-1.55285	0.140975	0.0545681	NA
	Azoxystrobin	FOIG_01198	-5.03335	4.39494e-15	-0.0298638	0.977645	0.00802129	0.993659
	Azoxystrobin	FOIG_00949	-5.02808	8.25241e-22	-0.669239	0.518887	-1.91062	0.0023595
	Azoxystrobin	FOIG_13813	-4.98621	2.04857e-09	0.4344	NA	0.326079	NA
	Azoxystrobin	FOIG_10045	-4.95652	1.03028e-70	1.95006	0.00156212	0.973978	0.0396751
	Azoxystrobin	FOIG_11126	-4.9239	5.10934e-19	-2.42018	NA	-1.50822	NA
	Azoxystrobin	FOIG_13965	-4.88212	2.2257e-07	-1.29554	NA	-0.452632	NA
	Azoxystrobin	FOIG_10137	-4.74009	4.62252e-07	-0.7066	0.565733	-0.607559	NA
	Azoxystrobin	FOIG_04535	-4.71763	1.12466e-08	-1.84003	0.0318019	-0.0144376	NA
	Azoxystrobin	FOIG_09340	-4.66382	6.45307e-29	-0.822829	NA	-0.162074	0.876403
	Azoxystrobin	FOIG_14520	-4.61648	1.17404e-13	3.09093	0.000855872	-0.90335	0.398536
	Azoxystrobin	FOIG_15186	-4.53527	7.27173e-19	-0.99891	0.0671541	-1.10762	0.0866467
	Azoxystrobin	FOIG_00072	-4.52688	3.29071e-09	1.0988	NA	0.090236	NA
	Azoxystrobin	FOIG_10463	-4.40865	1.18273e-05	-1.39733	0.230085	NA	NA
	Azoxystrobin	FOIG_14517	-4.37972	5.27792e-40	-0.471543	0.555662	-1.83718	4.63396e-05
	Azoxystrobin	FOIG_15411	-4.37673	7.20482e-05	-0.748217	NA	-0.512483	NA
	Azoxystrobin	FOIG_10552	-4.32549	1.97075e-13	-2.18052	0.000666542	-0.870446	0.342098
	Azoxystrobin	FOIG_16626	-4.31388	0.000105654	-0.899218	0.447536	-0.66245	NA
	Azoxystrobin	FOIG_11117	-4.30046	6.837e-07	-1.02647	0.285162	-0.226659	NA
	Azoxystrobin	FOIG_01701	-4.28075	8.43301e-11	-1.07806	0.280563	0.830563	NA
	Azoxystrobin	FOIG_11615	-4.25684	4.49083e-15	0.257059	0.844228	0.249121	0.770065
	Azoxystrobin	FOIG_06927	-4.24404	1.17205e-06	-0.296133	0.807846	0.0928655	NA
	Azoxystrobin	FOIG_13811	-4.23324	1.8283e-25	0.161799	0.862259	-0.537746	0.342091
	Azoxystrobin	FOIG_04532	-4.23068	4.57565e-22	-0.607737	0.490454	-1.4318	0.00457199
	Azoxystrobin	FOIG_07196	-4.20857	9.09503e-40	-1.91381	0.0129406	-2.35512	NA
	Azoxystrobin	FOIG_02430	-4.146	4.04781e-35	0.601529	NA	-1.46077	0.0276802
	Azoxystrobin	FOIG_05184	-4.11694	7.95685e-33	-1.81546	0.017757	-2.16179	1.75145e-05
	Azoxystrobin	FOIG_09530	-4.05275	2.16037e-07	0.0350237	0.981965	-0.553599	NA
	Azoxystrobin	FOIG_02874	-4.05174	2.48495e-39	-1.87009	0.0161568	-2.24905	1.38776e-07
	Azoxystrobin	FOIG_03658	-4.04302	8.44885e-42	-1.73871	0.0245489	-2.29137	9.5999e-08
	Azoxystrobin	FOIG_02292	-4.01365	8.00341e-30	-1.6062	0.04526	-2.30598	1.44435e-05
	Azoxystrobin	FOIG_09091	-4.00339	4.06296e-07	-1.37024	NA	-0.718953	NA
	Azoxystrobin	FOIG_07898	-3.99095	1.52355e-43	-1.39734	NA	-2.28509	4.13515e-07
	Azoxystrobin	FOIG_06636	-3.98545	4.28712e-32	-1.67706	0.042951	-2.26914	1.54352e-08
	Azoxystrobin	FOIG_07570	-3.95535	5.97669e-51	0.233608	0.808994	0.772259	0.128429
	Azoxystrobin	FOIG_04560	-3.95219	4.73986e-17	0.456828	0.242481	0.208633	0.79019
	Azoxystrobin	FOIG_02878	-3.93217	1.48174e-51	-1.31961	0.107819	-2.28139	5.1345e-08
	Azoxystrobin	FOIG_10838	-3.91446	1.1085e-37	-1.67392	0.0404725	-2.22484	1.1758e-06
	Azoxystrobin	FOIG_11102	-3.91436	1.38255e-12	-1.80982	0.0608607	-0.944992	0.211919
	Azoxystrobin	FOIG_06944	-3.90636	5.18128e-30	-1.79403	0.0233519	-2.26169	2.53742e-06
	Azoxystrobin	FOIG_06684	-3.90401	2.7807e-35	-1.5667	0.0453712	-2.24579	4.64944e-06
	Azoxystrobin	FOIG_06940	-3.88361	9.80181e-28	-1.85377	0.0187685	-2.22912	4.05155e-06
	Azoxystrobin	FOIG_06419	-3.8585	4.94456e-27	-1.54133	0.0553927	-2.18066	8.5959e-06
	Azoxystrobin	FOIG_13810	-3.85354	1.68252e-18	1.65975	0.0217245	0.0304774	0.97358
	Azoxystrobin	FOIG_04534	-3.8511	1.35172e-06	-1.89011	0.0408245	0.598065	NA
	Azoxystrobin	FOIG_16963	-3.84959	5.96479e-11	-0.328615	0.738414	-1.44294	0.0269828
	Azoxystrobin	FOIG_10931	-3.84587	3.0163e-30	-0.502429	0.27264	-0.964131	0.00659113
	Azoxystrobin	FOIG_11096	-3.83867	4.96069e-27	-0.114154	NA	-0.386827	0.636508
	Azoxystrobin	FOIG_16569	-3.83782	1.08305e-21	0.524149	0.540258	-0.465176	0.467502
	Azoxystrobin	FOIG_07602	-3.81868	2.63876e-46	-1.31639	0.10476	-2.18936	1.21014e-06
	Azoxystrobin	FOIG_14516	-3.81464	6.76814e-05	0.472185	NA	-1.91678	0.0531298
	Azoxystrobin	FOIG_12011	-3.80361	4.80326e-37	-1.58869	0.0544166	-2.28013	5.22898e-08
	Azoxystrobin	FOIG_05128	-3.76086	1.55303e-22	0.36962	0.530168	-1.07232	0.102773
	Azoxystrobin	FOIG_02120	-3.75195	4.49091e-43	-1.15253	0.214692	-2.14246	9.02287e-09
	Azoxystrobin	FOIG_01502	-3.74329	4.47806e-38	-1.53491	0.054481	-2.11296	7.91155e-07
	Azoxystrobin	FOIG_02702	-3.73844	7.08172e-30	-0.690858	0.192239	-1.09484	0.00117333
	Azoxystrobin	FOIG_11614	-3.72394	7.83102e-23	0.42555	0.707354	0.40328	0.407545
	Azoxystrobin	FOIG_00716	-3.71565	2.30646e-32	-1.3824	0.0907478	-2.27774	4.55023e-07
	Azoxystrobin	FOIG_00574	-3.71224	4.69572e-59	-1.41379	0.0588121	-2.26438	1.77512e-07
	Azoxystrobin	FOIG_02229	-3.70318	6.25628e-24	-0.0878631	0.94429	-2.08176	1.89183e-06
	Azoxystrobin	FOIG_06730	-3.70268	4.60369e-41	-1.37006	0.0769445	-2.0297	2.45912e-05
	Azoxystrobin	FOIG_02650	-3.70023	5.69094e-43	-1.29041	0.125737	-2.22265	5.36399e-08
	Azoxystrobin	FOIG_12030	-3.69962	1.80891e-20	0.136311	0.913209	1.45888	0.0746892
	Azoxystrobin	FOIG_11183	-3.69863	3.53139e-09	-0.664741	0.473564	2.15252	0.0109208
	Azoxystrobin	FOIG_15840	-3.67475	4.54638e-09	1.70536	0.0993242	-1.35026	NA
	Azoxystrobin	FOIG_06355	-3.67047	1.6361e-10	1.3556	0.116764	-0.78434	0.281176
	Azoxystrobin	FOIG_07375	-3.66413	4.76195e-48	-1.27772	0.127137	-2.09429	1.6977e-07
	Azoxystrobin	FOIG_13230	-3.65904	1.19392e-40	-1.44814	0.0534284	-2.1247	4.81096e-07
	Azoxystrobin	FOIG_03636	-3.65422	2.42162e-33	-1.59314	0.0286159	-2.15215	3.58734e-06
	Azoxystrobin	FOIG_15396	-3.64406	6.78513e-13	1.79541	0.00873887	-0.676433	0.324774
	Azoxystrobin	FOIG_04180	-3.63942	2.39174e-41	-1.22875	0.147961	-2.07871	5.70057e-07
	Azoxystrobin	FOIG_04591	-3.6343	4.90103e-44	-1.4904	0.0596906	-2.0707	1.7522e-07
	Azoxystrobin	FOIG_01505	-3.63128	2.71854e-30	-1.58504	0.0404725	-2.15014	2.1522e-07
	Azoxystrobin	FOIG_05966	-3.62659	1.01681e-29	0.600521	0.50252	-0.496083	0.410044
	Azoxystrobin	FOIG_06388	-3.61334	1.79725e-18	0.121293	0.880347	-0.407204	0.428015
	Azoxystrobin	FOIG_10353	-3.5979	1.11369e-23	-0.79763	0.269628	-1.89839	1.07679e-05
	Azoxystrobin	FOIG_12257	-3.58935	1.30359e-34	-1.02839	0.246882	-1.73005	0.000233965
	Azoxystrobin	FOIG_12768	-3.57384	1.41464e-22	-0.981521	0.344305	-1.36607	5.24961e-05
	Azoxystrobin	FOIG_00620	-3.54061	1.63593e-28	-1.512	0.0553927	-2.07545	4.51923e-06
	Azoxystrobin	FOIG_07728	-3.52703	3.03664e-34	-1.45136	0.0587657	-1.9253	3.00555e-05
	Azoxystrobin	FOIG_14007	-3.52137	1.31347e-14	-1.27104	0.0495488	-1.52594	0.00838353
	Azoxystrobin	FOIG_10394	-3.51247	0.000215749	-0.87344	0.424821	-0.0393303	NA
	Azoxystrobin	FOIG_13812	-3.49985	0.0011645	-0.0625136	NA	-0.0742657	NA
	Azoxystrobin	FOIG_07911	-3.49507	5.40047e-30	-0.169362	0.755837	-0.901358	0.0159902
	Azoxystrobin	FOIG_16797	-3.48319	1.39954e-10	-1.88478	0.00486973	-1.19062	0.0688019
	Azoxystrobin	FOIG_15883	-3.48249	2.4714e-26	-1.76631	0.00581351	-2.06927	3.65008e-06
	Azoxystrobin	FOIG_08899	-3.47774	6.25602e-21	-1.33298	0.0947462	-1.84289	0.000264949
	Azoxystrobin	FOIG_10362	-3.4677	9.13062e-05	0.21134	NA	-1.31285	NA
	Azoxystrobin	FOIG_07877	-3.44813	5.64865e-39	-0.212035	0.76075	-1.5108	4.09869e-07
	Azoxystrobin	FOIG_16114	-3.44691	2.25457e-13	-1.66448	0.0329045	-1.33286	0.0348733
	Azoxystrobin	FOIG_05059	-3.44299	7.04766e-46	-1.28425	0.0821112	-2.00537	3.48662e-07
	Azoxystrobin	FOIG_16819	-3.42308	0.00201493	-1.23158	NA	-0.467923	NA
	Azoxystrobin	FOIG_03049	-3.42122	8.70312e-36	1.00299	0.141961	-0.266455	0.38447
	Azoxystrobin	FOIG_07583	-3.41629	0.00523141	-1.67855	0.114015	-0.690586	NA
	Azoxystrobin	FOIG_10505	-3.41315	1.94734e-25	-2.10225	0.00186424	-1.01642	0.0782985
	Azoxystrobin	FOIG_04631	-3.41265	1.35521e-07	1.30464	0.211749	-0.386614	0.735983
	Azoxystrobin	FOIG_12158	-3.41241	3.25482e-35	-1.07148	0.186845	-1.75735	5.77481e-05
	Azoxystrobin	FOIG_00361	-3.41098	8.87665e-31	-0.207305	0.698276	-1.05403	1.87655e-05
	Azoxystrobin	FOIG_05389	-3.40546	1.07198e-54	0.0430901	0.962701	-1.07573	0.000515099
	Azoxystrobin	FOIG_16632	-3.40527	1.94635e-22	-1.08401	0.16034	-1.62527	0.00141615
	Azoxystrobin	FOIG_16617	-3.38759	0.000113087	-1.76227	0.0189804	0.34591	NA
	Azoxystrobin	FOIG_04167	-3.37771	6.22947e-32	-1.40834	0.0657965	-1.99367	1.26366e-06
	Azoxystrobin	FOIG_16616	-3.37632	0.00609343	-1.55598	0.108906	0.147758	NA
	Azoxystrobin	FOIG_14201	-3.37113	4.77332e-15	-1.237	0.0680181	-0.40867	0.31008
	Azoxystrobin	FOIG_07541	-3.36921	0.00117801	1.16702	0.320311	-1.06243	NA
	Azoxystrobin	FOIG_13579	-3.34152	0.00890637	-0.301308	NA	-1.01617	NA
	Azoxystrobin	FOIG_07966	-3.33977	2.67122e-33	0.00413481	0.995604	-0.923936	3.80774e-05
	Azoxystrobin	FOIG_08700	-3.3368	3.78719e-16	-0.365288	0.612522	-0.686103	0.154651
	Azoxystrobin	FOIG_14510	-3.32346	1.9968e-06	1.69809	0.0450729	1.27518	NA
	Azoxystrobin	FOIG_10511	-3.31514	2.19227e-10	0.669428	0.556922	-1.50531	0.000417496
	Azoxystrobin	FOIG_12050	-3.30511	1.42573e-25	0.685922	0.429125	-0.889459	0.0605671
	Azoxystrobin	FOIG_07949	-3.30185	7.07878e-18	0.629939	0.240092	-0.123331	0.859269
	Azoxystrobin	FOIG_06887	-3.29761	1.77614e-14	0.421389	0.65129	-0.764014	0.356766
	Azoxystrobin	FOIG_10191	-3.28415	0.000965428	0.0536114	NA	0.0471834	NA
	Azoxystrobin	FOIG_06930	-3.27315	1.5575e-05	-1.90634	0.046377	-0.315381	0.815272
	Azoxystrobin	FOIG_15333	-3.26329	6.84429e-15	-0.0470036	0.976381	-1.39385	0.0197563
	Azoxystrobin	FOIG_16825	-3.24803	2.68192e-11	-1.62504	0.0582752	-1.45029	0.0298552
	Azoxystrobin	FOIG_01301	-3.23418	3.86529e-35	1.04993	NA	-0.542814	0.127661
	Azoxystrobin	FOIG_15286	-3.22513	0.0100768	-0.621394	NA	NA	NA
	Azoxystrobin	FOIG_13776	-3.22464	3.5308e-13	-0.746139	0.398883	-0.128773	0.902256
	Azoxystrobin	FOIG_07665	-3.21849	1.33942e-31	-0.251666	0.73561	-0.210738	0.685354
	Azoxystrobin	FOIG_13066	-3.19198	3.19402e-07	1.32217	0.213313	0.455628	0.707717
	Azoxystrobin	FOIG_10551	-3.19036	4.36586e-11	-0.775195	0.254698	-0.401508	0.603263
	Azoxystrobin	FOIG_11510	-3.18598	0.00052611	0.30048	0.818404	-1.71823	0.0873797
	Azoxystrobin	FOIG_06598	-3.17155	7.2219e-22	0.678301	0.390491	-0.750398	0.118828
	Azoxystrobin	FOIG_13569	-3.16169	6.29371e-12	-0.07554	NA	1.54136	0.0387438
	Azoxystrobin	FOIG_04797	-3.16138	6.98628e-16	-0.602836	NA	-1.19239	0.0200289
	Azoxystrobin	FOIG_02877	-3.13638	7.54104e-41	0.538413	0.335342	-0.638789	0.0114539
	Azoxystrobin	FOIG_08824	-3.13543	0.00393208	0.138414	NA	0.143227	NA
	Azoxystrobin	FOIG_08966	-3.12787	1.38411e-28	-0.071271	0.913912	-1.01281	1.6977e-07
	Azoxystrobin	FOIG_15886	-3.12001	2.9679e-29	-0.683303	0.0377855	-0.950737	0.00601377
	Azoxystrobin	FOIG_11650	-3.10552	4.54071e-14	-1.22016	0.0485951	-1.6472	0.00128688
	Azoxystrobin	FOIG_16892	-3.09313	0.00750983	-0.0676554	NA	-0.67508	NA
	Azoxystrobin	FOIG_14268	-3.08599	0.00627884	0.656893	NA	-0.331507	NA
	Azoxystrobin	FOIG_04580	-3.07384	3.82385e-14	-1.39764	0.157199	-1.71572	0.00763521
	Azoxystrobin	FOIG_07685	-3.06889	2.88377e-34	-0.280526	0.686782	-0.825333	0.0161944
	Azoxystrobin	FOIG_07343	-3.05156	0.00421099	-0.222787	NA	-2.043	0.0371053
	Azoxystrobin	FOIG_06356	-3.04732	5.32026e-07	1.40251	0.0631597	-0.494868	0.563475
	Azoxystrobin	FOIG_13400	-3.04467	0.000100603	-0.735191	0.483215	0.375755	NA
	Azoxystrobin	FOIG_15806	-3.04269	7.79443e-13	-2.2222	1.04971e-06	-1.15447	0.0234294
	Azoxystrobin	FOIG_13426	-3.02818	0.000264163	1.31951	NA	-1.86012	0.0301667
	Azoxystrobin	FOIG_11443	-3.02517	1.26873e-10	-2.12622	0.00368578	-1.36545	0.0347942
	Azoxystrobin	FOIG_02066	-3.00824	4.16591e-17	0.0658549	0.913209	-0.472009	NA
	Azoxystrobin	FOIG_15167	-3.00794	3.54629e-18	-0.999798	0.064883	-0.665856	0.189292
	Azoxystrobin	FOIG_15040	-3.00703	7.11784e-07	-1.08881	0.200354	-0.1608	0.85249
	Azoxystrobin	FOIG_15334	-2.99961	8.77988e-18	-0.891553	0.116868	-1.56619	3.68462e-05
	Azoxystrobin	FOIG_15805	-2.99632	4.18882e-07	-0.184506	0.847412	-0.0105978	0.993659
	Azoxystrobin	FOIG_00316	-2.99511	1.25181e-39	-0.0618312	0.916232	-0.672852	0.00710734
	Azoxystrobin	FOIG_13258	-2.99118	7.81895e-06	-1.74012	0.0133374	-0.138831	0.923228
	Azoxystrobin	FOIG_07811	-2.98532	4.19763e-13	-0.187623	0.899792	-1.53094	0.0144063
	Azoxystrobin	FOIG_04043	-2.98502	0.00910874	0.50881	NA	-1.94699	NA
	Azoxystrobin	FOIG_02580	-2.98364	6.64666e-08	-1.75403	0.00207313	-0.184442	0.850191
	Azoxystrobin	FOIG_08615	-2.98247	0.000231952	-1.29193	NA	-1.69551	0.0464178
	Azoxystrobin	FOIG_03042	-2.97662	4.35823e-25	-1.24851	0.0701265	-1.76632	4.89545e-05
	Azoxystrobin	FOIG_12561	-2.97185	1.23183e-06	-1.84455	0.00625216	0.899531	0.174742
	Azoxystrobin	FOIG_16909	-2.96782	4.02561e-18	-1.26937	0.0737242	-1.56717	9.06638e-05
	Azoxystrobin	FOIG_06883	-2.95165	7.80979e-05	-1.90633	0.06293	-1.65295	0.040144
	Azoxystrobin	FOIG_07684	-2.95	4.69451e-38	0.183539	0.773052	-0.417765	0.28554
	Azoxystrobin	FOIG_16437	-2.94248	7.15887e-09	1.20253	0.121331	1.01529	0.223849
	Azoxystrobin	FOIG_09371	-2.93366	0.000894333	-0.0633297	0.971751	-1.48984	0.136267
	Azoxystrobin	FOIG_08830	-2.93364	3.38614e-30	-0.621585	0.039576	-0.504589	0.0713995
	Azoxystrobin	FOIG_15672	-2.92541	1.70177e-08	-0.726123	0.337906	0.787312	0.336934
	Azoxystrobin	FOIG_15475	-2.92527	1.12966e-17	-0.0771805	0.919929	0.399483	0.385532
	Azoxystrobin	FOIG_10874	-2.92375	0.00161145	-1.00883	0.377775	-0.839872	NA
	Azoxystrobin	FOIG_05863	-2.92231	5.83158e-45	0.166127	0.694687	-0.357051	0.147748
	Azoxystrobin	FOIG_10839	-2.92027	3.62732e-05	-0.779724	0.512667	-1.4806	0.107027
	Azoxystrobin	FOIG_09659	-2.91987	5.93573e-06	-1.23754	0.225347	0.395216	NA
	Azoxystrobin	FOIG_15168	-2.91231	7.16601e-25	-1.04741	0.0649489	0.394155	0.526514
	Azoxystrobin	FOIG_01555	-2.91031	1.75623e-19	-0.350132	0.49279	-1.18407	0.00899244
	Azoxystrobin	FOIG_11018	-2.90375	0.0467839	-1.75334	0.0536316	-0.629485	NA
	Azoxystrobin	FOIG_07565	-2.9021	1.48064e-29	-0.477794	0.0905945	-0.836853	0.000164266
	Azoxystrobin	FOIG_12089	-2.90009	0.00196581	-1.1519	NA	-0.925466	NA
	Azoxystrobin	FOIG_15337	-2.89832	1.45827e-09	-0.888514	0.23209	0.33451	0.657658
	Azoxystrobin	FOIG_14930	-2.88399	8.9165e-08	-0.56353	0.573204	-1.08175	0.150129
	Azoxystrobin	FOIG_14057	-2.88263	0.00924956	0.185684	0.906526	-0.483906	NA
	Azoxystrobin	FOIG_15667	-2.87062	1.39619e-33	-0.269386	0.694033	-0.600114	0.119715
	Azoxystrobin	FOIG_08149	-2.87049	2.23993e-20	0.592016	0.394039	-1.01397	0.0146136
	Azoxystrobin	FOIG_13989	-2.86894	2.53856e-33	-0.823203	0.262114	-1.69404	7.00418e-06
	Azoxystrobin	FOIG_03533	-2.86844	4.29768e-28	0.457914	0.181805	-0.296777	0.342098
	Azoxystrobin	FOIG_03138	-2.85185	1.17385e-09	0.816757	0.167693	-0.12122	0.865209
	Azoxystrobin	FOIG_01517	-2.85048	1.46486e-26	-0.0500802	0.936954	-0.69051	0.00879872
	Azoxystrobin	FOIG_00066	-2.84679	6.16955e-10	-2.08949	2.30508e-08	-0.322986	0.522244
	Azoxystrobin	FOIG_00868	-2.84248	3.95004e-17	-0.519133	0.195488	-0.910674	0.0198757
	Azoxystrobin	FOIG_04245	-2.82967	3.8716e-09	-2.18514	0.00114731	-0.153536	0.852953
	Azoxystrobin	FOIG_10462	-2.82581	5.15751e-24	0.274273	0.808053	-1.24576	0.00932158
	Azoxystrobin	FOIG_00672	-2.81555	4.49839e-19	0.502393	0.24759	-0.233848	0.635158
	Azoxystrobin	FOIG_06404	-2.80942	7.43182e-11	-0.990158	0.0608607	-0.462996	0.406854
	Azoxystrobin	FOIG_11271	-2.80663	0.00432658	-2.23435	NA	-1.94469	0.00294413
	Azoxystrobin	FOIG_08143	-2.78957	1.08137e-10	-1.67635	0.000668265	-0.22041	0.689699
	Azoxystrobin	FOIG_14548	-2.78544	3.69451e-10	-1.48267	0.0297047	-0.417201	0.546553
	Azoxystrobin	FOIG_10233	-2.77992	8.34122e-28	0.424464	0.35854	-0.334301	0.255605
	Azoxystrobin	FOIG_03778	-2.77507	2.03296e-27	-0.324986	0.484049	-0.836626	0.00024387
	Azoxystrobin	FOIG_08142	-2.77439	6.23955e-39	-0.300657	0.509499	-0.800619	0.000920153
	Azoxystrobin	FOIG_09716	-2.7743	4.51192e-17	-0.944915	0.016478	-1.16724	0.0125949
	Azoxystrobin	FOIG_06274	-2.77305	0.000229018	-1.01887	0.317369	0.358593	NA
	Azoxystrobin	FOIG_11797	-2.76898	8.51865e-35	-0.730452	0.37295	-1.54568	6.30885e-05
	Azoxystrobin	FOIG_07727	-2.75995	2.3123e-20	-0.333938	0.531986	-0.511996	0.184363
	Azoxystrobin	FOIG_03274	-2.7456	1.68979e-23	-0.42523	0.294475	-0.489801	0.232387
	Azoxystrobin	FOIG_03595	-2.7447	5.14483e-25	-1.07475	0.00976823	-0.953971	0.0105764
	Azoxystrobin	FOIG_00962	-2.73778	6.15086e-10	-0.401357	0.384496	-1.07437	0.0454889
	Azoxystrobin	FOIG_08352	-2.7364	8.14822e-17	0.226259	0.696958	-0.303053	0.58025
	Azoxystrobin	FOIG_14573	-2.73519	6.34727e-05	-0.171798	0.896095	-0.218209	0.873898
	Azoxystrobin	FOIG_09018	-2.7346	3.902e-05	-2.2418	0.00238065	0.15813	0.899738
	Azoxystrobin	FOIG_11902	-2.73455	3.33546e-06	-0.353988	0.739522	-0.822545	0.296469
	Azoxystrobin	FOIG_08071	-2.73165	3.59454e-12	1.47561	0.010127	0.252623	0.642938
	Azoxystrobin	FOIG_04334	-2.72415	2.46843e-18	-0.259841	0.59314	-0.50302	0.321259
	Azoxystrobin	FOIG_04863	-2.71492	6.9821e-10	-0.231871	0.84802	-0.718865	0.32331
	Azoxystrobin	FOIG_14493	-2.71344	0.0146904	-0.0988601	0.955053	-1.53608	NA
	Azoxystrobin	FOIG_10043	-2.71286	2.59133e-15	-0.131026	0.869602	0.17333	0.795051
	Azoxystrobin	FOIG_04615	-2.71271	0.000188153	0.745831	0.553576	-0.805616	0.404339
	Azoxystrobin	FOIG_12819	-2.69179	2.99888e-10	-1.34288	0.0421354	-0.6705	0.196625
	Azoxystrobin	FOIG_00276	-2.68916	3.3975e-14	-0.325305	0.588505	-0.438538	0.565143
	Azoxystrobin	FOIG_09569	-2.67825	0.0409901	0.138414	NA	-0.883382	NA
	Azoxystrobin	FOIG_09883	-2.67575	0.0325236	0.881031	NA	-0.962215	NA
	Azoxystrobin	FOIG_09490	-2.67122	0.0108967	-0.0976923	NA	-0.169873	NA
	Azoxystrobin	FOIG_10170	-2.66927	1.63449e-05	0.762382	0.468792	1.04143	0.234553
	Azoxystrobin	FOIG_08611	-2.66763	2.92677e-12	1.28085	0.0557605	-0.0758267	0.927074
	Azoxystrobin	FOIG_01696	-2.65908	0.000546172	0.299623	0.840865	0.454562	NA
	Azoxystrobin	FOIG_03346	-2.65661	7.61265e-21	0.033372	0.946861	-0.653698	0.0645825
	Azoxystrobin	FOIG_08043	-2.64955	6.82496e-33	-0.310884	0.451795	-0.829421	0.000133259
	Azoxystrobin	FOIG_15725	-2.64716	0.000108433	-0.910075	0.393719	-0.889368	0.392106
	Azoxystrobin	FOIG_04121	-2.64201	4.83808e-18	0.607925	0.476754	-0.0909573	0.896492
	Azoxystrobin	FOIG_05122	-2.63089	1.28669e-24	-1.35723	0.00858176	-1.46066	0.000136463
	Azoxystrobin	FOIG_07296	-2.63086	1.22212e-06	0.547563	0.350921	0.16169	0.865676
	Azoxystrobin	FOIG_06843	-2.63005	8.38024e-16	-0.860188	0.112919	-0.857671	0.0808205
	Azoxystrobin	FOIG_14165	-2.63004	0.0141042	-1.3463	NA	-0.231772	NA
	Azoxystrobin	FOIG_07984	-2.6285	8.15793e-09	-0.399507	0.718999	-1.51379	0.0127192
	Azoxystrobin	FOIG_13607	-2.62796	5.36771e-15	0.274467	0.771193	0.224467	0.735865
	Azoxystrobin	FOIG_16185	-2.62728	0.0156733	-0.052692	0.976892	-0.281536	NA
	Azoxystrobin	FOIG_13784	-2.62448	9.22109e-33	0.430372	0.431121	-0.534532	0.0972276
	Azoxystrobin	FOIG_16116	-2.6216	0.00691574	-1.99588	0.0663406	-0.963914	NA
	Azoxystrobin	FOIG_08963	-2.61616	1.89779e-07	-0.0788463	0.922524	-0.863665	0.229207
	Azoxystrobin	FOIG_00021	-2.61246	1.11376e-13	1.89762	0.00922314	0.276091	0.623249
	Azoxystrobin	FOIG_10486	-2.60662	0.00396123	1.85614	NA	-0.247254	NA
	Azoxystrobin	FOIG_03635	-2.60275	1.31571e-30	0.0902307	0.837143	-0.635748	0.0221373
	Azoxystrobin	FOIG_16286	-2.60079	0.013106	0.645134	0.609956	-1.9699	0.0309473
	Azoxystrobin	FOIG_15326	-2.59742	0.0419613	0.339341	NA	-0.17358	NA
	Azoxystrobin	FOIG_07540	-2.59021	5.83485e-11	0.755703	0.182443	0.250053	0.668192
	Azoxystrobin	FOIG_04084	-2.58326	1.14359e-13	-0.826629	0.107889	-1.37049	0.00373045
	Azoxystrobin	FOIG_05022	-2.58292	5.19984e-25	-0.181126	0.733879	-0.80063	0.0106776
	Azoxystrobin	FOIG_07420	-2.57938	7.33744e-10	-0.532324	NA	-0.804593	0.171077
	Azoxystrobin	FOIG_07325	-2.57733	4.55693e-22	-0.710852	0.336525	-1.17601	0.00732871
	Azoxystrobin	FOIG_07542	-2.57529	0.0294965	-0.377741	NA	-1.19367	NA
	Azoxystrobin	FOIG_12738	-2.57505	4.69301e-10	-0.600481	0.370254	-0.0512865	0.91884
	Azoxystrobin	FOIG_15272	-2.57405	0.000200939	2.44993	0.00504491	1.46172	0.163181
	Azoxystrobin	FOIG_13763	-2.56961	0.049458	-0.605687	NA	-0.0679772	NA
	Azoxystrobin	FOIG_14788	-2.56885	1.16501e-12	-0.378483	0.636605	0.47062	0.372087
	Azoxystrobin	FOIG_01030	-2.56524	1.18537e-06	-1.9076	0.00226038	-1.13683	0.126635
	Azoxystrobin	FOIG_15810	-2.56165	6.1987e-05	0.867972	0.422642	-1.22009	0.135957
	Azoxystrobin	FOIG_14032	-2.55501	4.52964e-10	-0.80614	0.240207	-1.08913	0.082244
	Azoxystrobin	FOIG_06948	-2.55089	1.24963e-23	-0.989593	0.173888	-1.38716	2.39341e-05
	Azoxystrobin	FOIG_11129	-2.54913	0.00141331	-0.715746	0.516837	-0.260039	NA
	Azoxystrobin	FOIG_04286	-2.54429	2.54109e-12	1.70354	NA	-0.679743	0.227527
	Azoxystrobin	FOIG_09553	-2.5423	3.19522e-06	-0.268137	0.705195	-0.900629	0.220703
	Azoxystrobin	FOIG_05634	-2.54204	1.94635e-22	-0.449381	0.364034	-1.08516	0.00123277
	Azoxystrobin	FOIG_02122	-2.54084	1.25286e-27	-0.818873	0.219425	-1.35229	1.81359e-05
	Azoxystrobin	FOIG_05674	-2.53941	8.63231e-19	-0.261817	0.593285	-0.672307	0.0833307
	Azoxystrobin	FOIG_16049	-2.53645	1.1289e-10	-1.05716	0.0551914	0.0636391	0.91352
	Azoxystrobin	FOIG_00227	-2.53531	1.10025e-23	-0.931873	0.0256694	-0.765798	0.0134056
	Azoxystrobin	FOIG_09700	-2.53318	0.000346845	0.855912	0.45057	0.734988	NA
	Azoxystrobin	FOIG_15539	-2.53157	7.87793e-11	-0.117698	0.889009	-0.955326	0.108607
	Azoxystrobin	FOIG_02813	-2.52892	6.6458e-23	0.0237707	0.953723	-0.34908	0.163645
	Azoxystrobin	FOIG_07982	-2.52849	2.41252e-13	-1.82602	0.000531222	-1.54955	4.09698e-05
	Azoxystrobin	FOIG_08090	-2.52703	7.03233e-14	1.26397	0.0100767	-0.396143	0.430889
	Azoxystrobin	FOIG_15259	-2.52456	0.0165777	0.239607	NA	0.196031	NA
	Azoxystrobin	FOIG_07086	-2.52365	2.90595e-18	-1.21154	0.0185308	-1.31819	7.82689e-05
	Azoxystrobin	FOIG_04747	-2.51667	8.76571e-07	0.560696	0.514354	0.405016	0.675151
	Azoxystrobin	FOIG_15340	-2.51572	5.31163e-06	0.469009	0.7399	-1.42431	0.0447454
	Azoxystrobin	FOIG_16727	-2.51526	3.35008e-14	-0.796749	0.0772322	-0.981642	0.0383773
	Azoxystrobin	FOIG_05347	-2.51131	3.81802e-08	-0.309851	0.771075	0.215322	0.81734
	Azoxystrobin	FOIG_11038	-2.50932	9.36593e-14	-0.692391	0.345447	1.67169	0.0057612
	Azoxystrobin	FOIG_07341	-2.50557	0.0170123	0.610504	0.624154	0.13153	NA
	Azoxystrobin	FOIG_13054	-2.50202	1.10132e-24	0.766535	0.0960694	-0.294735	0.27802
	Azoxystrobin	FOIG_12562	-2.5	0.0338166	-1.98004	NA	-0.242067	NA
	Azoxystrobin	FOIG_00357	-2.49431	6.52916e-10	1.40609	0.0231538	0.256486	0.692468
	Azoxystrobin	FOIG_14513	-2.49269	0.00324074	-0.422835	NA	-2.05845	0.00918771
	Azoxystrobin	FOIG_11039	-2.48547	8.928e-17	-0.205643	0.72714	0.808757	0.187361
	Azoxystrobin	FOIG_10374	-2.4809	1.94841e-11	-1.51752	0.0048688	-1.35623	0.00137354
	Azoxystrobin	FOIG_13166	-2.47791	2.69623e-15	0.14704	0.811186	-0.755632	0.0839691
	Azoxystrobin	FOIG_02512	-2.47376	1.30028e-10	-1.25573	0.17007	-0.797735	0.084973
	Azoxystrobin	FOIG_10568	-2.46875	7.73035e-05	-0.422836	NA	0.484991	0.691497
	Azoxystrobin	FOIG_10891	-2.46796	0.0318788	-0.492003	NA	-0.684514	NA
	Azoxystrobin	FOIG_03330	-2.46535	9.75967e-09	-1.6176	0.0308893	-0.549014	0.483795
	Azoxystrobin	FOIG_12829	-2.46359	9.37406e-07	0.999053	0.0710062	1.02086	0.078331
	Azoxystrobin	FOIG_16360	-2.46225	1.6877e-17	-0.215481	0.810482	-0.309789	0.645163
	Azoxystrobin	FOIG_00645	-2.44744	2.44532e-13	0.239178	0.719989	-1.15082	0.0146023
	Azoxystrobin	FOIG_00428	-2.44657	1.68356e-16	0.495382	0.278031	-0.388541	0.348218
	Azoxystrobin	FOIG_00894	-2.44447	5.25931e-22	-0.0252769	0.974297	-0.945699	0.0136512
	Azoxystrobin	FOIG_10487	-2.44433	9.67672e-05	0.604534	0.609218	-0.862561	0.333142
	Azoxystrobin	FOIG_11354	-2.4352	4.00184e-15	0.45889	0.46908	-1.21993	0.00259516
	Azoxystrobin	FOIG_10869	-2.43376	1.81536e-19	0.352228	0.390124	-0.175013	0.570117
	Azoxystrobin	FOIG_01957	-2.43325	9.40298e-20	-0.284359	0.51434	-0.543006	0.00321937
	Azoxystrobin	FOIG_09794	-2.43009	1.19552e-22	-1.49081	0.00239075	-1.94818	3.19629e-07
	Azoxystrobin	FOIG_12801	-2.4279	3.06149e-13	-1.50998	0.0416623	0.621757	0.335499
	Azoxystrobin	FOIG_07613	-2.4272	4.32984e-17	0.245832	0.686122	-0.619406	0.0849418
	Azoxystrobin	FOIG_06929	-2.42304	0.00182438	-1.36073	0.217455	0.893637	NA
	Azoxystrobin	FOIG_03548	-2.42165	8.54175e-07	-0.781487	0.457339	-2.78015	NA
	Azoxystrobin	FOIG_02950	-2.42038	1.80929e-14	-0.640385	0.338909	-1.14331	0.0119266
	Azoxystrobin	FOIG_07567	-2.42022	5.62109e-13	0.522073	0.234492	-0.436772	0.484051
	Azoxystrobin	FOIG_13047	-2.41534	3.49511e-25	0.0155413	0.982466	-0.721864	0.0076987
	Azoxystrobin	FOIG_00752	-2.41342	5.85626e-27	-0.196433	0.580474	-0.43092	0.0705586
	Azoxystrobin	FOIG_07068	-2.41083	6.73706e-16	-0.479933	NA	-1.10638	0.0103737
	Azoxystrobin	FOIG_02698	-2.41043	3.07785e-17	-0.535497	0.142934	-1.17426	0.00234443
	Azoxystrobin	FOIG_01815	-2.40852	2.25553e-07	-2.00713	0.00410481	-0.463475	0.446185
	Azoxystrobin	FOIG_05630	-2.40683	9.41281e-21	-0.00150857	0.99817	-0.47384	0.200464
	Azoxystrobin	FOIG_00230	-2.40253	0.0231902	1.71133	0.131122	-0.739648	NA
	Azoxystrobin	FOIG_11272	-2.39617	0.0276	-1.5288	NA	-1.8776	0.0137266
	Azoxystrobin	FOIG_12111	-2.39386	8.81228e-17	-0.990538	0.0207601	-1.17512	0.00037432
	Azoxystrobin	FOIG_07066	-2.38987	1.82204e-18	-0.0421124	0.941227	-1.08006	0.000821405
	Azoxystrobin	FOIG_10861	-2.38874	1.51522e-07	-0.269465	0.728995	-0.93966	0.126732
	Azoxystrobin	FOIG_06824	-2.38861	2.97258e-06	-0.309565	0.71236	0.00282069	0.997139
	Azoxystrobin	FOIG_06183	-2.38784	1.21843e-21	-0.249162	0.56829	-0.547271	0.0112247
	Azoxystrobin	FOIG_07805	-2.38645	2.39644e-19	0.93392	0.0274392	-0.114103	0.776379
	Azoxystrobin	FOIG_02339	-2.38454	2.05669e-11	-0.0346913	0.968842	-1.19318	0.00442305
	Azoxystrobin	FOIG_16502	-2.38071	1.16024e-09	-0.444314	0.519849	0.0390284	0.967065
	Azoxystrobin	FOIG_06234	-2.37707	1.89287e-07	-1.11495	0.0422589	1.74362	0.000492463
	Azoxystrobin	FOIG_08292	-2.37676	0.035477	-0.355877	NA	-0.325188	NA
	Azoxystrobin	FOIG_11307	-2.37369	0.0324105	2.90684	0.00116561	-0.291089	NA
	Azoxystrobin	FOIG_15836	-2.36844	3.47507e-10	0.376264	0.616125	-0.613251	0.278413
	Azoxystrobin	FOIG_03001	-2.36559	1.79598e-09	-0.800688	0.259148	-0.118554	0.857889
	Azoxystrobin	FOIG_08591	-2.36409	1.55447e-13	-0.59616	0.392761	-0.608995	0.0633953
	Azoxystrobin	FOIG_00009	-2.36092	5.68979e-05	2.09567	0.0063074	-0.52979	0.555461
	Azoxystrobin	FOIG_02473	-2.35463	3.19742e-10	-0.759433	0.161216	-0.938329	0.025778
	Azoxystrobin	FOIG_03303	-2.35343	1.40994e-08	1.14673	0.0334758	-0.329321	0.6378
	Azoxystrobin	FOIG_12367	-2.35114	9.88569e-06	-1.6049	0.032742	-0.224021	0.827563
	Azoxystrobin	FOIG_05613	-2.34833	2.92834e-16	0.273311	0.653977	-0.49621	0.261245
	Azoxystrobin	FOIG_00535	-2.34804	1.90967e-16	-0.34102	0.5401	-0.966609	0.0185769
	Azoxystrobin	FOIG_03327	-2.34786	7.00799e-13	-0.98634	0.0863879	-1.68229	6.42067e-07
	Azoxystrobin	FOIG_10778	-2.34553	3.8878e-19	0.548221	0.427046	-0.0611683	0.899738
	Azoxystrobin	FOIG_16672	-2.34521	0.00238407	-0.321855	0.79634	-0.764277	0.42167
	Azoxystrobin	FOIG_16115	-2.34215	0.000172639	-0.162804	0.901318	-1.01044	0.236718
	Azoxystrobin	FOIG_16893	-2.34102	6.60976e-07	-0.685189	0.412853	-1.21465	0.0461485
	Azoxystrobin	FOIG_11400	-2.33994	2.23075e-10	-1.03373	0.023795	-0.58726	0.192365
	Azoxystrobin	FOIG_15306	-2.33854	1.3089e-13	-0.101445	0.896963	-1.02214	0.0192417
	Azoxystrobin	FOIG_07692	-2.3367	9.40327e-18	0.628479	NA	-0.39287	0.359898
	Azoxystrobin	FOIG_12965	-2.33569	7.35325e-12	-1.77823	0.000718852	-1.24999	0.000359642
	Azoxystrobin	FOIG_00193	-2.33215	4.5064e-16	0.240439	0.652828	-0.560132	0.0869561
	Azoxystrobin	FOIG_10018	-2.32982	0.00498749	-0.438381	0.698614	0.256522	NA
	Azoxystrobin	FOIG_13528	-2.32969	7.24564e-05	-0.0356026	NA	-0.133946	0.908813
	Azoxystrobin	FOIG_14720	-2.3296	1.10113e-13	-0.987178	0.125239	-1.36456	0.00251162
	Azoxystrobin	FOIG_02849	-2.32923	0.021755	-0.312202	NA	-0.652237	NA
	Azoxystrobin	FOIG_07758	-2.32913	1.2706e-39	-0.475952	0.559211	-1.14207	3.85985e-07
	Azoxystrobin	FOIG_05878	-2.32549	4.60098e-07	-0.164864	0.790821	-0.859327	0.211066
	Azoxystrobin	FOIG_14371	-2.32536	0.0024323	0.343884	0.820647	-1.37551	0.121154
	Fluxapyroxad	FOIG_06576	0.468674	0.561463	-0.0291131	0.986271	-6.46453	3.40464e-31
	Fluxapyroxad	FOIG_08734	-2.05174	2.99385e-05	0.567609	0.571503	-5.85076	2.1977e-50
	Fluxapyroxad	FOIG_09113	3.40048	NA	1.33039	0.135154	-4.08086	3.69966e-08
	Fluxapyroxad	FOIG_13755	4.55632	1.44475e-07	-0.542191	0.5805	-3.88475	7.22925e-10
	Fluxapyroxad	FOIG_10121	2.45878	0.090795	0.0490753	0.972884	-3.80477	2.63525e-09
	Fluxapyroxad	FOIG_08733	-1.31859	3.11602e-06	-0.478669	0.295175	-3.11056	5.25796e-18
	Fluxapyroxad	FOIG_16168	-2.31934	0.0103631	-1.25616	0.240155	-2.99174	1.58874e-05
	Fluxapyroxad	FOIG_12999	7.75528	3.64444e-42	1.2288	0.0196393	-2.87286	1.7522e-07
	Fluxapyroxad	FOIG_15114	-0.436458	0.578702	0.469647	0.725126	-2.85867	8.21396e-11
	Fluxapyroxad	FOIG_03583	1.26976	NA	-2.49904	NA	-2.77124	6.59876e-05
	Fluxapyroxad	FOIG_11241	0.47445	NA	0.138414	NA	-2.70851	0.00480556
	Fluxapyroxad	FOIG_13756	2.33021	7.75772e-08	-1.48469	0.00776205	-2.62083	3.41101e-05
	Fluxapyroxad	FOIG_04544	-1.82699	0.00252993	-0.624341	0.514843	-2.60267	6.21959e-06
	Fluxapyroxad	FOIG_14325	-2.25842	4.51138e-05	-0.197605	0.858146	-2.57825	2.15847e-06
	Fluxapyroxad	FOIG_04415	-0.913696	0.45737	0.00663593	NA	-2.42789	0.00118112
	Fluxapyroxad	FOIG_13974	0.18659	NA	-0.95714	NA	-2.37289	0.0182101
	Fluxapyroxad	FOIG_09593	-0.98915	0.0934287	2.31953	1.5014e-06	-2.3615	5.84097e-08
	Fluxapyroxad	FOIG_07534	-0.86288	0.564797	-0.100523	NA	-2.3493	0.00675702
	Fluxapyroxad	FOIG_02886	-2.05652	2.10846e-08	0.464521	0.488931	-2.33868	4.35318e-05
	Epoxiconazole+Fluxapyroxad	FOIG_14949	-1.93722	0.0703735	-2.60165	3.81298e-05	-2.40303	0.00310001
	Epoxiconazole+Fluxapyroxad	FOIG_09109	0.199244	0.824679	-2.57245	0.00179009	-2.46625	1.72677e-06
	Azoxystrobin+Fluxapyroxad	FOIG_14521	-5.91561	5.3604e-49	1.38325	0.113723	-3.27813	1.67212e-14
	Azoxystrobin+Fluxapyroxad	FOIG_10437	-5.4091	4.3341e-21	-2.2344	NA	-3.72189	1.88839e-11
	Azoxystrobin+Fluxapyroxad	FOIG_07450	-5.28051	6.37571e-42	-0.369345	0.772193	-2.45983	2.0066e-07
	Azoxystrobin+Fluxapyroxad	FOIG_01819	-4.82442	2.4359e-47	0.0474324	NA	-2.46378	0.000108726
	Azoxystrobin+Fluxapyroxad	FOIG_14082	-4.81412	5.18191e-22	-1.40182	0.158096	-3.04517	3.04772e-07
	Azoxystrobin+Fluxapyroxad	FOIG_07651	-4.70703	2.19612e-51	-1.80486	0.0275885	-2.7073	6.05709e-08
	Azoxystrobin+Fluxapyroxad	FOIG_05408	-4.58519	5.15249e-45	-1.89096	0.0224052	-2.65575	1.66588e-07
	Azoxystrobin+Fluxapyroxad	FOIG_12155	-4.58109	2.7466e-71	-1.5585	0.0730041	-2.59043	1.45269e-07
	Azoxystrobin+Fluxapyroxad	FOIG_05682	-4.5524	3.38587e-47	-2.08948	0.00628913	-2.88769	2.47892e-10
	Azoxystrobin+Fluxapyroxad	FOIG_07116	-4.54668	1.1383e-38	-1.96872	0.0133539	-2.60315	1.5885e-07
	Azoxystrobin+Fluxapyroxad	FOIG_02411	-4.48466	7.59309e-24	-1.66966	0.0610425	-2.6824	4.59802e-06
	Azoxystrobin+Fluxapyroxad	FOIG_05021	-4.37338	7.36809e-43	-1.75036	0.0281507	-2.69785	4.79715e-09
	Azoxystrobin+Fluxapyroxad	FOIG_05738	-4.34309	5.50837e-61	-1.73839	0.0301466	-2.49811	1.61434e-07
	Azoxystrobin+Fluxapyroxad	FOIG_12324	-4.28976	1.24863e-34	-1.3606	0.0195394	-2.83384	3.27701e-13
	Azoxystrobin+Fluxapyroxad	FOIG_07601	-4.26517	2.96016e-51	-1.85126	0.0133539	-2.76181	1.70435e-09
	Azoxystrobin+Fluxapyroxad	FOIG_02128	-4.24676	1.27736e-39	-1.85337	0.0175884	-2.59434	4.74432e-09
	Azoxystrobin+Fluxapyroxad	FOIG_06857	-4.24419	2.25239e-54	-1.76357	0.0301838	-2.5987	1.20977e-08
	Azoxystrobin+Fluxapyroxad	FOIG_08858	-4.23738	1.6273e-40	-1.85498	0.0173152	-2.55182	2.7925e-09
	Azoxystrobin+Fluxapyroxad	FOIG_00866	-4.22883	5.04858e-39	-1.89531	0.0112398	-2.7534	1.60795e-09
	Azoxystrobin+Fluxapyroxad	FOIG_03307	-4.22098	6.55804e-35	-1.53841	0.0770534	-2.43265	6.01041e-07
	Azoxystrobin+Fluxapyroxad	FOIG_00591	-4.21515	1.62264e-45	-1.50928	NA	-2.53013	1.13809e-07
	Azoxystrobin+Fluxapyroxad	FOIG_13237	-4.20958	2.72253e-48	-1.58962	0.0596214	-2.51264	1.38891e-08
	Azoxystrobin+Fluxapyroxad	FOIG_05254	-4.20709	8.79309e-48	-1.82189	0.0208696	-2.40171	5.09549e-09
	Azoxystrobin+Fluxapyroxad	FOIG_15884	-4.18646	2.37745e-47	-1.72697	0.0260355	-2.502	2.15579e-08
	Azoxystrobin+Fluxapyroxad	FOIG_09266	-4.18338	6.0521e-49	-1.8302	0.0198661	-2.52254	6.11085e-09
	Azoxystrobin+Fluxapyroxad	FOIG_03286	-4.17085	1.6686e-34	-1.92781	0.0133539	-2.48936	1.59621e-07
	Azoxystrobin+Fluxapyroxad	FOIG_12146	-4.16258	3.77074e-47	-1.85866	0.0139218	-2.48264	8.81582e-09
	Azoxystrobin+Fluxapyroxad	FOIG_13052	-4.13914	2.67419e-47	-1.59339	0.0620395	-2.48454	4.17918e-10
	Azoxystrobin+Fluxapyroxad	FOIG_12183	-4.09798	5.72106e-46	-1.61962	0.0404725	-2.44614	3.34744e-08
	Azoxystrobin+Fluxapyroxad	FOIG_08898	-4.08977	8.12506e-41	-1.55606	0.0563601	-2.38013	8.98023e-08
	Azoxystrobin+Fluxapyroxad	FOIG_00317	-4.06595	2.04531e-27	-2.03166	0.00713643	-2.32125	1.89183e-06
	Azoxystrobin+Fluxapyroxad	FOIG_00791	-4.06331	6.44721e-40	-1.69977	0.0289073	-2.34683	6.42067e-07
	Azoxystrobin+Fluxapyroxad	FOIG_01343	-4.05979	1.49384e-32	-1.78691	0.0300301	-2.45728	1.16397e-07
	Azoxystrobin+Fluxapyroxad	FOIG_03637	-4.04507	4.37079e-33	-1.76431	0.0185308	-2.3563	7.61238e-07
	Azoxystrobin+Fluxapyroxad	FOIG_01191	-4.04459	6.56885e-37	-1.28881	0.15189	-2.59381	2.45666e-09
	Azoxystrobin+Fluxapyroxad	FOIG_05681	-4.03132	5.99403e-27	-1.74569	0.0198661	-2.3347	1.29009e-05
	Azoxystrobin+Fluxapyroxad	FOIG_00281	-4.02087	2.57407e-38	-1.66873	0.0391095	-2.53832	1.54352e-08
	Azoxystrobin+Fluxapyroxad	FOIG_04166	-4.01106	3.08568e-47	-1.47784	0.0604951	-2.45231	1.36751e-08
	Azoxystrobin+Fluxapyroxad	FOIG_02073	-3.96916	2.67422e-42	-1.46943	0.0770237	-2.37544	2.93716e-08
	Azoxystrobin+Fluxapyroxad	FOIG_08848	-3.92375	1.18934e-34	-1.49721	0.0770534	-2.36034	2.27275e-07
	Azoxystrobin+Fluxapyroxad	FOIG_07876	-3.91268	8.18543e-45	-1.33773	0.120144	-2.37934	6.29504e-08
	Azoxystrobin+Fluxapyroxad	FOIG_01556	-3.90916	2.21026e-36	-1.60351	0.046303	-2.34782	4.23968e-07
	Azoxystrobin+Fluxapyroxad	FOIG_07302	-3.81947	3.14054e-42	-1.31962	0.10473	-2.54124	4.83311e-10
	Azoxystrobin+Fluxapyroxad	FOIG_00872	-3.81315	1.22754e-41	-0.816844	0.411024	-2.35001	5.39411e-08
	Azoxystrobin+Fluxapyroxad	FOIG_03783	-3.70923	8.10136e-31	-1.60664	0.0264055	-2.45379	1.12457e-08
	Azoxystrobin+Fluxapyroxad	FOIG_12010	-3.68867	9.31689e-42	-1.63284	0.0214954	-2.48928	1.52735e-09
	Azoxystrobin+Fluxapyroxad	FOIG_00310	-3.64746	3.07291e-43	-1.41645	0.0664921	-2.43531	7.49928e-09
	Azoxystrobin+Fluxapyroxad	FOIG_12696	-3.24686	0.00264762	1.6956	0.130404	-2.43153	0.0112941
	Azoxystrobin+Fluxapyroxad	FOIG_06924	-3.01636	0.0058203	-0.860398	0.391294	-2.57446	0.00632004
	Azoxystrobin+Fluxapyroxad	FOIG_09158	-2.681	1.33045e-18	0.175031	0.855004	-2.64638	1.20488e-08
	Epoxiconazole+Fluxapyroxad+Azoxystrobin	FOIG_11361	-2.65999	1.11409e-06	-8.08289	8.54315e-59	-4.8163	1.29588e-19
	Epoxiconazole+Fluxapyroxad+Azoxystrobin	FOIG_11360	-2.73391	7.90263e-07	-7.86085	2.87289e-91	-3.81779	3.88119e-12
	Expoxiconazole+Azoxystrobin	FOIG_04112	-2.45874	0.00853512	-9.36852	3.77671e-65	0.425381	0.685071
	Expoxiconazole+Azoxystrobin	FOIG_12358	-2.40208	0.00204694	-8.85336	2.41014e-48	-2.70775	NA
	Expoxiconazole+Azoxystrobin	FOIG_14801	-2.47506	1.92767e-05	-6.89333	4.70815e-33	0.0446206	0.96966
	Expoxiconazole+Azoxystrobin	FOIG_10428	-2.79525	2.56606e-06	-4.57823	2.3782e-10	-0.363715	0.728756
	Expoxiconazole+Azoxystrobin	FOIG_00890	-3.11005	4.00061e-15	-4.56912	6.25936e-20	-1.4285	0.00217115
	Expoxiconazole+Azoxystrobin	FOIG_15553	-2.38104	0.0178683	-4.31365	2.81489e-10	0.573367	NA
	Expoxiconazole+Azoxystrobin	FOIG_11040	-3.73232	2.37709e-20	-3.79837	6.22018e-11	-1.04736	0.0575811
	Expoxiconazole+Azoxystrobin	FOIG_16013	-7.11402	1.57276e-29	-3.67056	1.01753e-06	-0.518418	0.688074
	Expoxiconazole+Azoxystrobin	FOIG_14945	-2.34084	4.89678e-10	-3.33475	2.70147e-09	-1.23915	0.127167
	Expoxiconazole+Azoxystrobin	FOIG_08607	-2.74709	5.44129e-05	-3.26023	3.94779e-06	0.31836	0.730358
	Expoxiconazole+Azoxystrobin	FOIG_09341	-6.30682	1.21208e-19	-3.19464	0.000259806	-0.173515	NA
	Expoxiconazole+Azoxystrobin	FOIG_08605	-2.70425	0.00374361	-3.16268	6.75734e-06	0.449537	0.716904
	Expoxiconazole+Azoxystrobin	FOIG_08606	-4.34693	4.98687e-10	-2.93887	9.86557e-09	-0.606995	0.590668
	Expoxiconazole+Azoxystrobin	FOIG_05452	-4.39699	5.79465e-52	-2.88489	2.09207e-05	-2.27511	9.90764e-05
	Expoxiconazole+Azoxystrobin	FOIG_03246	-2.61942	1.74195e-11	-2.86133	6.63078e-06	-0.466952	0.300591
	Expoxiconazole+Azoxystrobin	FOIG_10001	-3.63686	3.79666e-23	-2.83007	1.25989e-09	-0.397785	0.452046
	Expoxiconazole+Azoxystrobin	FOIG_03963	-2.77649	9.41029e-07	-2.77611	3.94752e-07	-1.21001	0.0422161
	Expoxiconazole+Azoxystrobin	FOIG_05442	-3.56357	3.22189e-08	-2.63459	5.20596e-05	-0.880161	0.380453
	Expoxiconazole+Azoxystrobin	FOIG_14946	-2.77754	0.0176538	-2.62013	0.000849413	-1.06024	NA
	Expoxiconazole+Azoxystrobin	FOIG_09887	-2.99601	0.00649734	-2.61606	0.00457249	-0.0817265	NA
	Expoxiconazole+Azoxystrobin	FOIG_15243	-4.18074	4.62043e-10	-2.59524	0.00399168	-0.842177	0.407504

## Sheet: Figure 4e
	Fig 4e_ Number of up-regulated genes in FocTR4 persister cells, putatively involved in providing fungicide tolerance
			Detox	Transporter	Pathway
		Epoxiconazole	130	27	26
		Fluxapyroxad	99	19	18
		Azoxystrobin	205	39	101

## Sheet: Figure 4f
	Fig 4f_ Regulation of FocTR4 mitochondrial respiration complex subunits in the presence of 500 µg/ml azoxystrobin
	Mitochondria-encoded respiration chain subunits
			Name	UniProt ID	Fold-change	p-adj			: up-regulated in Azoxystrobin-treated FocTR4 (values>1)
	Complex I		ND1	A0A1A7TD28	unaltered	0.147201
			ND2	A0A1A7TDX8	unaltered	0.826452			: down-regulated in Azoxystrobin-treated FocTR4
			ND3	A0A1A7TCX7	unaltered	0.596357
			ND4	A0A1A7TED6	unaltered	0.358154			: not significantly changfed from control
			ND4L	A0A1A7TDS7	2.31 (down)	1.13552e-06
			ND5	A0A1A7TDY3	1.71 (down)	2.60974e-05
			ND6	A0A1A7TEE0	1.35 (up)	0.0280628
								Fig. 5e: Mitochondria-encoded genes are indicated in blue
	Complex III		CytB	A0A1A7TD23	1.67 (down)	3.54332e-06		Fig. 5e: Nuclear-encoded genes are indicated in red
	Complex IV		CoxI	A0A1A7TDY8	1.45 (down)	0.00946432
			CoxII	A0A1A7TEC8	2.56 (down)	6.24898e-17
			CoxIII	A0A1A7TD33	1.75 (up)	1.13552e-06
	Complex V		Atp6	A0A1A7TDZ3	unaltered	0.137344
			Atp8	A0A1A7TDT7	unaltered	0.143409
			Atp9	A0A1A7TCX5	2.40 (down)	1.61953e-06
	Nucleus-encoded respiration chain subunits
	Complex I		X0LA93	4.77295	3.08774e-10	Accesssory subunit, hypoth. protein in N. crassa (5e-42); complex 1_LYR domain (PFAM, 2e-07)
			X0JN24	4.33148	2.16602e-25	Accessory subunit, similar to ACPM1, Y. lipolytica (2e-40)
			X0K3P6	3.76459	1.81154e-28	Core subunit, similar to NUGM, Y. lipolytica (4.8e-119)
			X0K1K7	3.57146	1.21079e-14	Accessory subunit, similar to NUFM in Y. lipolytica (2e-12)
			X0KT69	3.51464	7.34625e-20	Accessory subunit, hypoth. protein in Y. lipolytica (2e-05); complex 1_LYR domain (PFAM, 4.6e-13)
			X0JPZ0	3.33169	2.1208e-17	Core subunit, similar to NUBM, Y. lipolytica (P=0)
			X0J3F8	3.29685	1.82002e-20	Accessory subunit, similar to NI8M in Y. lipolytica (6e-17)
			X0KSH2	3.22845	1.23037e-25	Core subunit, similar to NUCM, Y. lipolytica (P=0)
			X0JZV4	3.20323	2.39305e-19	Core subunit, similar to NUKM, Y. lipolytica (4.4e-105)
			X0KQL4	3.04744	2.58263e-17	Accessory subunit, similar to NIDM in Y. lipolytica (5e-14)
			X0K609	2.88145	1.74539e-20	Accessory subunit, similar to NUEM in Y. lipolytica (1e-118)
			X0JLB1	2.81913	4.63639e-12	Core subunit, similar to NUHM, Y. lipolytica (7.3e-53)
			X0K2N2	2.70511	8.92065e-17	Accessory subunit, similar to NUPM in Y. lipolytica (4e-54)
			X0K1V4	2.64408	9.41337e-11	Core subunit, similar to NUIM, Y. lipolytica (9e-100)
			X0L0H8	2.55345	6.32865e-14	Accessory subunit, similar to NIPM in Y. lipolytica (8e-14)
			X0JYR2	2.55336	3.05459e-11	Accessory subunit, similar to the 21.3kD subunit B in N. crassa (4e-49)
			X0JZF2	2.53494	8.0757e-14	Core subunit, similar to NUAM, Y. lipolytica (P=0)
			X0J1Z4	2.5192	1.06787e-17	Accessory subunit, similar to NUMM in Y. lipolytica (2e-23)
			X0JY43	2.48789	8.96926e-13	Accessory subunit, similar to NB8M in Y. lipolytica (2e-22)
			X0JL61	2.42835	5.86343e-12	Accessory subunit, similar to NUYM, Y. lipolytica (6e-51)
			X0J691	2.41524	3.57404e-07	Accessory subunit, NADH:ubiquinone oxidoreductase 9.5kD subunit, N. crassa (5e-31)
			X0JN60	2.40404	6.27619e-12	Accessory subunit, similar to NB6M in Y. lipolytica (6e-39)
			X0JB43	2.32063	1.81214e-07	Accessory subunit, NADH:ubiquinone oxidoreductase 21.3kD subunit, N. crassa (7e-75)
			X0K791	2.19725	6.97398e-09	Accessory subunit, similar to N7BM, Y. lipolytica (6e-44)
			X0K1S1	2.158	2.82327e-07	Accessory subunit, similar to NUUM in Y. lipolytica (4e-08)
			X0JCR6	2.12886	6.15696e-09	Accessory subunit, similar to NB5M in Y. lipolytica (3e-09)
			X0J2V9	2.04824	4.17663e-08	Accessory subunit, Complex I intermediate-associated protein 30, N. crassa (8e-109)
			X0J174	1.9241	1.62769e-10	Accessory sybunit, NADH:ubiquinone oxidoreductase 20.1kD subunit, N. crassa (5e-73)
			X0J108	1.91378	3.46744e-06	Accessory subunit, similar to NUXM in Y. lipolytica (1e-36)
			X0JUY6	1.84082	0.0001451	Accessory subunit, similar to NB2M in Y. lipolytica (1e-16)
			X0J1N7	1.80189	8.405e-09	Accessory subunit, similar to NB4M in Y. lipolytica (4e-32)
			X0K7E7	1.66284	2.12092e-06	Accessory subunit, similar to NIMM in Y. lipolytica (3e-23)
	Complex II		X0JUP8	3.45629	2.56657e-10	Succinate dehydrogenase, similar to S. cerevisiae SDH2 (9.1e-129)
			X0JC07	2.866	2.57689e-06	Succinate dehydrogenase, similar to S. cerevisiae SDH4 (9.3-08)
			X0LGU1	2.57761	4.47339e-10	Succinate dehydrogenase, similar to S. cerevisiae SDH1 (1.8e-99)
			X0JTM7	2.48998	4.77847e-06	Succinate dehydrogenase, similar to S. cerevisiae SDH3 (2e-07)_no TMM
	Complex III		X0JP59	3.77903	8.11457e-22	Subunit 6, similarity to QCR6 in S. cerevisiae (2e-12)
			X0KCH3	3.22898	4.17047e-28	Cytochrome c1; similarity to CYT1 in S. cerevisiae (1e-125)
			X0KTY8	3.14999	1.92996e-19	Core subunit 2, similarity to QCR2 in S. cerevisiae (3e-27)
			X0JAZ4	3.119	3.4625e-13	Subunit 7, similarity to QCR7 in S. cerevisiae (7e-33)
			X0JB07	2.88647	1.05709e-11	Subunit 8, similarity to QCR8 in S. cerevisiae (7e-14)
			X0JG11	2.70945	1.06103e-12	Complex III subunit Rieske; similar to Rip1 from S. cerevisiae (2e-94)
			X0JGA0	1.53646	0.000773004	no hit in yeast or human (but QCR10 domain (PFAM) - Ubiquinol-cytochrome-c reductase complex subunit)
	Complex IV		X0KBD8	2.88034	8.81758e-12	Complex IV subunit 5, similar to COX5A/B in S. cerevisiae (8e-27)
			X0IW36	2.38964	1.82151e-05	no hit in yeast, no hit in humans- a CMC1 domain (1.8e-15)
			X0JCP1	2.17527	3.6065e-06	No hit in yeast, no hit in human, COX14 domain (PFAM 8.9e-20)
			X0K2X9	2.11829	8.26833e-08	Complex IV subunit 6, similar to COX6 in S. cerevisiae (9e-46)
			X0KJG3	2.07366	6.20255e-06	Complex IV subunit 4, similar to COX4 in S. cerevisiae (1e-45)
			X0LMK2	1.89082	1.0267e-05	Complex IV subunit 8, similar to COX7c in human (5e-04)
			X0KF14	1.82965	8.02383e-05	Complex IV subunit 13, similar to COX13 in S. cerevisiae (5e-16)
			X0JZB6	1.80843	1.87315e-05	Complex IV subunit VIa , similar to COX13 in S. cerevisiae (5e-16)
			X0JXT4	1.66822	0.000139337	Complex IV subunit 9, similar to COX9 in S. cerevisiae (3e-14)
			X0KFQ3	1.65977	0.00201764	Protoheme IX farnesyltransferase, COX10 in S. cerevisiae (1e-84)
			X0K149	1.56735	0.00661755	No hit in yeast, no hit in human- COX7a domain (PFAM 2.3e-21)
	Complex V		X0K0C4	4.67773	3.17722e-33	ATPase subunit, similar to ATP9/OLI1 in S. cerevisiae (2e-46)
			X0KBD4	2.77522	2.08345e-18	ATPase subunit, similar to ATP2 in S. cerevisiae (P=0)
			X0KSV0	2.72569	6.52078e-13	ATPase subunit, similar to ATP15 in S. cerevisiae (4e-06)
			X0JFS7	2.62383	2.5879e-15	ATPase subunit, similar to ATP3 in S. cerevisiae (6e-94)
			X0K563	2.53903	2.57217e-08	ATPase subunit, similar to ATP16 in S. cerevisiae (3e-44)
			X0JLF3	2.41909	3.47778e-11	ATPase subunit, similar to ATP17 in S. cerevisiae (2e-31)
			X0LSW1	2.4051	1.03169e-12	ATPase subunit, similar to ATP4 in S. cerevisiae (1e-75)
			X0JPD3	2.37705	9.15963e-14	ATPase subunit, similar to ATP18 in S. cerevisiae (1e-12)
			X0KBM3	2.32372	8.36557e-08	ATPase subunit, similar to ATP1 in S. cerevisiae (P=0)
			X0IPW9	2.30918	1.05772e-07	ATPase subunit, similar to ATP7 in S. cerevisiae (1e-63)
			X0KRN5	2.1104	7.80436e-06	ATPase subunit, similar to ATP14 in S. cerevisiae (1e-07)
			X0KDV0	2.00762	3.11717e-09	ATPase subunit, similar to ATP5 in S. cerevisiae (5e-55)
			X0JV43	1.98821	6.96165e-06	ATPase subunit, no hit in S. cerevisiae, contains an ATP19 domain (PFAM 2.1e-24)

## Sheet: Figure 5c
	Fig 5c_ Mitochondrial membrane potential in azoxystrobin-treated Z. tritici and FocTR4 cells
	FocTR4
		Control		Median of control		805.912			Azoxystrobin
		Experiment1	Experiment2		% of Control				Experiment1	Experiment2		% of Control
		Background corrected measurments	Background corrected measurments		Experiment1	Experiment2			Background corrected measurments	Background corrected measurments		Experiment1	Experiment2
		1449.06	549.582		179.804	68.1938			418.698	1013.21		51.9533	125.722
		1222.29	611.78		151.665	75.9115			393.241	654.054		48.7946	81.1569
		1114.94	640.276		138.345	79.4473			121.695	208.392		15.1003	25.8579				Control	Azoxystrobin
		1010.15	727.679		125.342	90.2925			792.898	414.875		98.3851	51.479			Minimum	34.89	4.012
		1636.14	689.982		203.017	85.615			1023.69	783.778		127.023	97.2535			25% Percentile	61.01	41.72
		1016.62	468.518		126.146	58.1351			346.229	213.981		42.9612	26.5514			Median	100	59.5
		1079.23	400.672		133.914	49.7166			508.685	261.238		63.1192	32.4152			75% Percentile	133.1	89.48
		1083.32	520.888		134.422	64.6333			1340.11	699.017		166.284	86.7361			Maximum	244.6	166.3
		1011.97	412.81		125.568	51.2227			1122.28	804.62		139.256	99.8396			Range	209.8	162.3
		621.711	324.519		77.1437	40.2673			1104.26	806.714		137.02	100.099			Number of values	74	80
		1223.53	451.144		151.82	55.9793			920.489	622.866		114.217	77.2871
		751.822	309.685		93.2883	38.4267			999.618	366.569		124.036	45.485			Shapiro-Wilk test
		827.077	432.429		102.626	53.6571			1066.62	827.574		132.349	102.688			W	0.9413	0.9546
		977.757	444.207		121.323	55.1185			973.549	482.465		120.801	59.8657			P value	0.0019	0.0064
		1045.18	322.966		129.689	40.0746			853.593	261.269		105.916	32.419			Passed normality test (alpha=0.05)?	No	No
		673.161	864.949		83.5278	107.325			566.349	165.482		70.2743	20.5335			P value summary	**	**
		605.745	613.518		75.1626	76.1272			615.595	142.026		76.3849	17.623
		866.799	496.45		107.555	61.601			1121.79	671.182		139.195	83.2823			Mann Whitney test	Control vs Azo
		1129.7	344.089		140.177	42.6955			238.625	497.971		29.6092	61.7897			P value	<0.0001
		950.661	611.19		117.961	75.8383			515.142	236.825		63.9203	29.386			Exact or approximate P value?	Exact
		1005.11	338.386		124.717	41.9879			607.297	229.217		75.3552	28.4419			P value summary	****
		1025.19	438.023		127.209	54.3512			830.712	279.787		103.077	34.7168			Significantly different (P < 0.05)?	Yes
		1808.12	386.575		224.357	47.9674			521.899	334.36		64.7588	41.4884			One- or two-tailed P value?	Two-tailed
		1802.05	337.039		223.604	41.8209			367.49	334.36		45.5992	41.4884			Sum of ranks in column A,B	7110 , 4825
		567.986	645.984		70.4774	80.1556			692.138	378.536		85.8826	46.9699			Mann-Whitney U	1585
		656.706	477.493		81.4861	59.2487			626.395	385.895		77.725	47.883
		784.747	366.996		97.3738	45.538			401.519	454.039		49.8217	56.3386
		1090	281.151		135.25	34.886			414.851	119.068		51.4759	14.7743
		1971.63	875.01		244.645	108.574			773.053	180.754		95.9228	22.4285
		1209.92	724.354		150.131	89.88			484.127	345.748		60.072	42.9014
		1451.76	461.024		180.138	57.2052			320.698	341.757		39.7932	42.4062
		1279.05	745.095		158.708	92.4536			487.338	362.344		60.4703	44.9608
		1627.41			201.933				551.703	32.3344		68.4569	4.01215
		1470.93			182.518				664.521	222.148		82.4558	27.5647
		852.628			105.797				728.469	343.484		90.3906	42.6205
		1070.31			132.807				458.217			56.857
		1013.08			125.706				554.613			68.818
		1452.63			180.247				863.71			107.172
		928.174			115.171				221.921			27.5366
		1036.33			128.591				476.641			59.1431
		986.972			122.466				437.936			54.3404
		956.906			118.736				228.652			28.3719
									389.554			48.337
									444.541			55.1599
									524.421			65.0718
	Z. tritici
		Control		Median of control		3409.61			Azoxystrobin
		Experiment1	Experiment2		% of Control				Experiment1	Experiment2		% of Control
		Background corrected measurments	Background corrected measurments		Experiment1	Experiment2			Background corrected measurments	Background corrected measurments		Experiment1	Experiment2
		5349.89	8795.56		156.906	257.964			1610.56	809.989		47.2358	23.7561
		3480.21	2196.95		102.07	64.4341			105.674	939.47		3.09929	27.5536
		1918.2	5628.34		56.2587	165.073			278.118	1148.08		8.15687	33.672				Control	Azoxystrobin
		4915.41	4356.18		144.163	127.762			671.944	2017.25		19.7074	59.1637			Minimum	50.08	1.716
		3353.17	3187.47		98.3446	93.4848			1191.7	813.833		34.9511	23.8688			25% Percentile	74.77	22.61
		2247.03	1945.44		65.9029	57.0576			1049.29	870.144		30.7744	25.5203			Median	100	31
		3689.52	3173.52		108.21	93.0757			618.225	1166.8		18.1318	34.2209			75% Percentile	159.2	43.46
		1919.93	1807.94		56.3093	53.025			58.5	1528.31		1.71574	44.8236			Maximum	319.1	105.2
		2422.08	2260.13		71.0369	66.2872			1466.3	970.679		43.0049	28.4689			Range	269	103.4
		3754.55	3514.86		110.117	103.087			1322.62	1131.91		38.7911	33.1977			Number of values	50	50
		1736.86	2017.18		50.9402	59.1616			1659.2	1357		48.6625	39.7993
		3030.89	1707.54		88.8925	50.0802			899.6	502.154		26.3842	14.7276			Shapiro-Wilk test
		5644.05	3447.36		165.534	101.107			505.8	1230.28		14.8345	36.0826			W	0.8749	0.9124
		2616.08	4139.72		76.7268	121.413			3038.79	1140.85		89.1241	33.4597			P value	<0.0001	0.0013
		2664.68	6729.24		78.152	197.361			2976.6	1054.02		87.3003	30.9133			Passed normality test (alpha=0.05)?	No	No
		3208.5	6958.86		94.1017	204.095			2591.02	1285.6		75.9915	37.7052			P value summary	****	**
		8437.72	5407.53		247.469	158.597			2311.42	888.97		67.7912	26.0725
		6953.62	3109.81		203.942	91.2071			1422.48	785.369		41.7196	23.034			Mann Whitney test	Control vs Azo
		10878.4	4001.23		319.051	117.352			614.714	1059.88		18.0289	31.0852			P value	<0.0001
		2593.95	3675.83		76.0777	107.808			727.833	493.75		21.3465	14.4811			Exact or approximate P value?	Exact
		5495.25	6442.14		161.169	188.941			913.283	418.1		26.7855	12.2624			P value summary	****
		3371.86	1863.84		98.8928	54.6644			1212.33	113.667		35.5564	3.33371			Significantly different (P < 0.05)?	Yes
		7389.56	3641.68		216.727	106.806			3585.65	1836.62		105.163	53.8661			One- or two-tailed P value?	Two-tailed
		7866.79	2752.41		230.724	80.7251			2010.87	971.939		58.9765	28.5059			Sum of ranks in column A,B	3661 , 1389
		2592	2930.79		76.0203	85.9568			2189.75	982.8		64.2228	28.8244			Mann-Whitney U	114

## Sheet: Figure 5e
	Fig 5e_ Apoptotic cells after treatment with azoxystrobin in Z. tritici and FocTR4
	Z. tritici
		Control					Azoxystrobin							Control	Azo
		Total	CaspACE FITC-VAD-FMK positive	CaspACE FITC-VAD-FMK positive in %			Total	CaspACE FITC-VAD-FMK positive	CaspACE FITC-VAD-FMK positive in %		Mean			0.2277	7.763
	Exp. 1	147	0	0		Exp. 1	165	13	7.87879		Std. Deviation			0.3124	1.465
	Exp. 2	168	1	0.595238		Exp. 2	111	7	6.30631		Std. Error of Mean			0.1397	0.6552
	Exp. 3	126	0	0		Exp. 3	125	9	7.2		N			5	5
	Exp. 4	192	0	0		Exp. 4	108	11	10.1852
	Exp. 5	184	1	0.543478		Exp. 5	138	10	7.24638
											Unpaired t test with Welch's correction
											P value				<0.0001
											P value summary				****
											Significantly different (P < 0.05)?				Yes
											One- or two-tailed P value?				Two-tailed
											Welch-corrected t, df				t=11.25, df=4.363
	FocTR4
		Control					Azoxystrobin							Control	Azo
		Total	CaspACE FITC-VAD-FMK positive	CaspACE FITC-VAD-FMK positive in %			Total	CaspACE FITC-VAD-FMK positive	CaspACE FITC-VAD-FMK positive in %			Mean		0.6805	1.04
	Exp. 1	164	3	1.82927		Exp. 1	121	2	1.65289			Std. Deviation		0.7687	0.5642
	Exp. 2	199	2	1.00503		Exp. 2	218	1	0.458716			Std. Error of Mean		0.3438	0.2523
	Exp. 3	172	0	0		Exp. 3	218	1	0.458716			N		5	5
	Exp. 4	176	1	0.568182		Exp. 4	133	2	1.50376
	Exp. 5	162	0	0		Exp. 5	267	3	1.1236
												Unpaired t test with Welch's correction
												P value				0.4264
												P value summary				ns
												Significantly different (P < 0.05)?				No
												One- or two-tailed P value?				Two-tailed
												Welch-corrected t, df				t=0.8419, df=7.340

## Sheet: Figure 5f
	Fig 5f_ ROS levels in azoxystrobin-treated Z. tritici and FocTR4 cells
	FocTR4
		Control		Median of control		47.4672			Azoxystrobin
		Experiment1	Experiment2		% of Control				Experiment1	Experiment2		% of Control
		Background corrected measurments	Background corrected measurments		Experiment1	Experiment2			Background corrected measurments	Background corrected measurments		Experiment1	Experiment2
		44.9574	50.9672		94.7125	107.374			35.2197	76.7206		74.1979	161.629
		28.8197	60.8171		60.7149	128.124			63.4383	128.674		133.647	271.08				Control	Azoxystrobin
		43.8066	74.4197		92.288	156.781			54.8328	34.774		115.517	73.259			Minimum	46.63	45.21
		48.2557	53.4178		101.661	112.536			63.659	79.0461		134.112	166.528			25% Percentile	87.66	81.83
		49.341	51.6373		103.948	108.785			61.4771	52.3448		129.515	110.276			Median	101.6	105.8
		45.1836	47.0773		95.1891	99.1786			21.461	45.3297		45.2123	95.4968			75% Percentile	120.4	151.7
		47.4262	53.5246		99.9137	112.761			39.3262	39.0745		82.8492	82.3189			Maximum	191.4	411.3
		42.6852	26.118		89.9257	55.0233			38.0688	88.3482		80.2001	186.125			Range	144.8	366
		60.3639	45.8191		127.17	96.528			42.7784	51.7425		90.1221	109.007			Number of values	50	50
		60.5383	57.082		127.537	120.256			195.209	82.377		411.25	173.545
		59.0328	57.3148		124.365	120.746			63.5839	65.0415		133.953	137.024			Shapiro-Wilk test
		39.823	36.6197		83.8957	77.1473			58.4757	105.382		123.192	222.01			W	0.9552	0.7848
		47.5082	40.1724		100.086	84.6319			45.3863	48.7253		95.6162	102.65			P value	0.0558	<0.0001
		48.1967	30.112		101.537	63.4376			37.9491	74.3303		79.9481	156.593			Passed normality test (alpha=0.05)?	Yes	No
		51.2656	45.8098		108.002	96.5084			48.289	75.8784		101.731	159.854			P value summary	ns	****
		63.4108	49.5344		133.589	104.355			42.8962	34.0793		90.3702	71.7955
		46.3377	26.7967		97.6204	56.4531			38.1392	71.2059		80.3484	150.011			Mann Whitney test	Control vs Azo
		34.6426	80.8822		72.9822	170.396			36.5186	39.7045		76.9343	83.6462			P value	0.2144
		42.0918	77.7347		88.6755	163.765			32.0511	69.1729		67.5226	145.728			Exact or approximate P value?	Exact
		32.5869	47.1377		68.6514	99.3058			48.7197	76.673		102.639	161.528			P value summary	ns
		39.3705	48.9431		82.9425	103.109			46.5509	42.25		98.0696	89.0088			Significantly different (P < 0.05)?	No
		90.8567	60.1485		191.409	126.716			29.3131	75.459		61.7543	158.971			One- or two-tailed P value?	Two-tailed
		50.9213	49.1443		107.277	103.533			81.1411	56.6806		170.941	119.41			Sum of ranks in column A,B	2344 , 2706
		22.136	54.4885		46.6343	114.792			33.9017	62.8711		71.4214	132.452			Mann-Whitney U	1069
		29.7246	59.7705		62.6213	125.92			48.2038	29.2634		101.552	61.6498
	Z. tritici
		Control		Median of control		106.236			Azoxystrobin
		Experiment1	Experiment2		% of Control				Experiment1	Experiment2		% of Control
		Background corrected measurments	Background corrected measurments		Experiment1	Experiment2			Background corrected measurments	Background corrected measurments		Experiment1	Experiment2
		58.2573	54.9782		54.8378	51.7512			539.381	491.588		507.721	462.734
		119.697	71.5248		112.671	67.3265			469.918	508.103		442.335	478.279
		82.1193	142.848		77.2991	134.464			484.393	688.655		455.961	648.233				Control	Azoxystrobin
		100.396	116.254		94.5034	109.43			394.662	387.754		371.496	364.994			Minimum	9.747	88.91
		103.084	124.461		97.0334	117.156			458.736	189.349		431.81	178.235			25% Percentile	66.23	215
		80.5136	170.915		75.7877	160.882			218.163	267.356		205.357	251.663			Median	100	368.3
		117.811	164.337		110.896	154.691			202.284	337.552		190.411	317.738			75% Percentile	155	510.3
		152.909	62.3366		143.933	58.6776			387.9	266.069		365.132	250.452			Maximum	325.1	1127
		291.459	152.018		274.351	143.095			418.342	591.057		393.787	556.363			Range	315.3	1038
		345.337	79.2893		325.067	74.6352			94.4537	223.045		88.9095	209.953			Number of values	50	50
		87.6025	39.332		82.4605	37.0233			565.804	516.066		532.593	485.774
		165.698	42.2572		155.972	39.7768			607.353	913.543		571.703	859.921			Shapiro-Wilk test
		196.463	102.747		184.931	96.7159			550.203	595.389		517.907	560.442			W	0.9424	0.896
		213.674	66.848		201.132	62.9242			277.735	1132.45		261.433	1065.98			P value	0.0168	0.0004
		190.318	54.6453		179.147	51.4377			178.475	197.166		167.999	185.593			Passed normality test (alpha=0.05)?	No	No
		129.305	18.8671		121.715	17.7597			407.76	1197.07		383.825	1126.8			P value summary	*	***
		144.006	10.3553		135.553	9.74744			625.591	625.033		588.871	588.345
		218.366	79.2528		205.549	74.6008			350.833	728.614		330.24	685.846			Mann Whitney test	Control vs Azo
		197.99	62.7649		186.369	59.0808			468.744	192.149		441.23	180.87			P value	<0.0001
		203.67	90.5912		191.715	85.2737			370.999	212.988		349.223	200.487			Exact or approximate P value?	Exact
		180.443	83.2199		169.851	78.3351			230.168	334.117		216.658	314.505			P value summary	****
		252.526	35.4116		237.704	33.333			175.614	168.682		165.306	158.781			Significantly different (P < 0.05)?	Yes
		158.82	76.2192		149.497	71.7454			468.497	306.467		440.998	288.478			One- or two-tailed P value?	Two-tailed
		109.387	127.904		102.967	120.396			372.511	142.713		350.646	134.336			Sum of ranks in column A,B	1408 , 3642
		100.181	50.9348		94.3005	47.9451			334.405	531.562		314.776	500.361			Mann-Whitney U	133

[truncated: 22 more sheets: Figure 6b, Figure 6c, Figure 6d, Figure 7c, Figure 8b, Figure 9c, Figure 9d, Figure 9e, Figure 9f, Figure S1d, Figure S1e, Figure S1f, Figure S1g, Figure S1h, Figure S1i, Figure S1J, Figure S2a, Figure S3a, Figure S4, Figure S5 …]
